# Supplementary material for: Divergences in gene repertoire among the reference Prevotella genomes derived from distinct body sites of human
Source: BMC Genomics. 2015 Mar 5;16(1):153. doi: 10.1186/s12864-015-1350-6 (PMC4359502; doi:10.1186/s12864-015-1350-6)
Supplement: Additional file 2: Table S1. — Details of genes belonging to core, flexible and unique genome of each Prevotella strain. [file 12864_2015_1350_MOESM2_ESM.xls]

## Sheet: Table S1
Additional File 2: Table S1 Details of genes belonging to core, flexible and unique genome of each Prevotella strain.
Core Genome						Flexible Genome						Unique Genome
Prevotella Strain	Gene ID	Locus_tag	Protein ID	Protein product		Prevotella Strain	Gene ID	Locus_tag	Protein ID	Protein product		Prevotella Strain	Gene ID	Locus_tag	Protein ID	Protein product
Prevotella amnii CRIS 21A-A	307344780	HMPREF9018_0653	EFN90187.1	ATP synthase, Delta/Epsilon chain, beta-sandwich domain protein		Prevotella amnii CRIS 21A-A	307344771	HMPREF9018_0066	EFN90181.1	transposase, IS4 family		Prevotella amnii CRIS 21A-A	307344773	HMPREF9018_0855	EFN90182.1	RHS repeat-associated core domain protein
Prevotella amnii CRIS 21A-A	307344782	HMPREF9018_0654	EFN90189.1	ATP synthase F1, beta subunit		Prevotella amnii CRIS 21A-A	307344777	HMPREF9018_2081	EFN90185.1	single-strand binding family protein		Prevotella amnii CRIS 21A-A	307344775	HMPREF9018_2079	EFN90183.1	conserved hypothetical protein
Prevotella amnii CRIS 21A-A	307344789	HMPREF9018_0649	EFN90196.1	ATP synthase F0, B subunit		Prevotella amnii CRIS 21A-A	307344781	HMPREF9018_0640	EFN90188.1	site-specific recombinase, phage integrase family		Prevotella amnii CRIS 21A-A	307344776	HMPREF9018_2080	EFN90184.1	conserved hypothetical protein
Prevotella amnii CRIS 21A-A	307344791	HMPREF9018_0647	EFN90198.1	ATP synthase F1, alpha subunit		Prevotella amnii CRIS 21A-A	307344783	HMPREF9018_0642	EFN90190.1	conserved domain protein		Prevotella amnii CRIS 21A-A	307344798	HMPREF9018_0630	EFN90204.1	conserved hypothetical protein
Prevotella amnii CRIS 21A-A	307344794	HMPREF9018_0646	EFN90201.1	ATP synthase F1, gamma subunit		Prevotella amnii CRIS 21A-A	307344785	HMPREF9018_0645	EFN90192.1	conserved hypothetical protein		Prevotella amnii CRIS 21A-A	307344810	HMPREF9018_0048	EFN90215.1	conserved hypothetical protein
Prevotella amnii CRIS 21A-A	307344796	HMPREF9018_0655	EFN90203.1	6-phosphofructokinase		Prevotella amnii CRIS 21A-A	307344786	HMPREF9018_0652	EFN90193.1	conserved hypothetical protein		Prevotella amnii CRIS 21A-A	307344821	HMPREF9018_0046	EFN90226.1	DNA (cytosine-5-)-methyltransferase
Prevotella amnii CRIS 21A-A	307344808	HMPREF9018_0042	EFN90213.1	flavodoxin		Prevotella amnii CRIS 21A-A	307344788	HMPREF9018_0643	EFN90195.1	conserved hypothetical protein		Prevotella amnii CRIS 21A-A	307344823	HMPREF9018_0063	EFN90228.1	conserved hypothetical protein
Prevotella amnii CRIS 21A-A	307344814	HMPREF9018_0060	EFN90219.1	glycosyltransferase, group 1 family protein		Prevotella amnii CRIS 21A-A	307344790	HMPREF9018_0641	EFN90197.1	phage uncharacterized family protein		Prevotella amnii CRIS 21A-A	307344825	HMPREF9018_0045	EFN90230.1	MjaII restriction endonuclease
Prevotella amnii CRIS 21A-A	307344815	HMPREF9018_0055	EFN90220.1	NADH:ubiquinone oxidoreductase, F subunit		Prevotella amnii CRIS 21A-A	307344792	HMPREF9018_0648	EFN90199.1	ATP synthase F1, delta subunit		Prevotella amnii CRIS 21A-A	307344850	HMPREF9018_0094	EFN90252.1	conserved hypothetical protein
Prevotella amnii CRIS 21A-A	307344816	HMPREF9018_0053	EFN90221.1	NADH:ubiquinone oxidoreductase, D subunit		Prevotella amnii CRIS 21A-A	307344793	HMPREF9018_0650	EFN90200.1	ATP synthase F0, C subunit		Prevotella amnii CRIS 21A-A	307344861	HMPREF9018_0101	EFN90263.1	conserved hypothetical protein
Prevotella amnii CRIS 21A-A	307344817	HMPREF9018_0054	EFN90222.1	NADH:ubiquinone oxidoreductase, E subunit		Prevotella amnii CRIS 21A-A	307344795	HMPREF9018_0651	EFN90202.1	ATP synthase F0, A subunit		Prevotella amnii CRIS 21A-A	307344865	HMPREF9018_0098	EFN90267.1	conserved hypothetical protein
Prevotella amnii CRIS 21A-A	307344819	HMPREF9018_0061	EFN90224.1	glycosyl hydrolase, family 57		Prevotella amnii CRIS 21A-A	307344809	HMPREF9018_0047	EFN90214.1	conserved domain protein		Prevotella amnii CRIS 21A-A	307344876	HMPREF9018_0887	EFN90276.1	conserved domain protein
Prevotella amnii CRIS 21A-A	307344824	HMPREF9018_0062	EFN90229.1	phenylalanine--tRNA ligase, alpha subunit		Prevotella amnii CRIS 21A-A	307344811	HMPREF9018_0050	EFN90216.1	NADH:ubiquinone oxidoreductase, Na(+)-translocating, A subunit		Prevotella amnii CRIS 21A-A	307344877	HMPREF9018_0877	EFN90277.1	putative lipoprotein
Prevotella amnii CRIS 21A-A	307344826	HMPREF9018_0051	EFN90231.1	NADH:ubiquinone oxidoreductase, B subunit		Prevotella amnii CRIS 21A-A	307344812	HMPREF9018_0065	EFN90217.1	DNA binding protein, excisionase family		Prevotella amnii CRIS 21A-A	307344896	HMPREF9018_1891	EFN90294.1	glycosyltransferase, group 2 family protein
Prevotella amnii CRIS 21A-A	307344828	HMPREF9018_0059	EFN90233.1	putative glycogen debranching enzyme, archaeal type		Prevotella amnii CRIS 21A-A	307344813	HMPREF9018_0049	EFN90218.1	putative membrane protein		Prevotella amnii CRIS 21A-A	307344900	HMPREF9018_1867	EFN90298.1	conserved domain protein
Prevotella amnii CRIS 21A-A	307344829	HMPREF9018_0044	EFN90234.1	chorismate synthase		Prevotella amnii CRIS 21A-A	307344818	HMPREF9018_0064	EFN90223.1	transposase, IS4 family		Prevotella amnii CRIS 21A-A	307344904	HMPREF9018_1895	EFN90302.1	putative membrane protein
Prevotella amnii CRIS 21A-A	307344836	HMPREF9018_0661	EFN90239.1	MazG family protein		Prevotella amnii CRIS 21A-A	307344820	HMPREF9018_0052	EFN90225.1	NADH:ubiquinone oxidoreductase, Na(+)-translocating, C subunit		Prevotella amnii CRIS 21A-A	307344905	HMPREF9018_1896	EFN90303.1	conserved hypothetical protein
Prevotella amnii CRIS 21A-A	307344837	HMPREF9018_0658	EFN90240.1	pyruvate, phosphate dikinase		Prevotella amnii CRIS 21A-A	307344822	HMPREF9018_0056	EFN90227.1	ATPase/histidine kinase/DNA gyrase B/HSP90 domain protein		Prevotella amnii CRIS 21A-A	307344921	HMPREF9018_1890	EFN90319.1	glycosyltransferase, group 1 family protein
Prevotella amnii CRIS 21A-A	307344840	HMPREF9018_0660	EFN90243.1	valine--tRNA ligase		Prevotella amnii CRIS 21A-A	307344827	HMPREF9018_0043	EFN90232.1	peptidyl-prolyl cis-trans isomerase SlyD, FKBP-type family protein		Prevotella amnii CRIS 21A-A	307344943	HMPREF9018_1911	EFN90341.1	conserved hypothetical protein
Prevotella amnii CRIS 21A-A	307344842	HMPREF9018_0664	EFN90245.1	YngK family protein		Prevotella amnii CRIS 21A-A	307344832	HMPREF9018_1753	EFN90236.1	RHS repeat-associated core domain protein		Prevotella amnii CRIS 21A-A	307344945	HMPREF9018_1923	EFN90343.1	putative lipoprotein
Prevotella amnii CRIS 21A-A	307344844	HMPREF9018_0659	EFN90247.1	23S rRNA (uracil-5-)-methyltransferase RumA		Prevotella amnii CRIS 21A-A	307344833	HMPREF9018_1754	EFN90237.1	conserved hypothetical protein		Prevotella amnii CRIS 21A-A	307344959	HMPREF9018_1910	EFN90357.1	conserved domain protein
Prevotella amnii CRIS 21A-A	307344845	HMPREF9018_0663	EFN90248.1	ribonuclease Z		Prevotella amnii CRIS 21A-A	307344835	HMPREF9018_0669	EFN90238.1	transporter, MotA/TolQ/ExbB proton channel family protein		Prevotella amnii CRIS 21A-A	307344973	HMPREF9018_1885	EFN90371.1	conserved hypothetical protein
Prevotella amnii CRIS 21A-A	307344853	HMPREF9018_0086	EFN90255.1	30S ribosomal protein S6		Prevotella amnii CRIS 21A-A	307344838	HMPREF9018_0668	EFN90241.1	conserved hypothetical protein		Prevotella amnii CRIS 21A-A	307344974	HMPREF9018_1894	EFN90372.1	putative membrane protein
Prevotella amnii CRIS 21A-A	307344856	HMPREF9018_0087	EFN90258.1	30S ribosomal protein S18		Prevotella amnii CRIS 21A-A	307344839	HMPREF9018_0667	EFN90242.1	conserved hypothetical protein		Prevotella amnii CRIS 21A-A	307344982	HMPREF9018_0040	EFN90377.1	conserved hypothetical protein
Prevotella amnii CRIS 21A-A	307344884	HMPREF9018_0882	EFN90284.1	conserved hypothetical protein		Prevotella amnii CRIS 21A-A	307344841	HMPREF9018_0662	EFN90244.1	putative lipoprotein		Prevotella amnii CRIS 21A-A	307344989	HMPREF9018_0028	EFN90384.1	conserved hypothetical protein
Prevotella amnii CRIS 21A-A	307344885	HMPREF9018_0876	EFN90285.1	exodeoxyribonuclease III		Prevotella amnii CRIS 21A-A	307344843	HMPREF9018_0666	EFN90246.1	conserved hypothetical protein		Prevotella amnii CRIS 21A-A	307344991	HMPREF9018_0036	EFN90386.1	conserved hypothetical protein
Prevotella amnii CRIS 21A-A	307344886	HMPREF9018_0886	EFN90286.1	starch synthase catalytic domain protein		Prevotella amnii CRIS 21A-A	307344846	HMPREF9018_0665	EFN90249.1	transcriptional regulator, AsnC family		Prevotella amnii CRIS 21A-A	307345001	HMPREF9018_0039	EFN90396.1	radical SAM domain protein
Prevotella amnii CRIS 21A-A	307344890	HMPREF9018_0878	EFN90290.1	GTP cyclohydrolase I		Prevotella amnii CRIS 21A-A	307344848	HMPREF9018_0089	EFN90250.1	conserved hypothetical protein		Prevotella amnii CRIS 21A-A	307345013	HMPREF9018_0077	EFN90406.1	conserved hypothetical protein
Prevotella amnii CRIS 21A-A	307344894	HMPREF9018_1931	EFN90292.1	lysine--tRNA ligase		Prevotella amnii CRIS 21A-A	307344849	HMPREF9018_0095	EFN90251.1	heavy metal efflux pump, CzcA family		Prevotella amnii CRIS 21A-A	307345014	HMPREF9018_0069	EFN90407.1	conserved hypothetical protein
Prevotella amnii CRIS 21A-A	307344895	HMPREF9018_1926	EFN90293.1	putative lipoprotein releasing system, ATP-binding protein		Prevotella amnii CRIS 21A-A	307344851	HMPREF9018_0100	EFN90253.1	putative lipoprotein		Prevotella amnii CRIS 21A-A	307345015	HMPREF9018_0078	EFN90408.1	conserved hypothetical protein
Prevotella amnii CRIS 21A-A	307344902	HMPREF9018_1903	EFN90300.1	conserved hypothetical protein		Prevotella amnii CRIS 21A-A	307344852	HMPREF9018_0084	EFN90254.1	succinate-CoA ligase, beta subunit		Prevotella amnii CRIS 21A-A	307345022	HMPREF9018_0076	EFN90415.1	conserved hypothetical protein
Prevotella amnii CRIS 21A-A	307344919	HMPREF9018_1875	EFN90317.1	1-deoxy-D-xylulose-5-phosphate synthase		Prevotella amnii CRIS 21A-A	307344854	HMPREF9018_0103	EFN90256.1	putative lipoprotein		Prevotella amnii CRIS 21A-A	307345025	HMPREF9018_1750	EFN90417.1	conserved hypothetical protein
Prevotella amnii CRIS 21A-A	307344920	HMPREF9018_1900	EFN90318.1	conserved hypothetical protein		Prevotella amnii CRIS 21A-A	307344855	HMPREF9018_0090	EFN90257.1	SNF2 family N-terminal domain protein		Prevotella amnii CRIS 21A-A	307345026	HMPREF9018_1751	EFN90418.1	conserved hypothetical protein
Prevotella amnii CRIS 21A-A	307344922	HMPREF9018_1946	EFN90320.1	ABC transporter, ATP-binding protein		Prevotella amnii CRIS 21A-A	307344857	HMPREF9018_0099	EFN90259.1	peptidase, U32 family		Prevotella amnii CRIS 21A-A	307345034	HMPREF9018_1838	EFN90425.1	conserved domain protein
Prevotella amnii CRIS 21A-A	307344924	HMPREF9018_1935	EFN90322.1	Xaa-His dipeptidase		Prevotella amnii CRIS 21A-A	307344858	HMPREF9018_0092	EFN90260.1	toxin-antitoxin system, toxin component, Fic family		Prevotella amnii CRIS 21A-A	307345036	HMPREF9018_1822	EFN90427.1	putative lipoprotein
Prevotella amnii CRIS 21A-A	307344927	HMPREF9018_1906	EFN90325.1	conserved hypothetical protein YmdA/YtgF		Prevotella amnii CRIS 21A-A	307344859	HMPREF9018_0097	EFN90261.1	conserved hypothetical protein		Prevotella amnii CRIS 21A-A	307345037	HMPREF9018_1813	EFN90428.1	conserved hypothetical protein
Prevotella amnii CRIS 21A-A	307344928	HMPREF9018_1945	EFN90326.1	ribosome biogenesis GTP-binding protein YsxC		Prevotella amnii CRIS 21A-A	307344860	HMPREF9018_0081	EFN90262.1	conserved hypothetical protein		Prevotella amnii CRIS 21A-A	307345059	HMPREF9018_1839	EFN90450.1	conserved hypothetical protein
Prevotella amnii CRIS 21A-A	307344929	HMPREF9018_1944	EFN90327.1	ferrous iron transport protein B		Prevotella amnii CRIS 21A-A	307344862	HMPREF9018_0082	EFN90264.1	putative phosphate butyryltransferase		Prevotella amnii CRIS 21A-A	307345060	HMPREF9018_1854	EFN90451.1	conserved hypothetical protein
Prevotella amnii CRIS 21A-A	307344930	HMPREF9018_1938	EFN90328.1	ribosome recycling factor		Prevotella amnii CRIS 21A-A	307344863	HMPREF9018_0083	EFN90265.1	butyrate kinase		Prevotella amnii CRIS 21A-A	307345063	HMPREF9018_1834	EFN90454.1	conserved hypothetical protein
Prevotella amnii CRIS 21A-A	307344934	HMPREF9018_1924	EFN90332.1	aspartate-semialdehyde dehydrogenase		Prevotella amnii CRIS 21A-A	307344866	HMPREF9018_0085	EFN90268.1	succinyl-CoA synthetase, alpha subunit		Prevotella amnii CRIS 21A-A	307345066	HMPREF9018_1840	EFN90457.1	putative membrane protein
Prevotella amnii CRIS 21A-A	307344936	HMPREF9018_1943	EFN90334.1	DNA repair protein RadA		Prevotella amnii CRIS 21A-A	307344867	HMPREF9018_0096	EFN90269.1	efflux transporter, RND family, MFP subunit		Prevotella amnii CRIS 21A-A	307345079	HMPREF9018_0859	EFN90467.1	conserved hypothetical protein
Prevotella amnii CRIS 21A-A	307344937	HMPREF9018_1882	EFN90335.1	putative peptidyl-tRNA hydrolase		Prevotella amnii CRIS 21A-A	307344868	HMPREF9018_0088	EFN90270.1	50S ribosomal protein L9		Prevotella amnii CRIS 21A-A	307345080	HMPREF9018_0864	EFN90468.1	conserved hypothetical protein
Prevotella amnii CRIS 21A-A	307344938	HMPREF9018_1932	EFN90336.1	NAD-dependent glycerol-3-phosphate dehydrogenase C-terminal domain protein		Prevotella amnii CRIS 21A-A	307344869	HMPREF9018_0091	EFN90271.1	DNA (cytosine-5-)-methyltransferase		Prevotella amnii CRIS 21A-A	307345082	HMPREF9018_0866	EFN90470.1	conserved domain protein
Prevotella amnii CRIS 21A-A	307344939	HMPREF9018_1880	EFN90337.1	transcription antitermination factor NusB		Prevotella amnii CRIS 21A-A	307344870	HMPREF9018_0093	EFN90272.1	type III restriction enzyme, res subunit		Prevotella amnii CRIS 21A-A	307345083	HMPREF9018_0863	EFN90471.1	conserved hypothetical protein
Prevotella amnii CRIS 21A-A	307344940	HMPREF9018_1884	EFN90338.1	putative 3-dehydroquinate synthase		Prevotella amnii CRIS 21A-A	307344872	HMPREF9018_0865	EFN90273.1	conserved hypothetical protein		Prevotella amnii CRIS 21A-A	307345084	HMPREF9018_0861	EFN90472.1	conserved hypothetical protein
Prevotella amnii CRIS 21A-A	307344942	HMPREF9018_1883	EFN90340.1	S4 domain protein		Prevotella amnii CRIS 21A-A	307344873	HMPREF9018_0867	EFN90274.1	site-specific recombinase, phage integrase family		Prevotella amnii CRIS 21A-A	307345085	HMPREF9018_0860	EFN90473.1	conserved hypothetical protein
Prevotella amnii CRIS 21A-A	307344949	HMPREF9018_1881	EFN90347.1	50S ribosomal protein L25		Prevotella amnii CRIS 21A-A	307344875	HMPREF9018_0880	EFN90275.1	triose-phosphate isomerase		Prevotella amnii CRIS 21A-A	307345090	HMPREF9018_0356	EFN90476.1	SNF2 family N-terminal domain protein
Prevotella amnii CRIS 21A-A	307344951	HMPREF9018_1937	EFN90349.1	dimethyladenosine transferase		Prevotella amnii CRIS 21A-A	307344878	HMPREF9018_0883	EFN90278.1	putative hemolysin B		Prevotella amnii CRIS 21A-A	307345092	HMPREF9018_0355	EFN90478.1	conserved hypothetical protein
Prevotella amnii CRIS 21A-A	307344952	HMPREF9018_1933	EFN90350.1	glucose-6-phosphate isomerase		Prevotella amnii CRIS 21A-A	307344879	HMPREF9018_0889	EFN90279.1	aspartate 1-decarboxylase		Prevotella amnii CRIS 21A-A	307345095	HMPREF9018_0353	EFN90481.1	conserved hypothetical protein
Prevotella amnii CRIS 21A-A	307344960	HMPREF9018_1927	EFN90358.1	conserved hypothetical protein		Prevotella amnii CRIS 21A-A	307344880	HMPREF9018_0881	EFN90280.1	putative membrane protein		Prevotella amnii CRIS 21A-A	307345097	HMPREF9018_0354	EFN90483.1	OmpA family protein
Prevotella amnii CRIS 21A-A	307344964	HMPREF9018_1939	EFN90362.1	ribosome small subunit-dependent GTPase A		Prevotella amnii CRIS 21A-A	307344881	HMPREF9018_0874	EFN90281.1	MBOAT family protein		Prevotella amnii CRIS 21A-A	307345101	HMPREF9018_1456	EFN90486.1	conserved domain protein
Prevotella amnii CRIS 21A-A	307344970	HMPREF9018_1902	EFN90368.1	glucose-1-phosphate thymidylyltransferase		Prevotella amnii CRIS 21A-A	307344882	HMPREF9018_0885	EFN90282.1	putative lipoprotein		Prevotella amnii CRIS 21A-A	307345110	HMPREF9018_1808	EFN90493.1	conserved domain protein
Prevotella amnii CRIS 21A-A	307344971	HMPREF9018_1941	EFN90369.1	CorA-like protein		Prevotella amnii CRIS 21A-A	307344883	HMPREF9018_0888	EFN90283.1	pantoate--beta-alanine ligase		Prevotella amnii CRIS 21A-A	307345111	HMPREF9018_1807	EFN90494.1	conserved hypothetical protein
Prevotella amnii CRIS 21A-A	307344975	HMPREF9018_1874	EFN90373.1	TrkA C-terminal domain protein		Prevotella amnii CRIS 21A-A	307344887	HMPREF9018_0875	EFN90287.1	conserved hypothetical protein		Prevotella amnii CRIS 21A-A	307345112	HMPREF9018_1809	EFN90495.1	conserved domain protein
Prevotella amnii CRIS 21A-A	307344976	HMPREF9018_1916	EFN90374.1	chaperone protein DnaK		Prevotella amnii CRIS 21A-A	307344888	HMPREF9018_0879	EFN90288.1	sporulation and cell division repeat protein		Prevotella amnii CRIS 21A-A	307345113	HMPREF9018_1806	EFN90496.1	conserved hypothetical protein
Prevotella amnii CRIS 21A-A	307344981	HMPREF9018_0014	EFN90376.1	peptide chain release factor 3		Prevotella amnii CRIS 21A-A	307344889	HMPREF9018_0884	EFN90289.1	conserved hypothetical protein		Prevotella amnii CRIS 21A-A	307345130	HMPREF9018_0373	EFN90512.1	conserved hypothetical protein
Prevotella amnii CRIS 21A-A	307344988	HMPREF9018_0029	EFN90383.1	Xaa-His dipeptidase		Prevotella amnii CRIS 21A-A	307344892	HMPREF9018_0104	EFN90291.1	conserved hypothetical protein		Prevotella amnii CRIS 21A-A	307345134	HMPREF9018_0385	EFN90516.1	peptidyl-prolyl cis-trans isomerase, FKBP-type
Prevotella amnii CRIS 21A-A	307344995	HMPREF9018_0019	EFN90390.1	Sua5/YciO/YrdC/YwlC family protein		Prevotella amnii CRIS 21A-A	307344897	HMPREF9018_1893	EFN90295.1	glycosyltransferase, group 2 family protein		Prevotella amnii CRIS 21A-A	307345135	HMPREF9018_0361	EFN90517.1	site-specific recombinase, phage integrase family
Prevotella amnii CRIS 21A-A	307344996	HMPREF9018_0020	EFN90391.1	chloride transporter, ClC family		Prevotella amnii CRIS 21A-A	307344898	HMPREF9018_1887	EFN90296.1	pyridoxal-dependent decarboxylase, pyridoxal binding domain protein		Prevotella amnii CRIS 21A-A	307345171	HMPREF9018_1266	EFN90550.1	putative lipoprotein
Prevotella amnii CRIS 21A-A	307344998	HMPREF9018_0018	EFN90393.1	putative glucokinase		Prevotella amnii CRIS 21A-A	307344899	HMPREF9018_1870	EFN90297.1	conserved hypothetical protein		Prevotella amnii CRIS 21A-A	307345187	HMPREF9018_1249	EFN90566.1	conserved hypothetical protein
Prevotella amnii CRIS 21A-A	307344999	HMPREF9018_0033	EFN90394.1	conserved hypothetical protein		Prevotella amnii CRIS 21A-A	307344901	HMPREF9018_1909	EFN90299.1	N-6 DNA Methylase		Prevotella amnii CRIS 21A-A	307345192	HMPREF9018_1271	EFN90571.1	conserved hypothetical protein
Prevotella amnii CRIS 21A-A	307345000	HMPREF9018_0021	EFN90395.1	methionyl-tRNA formyltransferase		Prevotella amnii CRIS 21A-A	307344903	HMPREF9018_1872	EFN90301.1	DNA polymerase III, subunit gamma and tau		Prevotella amnii CRIS 21A-A	307345195	HMPREF9018_1269	EFN90574.1	conserved domain protein
Prevotella amnii CRIS 21A-A	307345006	HMPREF9018_0027	EFN90401.1	Hsp90 protein		Prevotella amnii CRIS 21A-A	307344906	HMPREF9018_1878	EFN90304.1	conserved hypothetical protein		Prevotella amnii CRIS 21A-A	307345205	HMPREF9018_1317	EFN90584.1	conserved hypothetical protein
Prevotella amnii CRIS 21A-A	307345007	HMPREF9018_0016	EFN90402.1	conserved hypothetical protein		Prevotella amnii CRIS 21A-A	307344907	HMPREF9018_1918	EFN90305.1	TonB-dependent receptor plug domain protein		Prevotella amnii CRIS 21A-A	307345210	HMPREF9018_1272	EFN90589.1	conserved hypothetical protein
Prevotella amnii CRIS 21A-A	307345035	HMPREF9018_1843	EFN90426.1	saccharopine dehydrogenase		Prevotella amnii CRIS 21A-A	307344908	HMPREF9018_1942	EFN90306.1	putative lipoprotein		Prevotella amnii CRIS 21A-A	307345213	HMPREF9018_1253	EFN90592.1	conserved hypothetical protein
Prevotella amnii CRIS 21A-A	307345041	HMPREF9018_1827	EFN90432.1	AMP-binding enzyme		Prevotella amnii CRIS 21A-A	307344909	HMPREF9018_1899	EFN90307.1	aminotransferase, class I/II		Prevotella amnii CRIS 21A-A	307345217	HMPREF9018_1325	EFN90596.1	conserved domain protein
Prevotella amnii CRIS 21A-A	307345042	HMPREF9018_1828	EFN90433.1	putative peptide chain release factor 2		Prevotella amnii CRIS 21A-A	307344910	HMPREF9018_1892	EFN90308.1	conserved hypothetical protein		Prevotella amnii CRIS 21A-A	307345220	HMPREF9018_1270	EFN90599.1	conserved domain protein
Prevotella amnii CRIS 21A-A	307345048	HMPREF9018_1816	EFN90439.1	methionine--tRNA ligase		Prevotella amnii CRIS 21A-A	307344911	HMPREF9018_1877	EFN90309.1	dephospho-CoA kinase		Prevotella amnii CRIS 21A-A	307345230	HMPREF9018_1252	EFN90609.1	conserved hypothetical protein
Prevotella amnii CRIS 21A-A	307345049	HMPREF9018_1844	EFN90440.1	protein RecA		Prevotella amnii CRIS 21A-A	307344912	HMPREF9018_1888	EFN90310.1	bacterial sugar transferase		Prevotella amnii CRIS 21A-A	307345234	HMPREF9018_1296	EFN90613.1	putative lipoprotein
Prevotella amnii CRIS 21A-A	307345053	HMPREF9018_1825	EFN90444.1	arginine--tRNA ligase		Prevotella amnii CRIS 21A-A	307344913	HMPREF9018_1897	EFN90311.1	UDP-galactopyranose mutase		Prevotella amnii CRIS 21A-A	307345235	HMPREF9018_1360	EFN90614.1	conserved hypothetical protein
Prevotella amnii CRIS 21A-A	307345074	HMPREF9018_0360	EFN90463.1	ATP-dependent DNA helicase RecQ		Prevotella amnii CRIS 21A-A	307344914	HMPREF9018_1907	EFN90312.1	DNA polymerase III, delta subunit		Prevotella amnii CRIS 21A-A	307345239	HMPREF9018_1284	EFN90618.1	conserved hypothetical protein
Prevotella amnii CRIS 21A-A	307345076	HMPREF9018_0358	EFN90465.1	endopeptidase Clp		Prevotella amnii CRIS 21A-A	307344915	HMPREF9018_1936	EFN90313.1	putative membrane protein		Prevotella amnii CRIS 21A-A	307345250	HMPREF9018_1224	EFN90629.1	oxidoreductase, short chain dehydrogenase/reductase family protein
Prevotella amnii CRIS 21A-A	307345077	HMPREF9018_0359	EFN90466.1	ATP-dependent Clp protease, ATP-binding subunit ClpX		Prevotella amnii CRIS 21A-A	307344916	HMPREF9018_1920	EFN90314.1	putative lipoprotein		Prevotella amnii CRIS 21A-A	307345251	HMPREF9018_1240	EFN90630.1	conserved hypothetical protein
Prevotella amnii CRIS 21A-A	307345091	HMPREF9018_0346	EFN90477.1	Mg chelatase-like protein		Prevotella amnii CRIS 21A-A	307344917	HMPREF9018_1868	EFN90315.1	septum formation protein Maf		Prevotella amnii CRIS 21A-A	307345254	HMPREF9018_1251	EFN90633.1	conserved hypothetical protein
Prevotella amnii CRIS 21A-A	307345093	HMPREF9018_0349	EFN90479.1	DNA gyrase/topoisomerase IV, A subunit		Prevotella amnii CRIS 21A-A	307344918	HMPREF9018_1898	EFN90316.1	efflux ABC transporter, permease protein		Prevotella amnii CRIS 21A-A	307345257	HMPREF9018_1303	EFN90636.1	conserved hypothetical protein
Prevotella amnii CRIS 21A-A	307345118	HMPREF9018_0369	EFN90500.1	Ser/Thr phosphatase family protein		Prevotella amnii CRIS 21A-A	307344923	HMPREF9018_1889	EFN90321.1	glycosyltransferase, group 1 family protein		Prevotella amnii CRIS 21A-A	307345263	HMPREF9018_1264	EFN90642.1	pyrazinamidase/nicotinamidase family protein
Prevotella amnii CRIS 21A-A	307345119	HMPREF9018_0366	EFN90501.1	phosphate acetyltransferase		Prevotella amnii CRIS 21A-A	307344925	HMPREF9018_1908	EFN90323.1	conserved hypothetical protein		Prevotella amnii CRIS 21A-A	307345265	HMPREF9018_1267	EFN90644.1	putative lipoprotein
Prevotella amnii CRIS 21A-A	307345125	HMPREF9018_0364	EFN90507.1	dihydropteroate synthase		Prevotella amnii CRIS 21A-A	307344926	HMPREF9018_1873	EFN90324.1	cation transport protein		Prevotella amnii CRIS 21A-A	307345267	HMPREF9018_1282	EFN90646.1	conserved domain protein
Prevotella amnii CRIS 21A-A	307345129	HMPREF9018_0368	EFN90511.1	putative FeS assembly SUF system protein		Prevotella amnii CRIS 21A-A	307344931	HMPREF9018_1869	EFN90329.1	putative 3-deoxy-manno-octulosonate-8-phosphatase		Prevotella amnii CRIS 21A-A	307345276	HMPREF9018_1225	EFN90655.1	putative lipoprotein
Prevotella amnii CRIS 21A-A	307345131	HMPREF9018_0375	EFN90513.1	conserved hypothetical protein		Prevotella amnii CRIS 21A-A	307344932	HMPREF9018_1922	EFN90330.1	conserved domain protein		Prevotella amnii CRIS 21A-A	307345280	HMPREF9018_1255	EFN90659.1	conserved hypothetical protein
Prevotella amnii CRIS 21A-A	307345133	HMPREF9018_0387	EFN90515.1	DNA-binding protein HU		Prevotella amnii CRIS 21A-A	307344933	HMPREF9018_1886	EFN90331.1	ATP-grasp domain protein		Prevotella amnii CRIS 21A-A	307345285	HMPREF9018_1369	EFN90664.1	conserved hypothetical protein
Prevotella amnii CRIS 21A-A	307345137	HMPREF9018_0365	EFN90519.1	conserved hypothetical protein TIGR00159		Prevotella amnii CRIS 21A-A	307344935	HMPREF9018_1921	EFN90333.1	putative lipoprotein		Prevotella amnii CRIS 21A-A	307345294	HMPREF9018_1265	EFN90673.1	putative lipoprotein
Prevotella amnii CRIS 21A-A	307345139	HMPREF9018_0367	EFN90521.1	acetate kinase		Prevotella amnii CRIS 21A-A	307344941	HMPREF9018_1949	EFN90339.1	conserved hypothetical protein		Prevotella amnii CRIS 21A-A	307345302	HMPREF9018_1250	EFN90681.1	conserved hypothetical protein
Prevotella amnii CRIS 21A-A	307345161	HMPREF9018_1339	EFN90540.1	putative DnaK suppressor protein		Prevotella amnii CRIS 21A-A	307344944	HMPREF9018_1928	EFN90342.1	ThiF family protein		Prevotella amnii CRIS 21A-A	307345304	HMPREF9018_1263	EFN90683.1	conserved hypothetical protein
Prevotella amnii CRIS 21A-A	307345163	HMPREF9018_1378	EFN90542.1	thiamine-phosphate kinase		Prevotella amnii CRIS 21A-A	307344946	HMPREF9018_1934	EFN90344.1	HAD hydrolase, family IA, variant 3		Prevotella amnii CRIS 21A-A	307345309	HMPREF9018_1374	EFN90688.1	conserved hypothetical protein
Prevotella amnii CRIS 21A-A	307345164	HMPREF9018_1294	EFN90543.1	phosphorylase family protein		Prevotella amnii CRIS 21A-A	307344947	HMPREF9018_1915	EFN90345.1	DNA-binding protein		Prevotella amnii CRIS 21A-A	307345325	HMPREF9018_1960	EFN90703.1	conserved hypothetical protein
Prevotella amnii CRIS 21A-A	307345167	HMPREF9018_1332	EFN90546.1	tRNA-guanine transglycosylase		Prevotella amnii CRIS 21A-A	307344948	HMPREF9018_1929	EFN90346.1	oxidoreductase, short chain dehydrogenase/reductase family protein		Prevotella amnii CRIS 21A-A	307345326	HMPREF9018_1955	EFN90704.1	conserved domain protein
Prevotella amnii CRIS 21A-A	307345172	HMPREF9018_1237	EFN90551.1	respiratory-chain NADH dehydrogenase, 49 Kd subunit		Prevotella amnii CRIS 21A-A	307344950	HMPREF9018_1871	EFN90348.1	3-deoxy-D-manno-octulosonate cytidylyltransferase		Prevotella amnii CRIS 21A-A	307345328	HMPREF9018_1963	EFN90706.1	acetyltransferase, GNAT family
Prevotella amnii CRIS 21A-A	307345173	HMPREF9018_1283	EFN90552.1	pyruvate kinase		Prevotella amnii CRIS 21A-A	307344953	HMPREF9018_1917	EFN90351.1	putative DNA-binding protein		Prevotella amnii CRIS 21A-A	307345332	HMPREF9018_2026	EFN90710.1	conserved domain protein
Prevotella amnii CRIS 21A-A	307345175	HMPREF9018_1336	EFN90554.1	putative 8-amino-7-oxononanoate synthase		Prevotella amnii CRIS 21A-A	307344954	HMPREF9018_1930	EFN90352.1	ferritin-like protein		Prevotella amnii CRIS 21A-A	307345337	HMPREF9018_1956	EFN90715.1	bacterial transferase hexapeptide repeat protein
Prevotella amnii CRIS 21A-A	307345179	HMPREF9018_1239	EFN90558.1	NADH-ubiquinone/plastoquinone oxidoreductase, chain 3		Prevotella amnii CRIS 21A-A	307344955	HMPREF9018_1879	EFN90353.1	preprotein translocase, YajC subunit		Prevotella amnii CRIS 21A-A	307345341	HMPREF9018_1988	EFN90719.1	conserved hypothetical protein
Prevotella amnii CRIS 21A-A	307345183	HMPREF9018_1357	EFN90562.1	ATP-binding protein, Mrp/Nbp35 family		Prevotella amnii CRIS 21A-A	307344956	HMPREF9018_1919	EFN90354.1	putative lipoprotein		Prevotella amnii CRIS 21A-A	307345346	HMPREF9018_1958	EFN90724.1	conserved hypothetical protein
Prevotella amnii CRIS 21A-A	307345186	HMPREF9018_1230	EFN90565.1	proton-translocating NADH-quinone oxidoreductase, chain N		Prevotella amnii CRIS 21A-A	307344957	HMPREF9018_1901	EFN90355.1	chain length determinant protein		Prevotella amnii CRIS 21A-A	307345357	HMPREF9018_1964	EFN90735.1	conserved hypothetical protein
Prevotella amnii CRIS 21A-A	307345193	HMPREF9018_1277	EFN90572.1	putative transketolase		Prevotella amnii CRIS 21A-A	307344958	HMPREF9018_1905	EFN90356.1	conserved hypothetical protein		Prevotella amnii CRIS 21A-A	307345363	HMPREF9018_1974	EFN90741.1	conserved domain protein
Prevotella amnii CRIS 21A-A	307345196	HMPREF9018_1244	EFN90575.1	bifunctional protein FolC		Prevotella amnii CRIS 21A-A	307344961	HMPREF9018_1947	EFN90359.1	coproporphyrinogen dehydrogenase		Prevotella amnii CRIS 21A-A	307345365	HMPREF9018_1968	EFN90743.1	putative membrane protein
Prevotella amnii CRIS 21A-A	307345199	HMPREF9018_1330	EFN90578.1	putative ATP-dependent RNA helicase RhlE		Prevotella amnii CRIS 21A-A	307344962	HMPREF9018_1912	EFN90360.1	type I restriction modification DNA specificity domain protein		Prevotella amnii CRIS 21A-A	307345375	HMPREF9018_1962	EFN90753.1	oxidoreductase, aldo/keto reductase family protein
Prevotella amnii CRIS 21A-A	307345202	HMPREF9018_1327	EFN90581.1	S1 RNA binding domain protein		Prevotella amnii CRIS 21A-A	307344963	HMPREF9018_1948	EFN90361.1	glutamate--ammonia ligase, catalytic domain		Prevotella amnii CRIS 21A-A	307345378	HMPREF9018_1961	EFN90756.1	oxidoreductase, short chain dehydrogenase/reductase family protein
Prevotella amnii CRIS 21A-A	307345208	HMPREF9018_1226	EFN90587.1	pyruvate synthase		Prevotella amnii CRIS 21A-A	307344965	HMPREF9018_1914	EFN90363.1	Fic family protein		Prevotella amnii CRIS 21A-A	307345379	HMPREF9018_2022	EFN90757.1	indole-3-glycerol phosphate synthase
Prevotella amnii CRIS 21A-A	307345209	HMPREF9018_1243	EFN90588.1	chaperone protein DnaJ		Prevotella amnii CRIS 21A-A	307344966	HMPREF9018_1925	EFN90364.1	transporter, CPA2 family		Prevotella amnii CRIS 21A-A	307345391	HMPREF9018_2024	EFN90769.1	putative lipoprotein
Prevotella amnii CRIS 21A-A	307345212	HMPREF9018_1241	EFN90591.1	ABC transporter, ATP-binding protein		Prevotella amnii CRIS 21A-A	307344967	HMPREF9018_1913	EFN90365.1	type I site-specific deoxyribonuclease, HsdR family		Prevotella amnii CRIS 21A-A	307345408	HMPREF9018_0147	EFN90785.1	conserved hypothetical protein
Prevotella amnii CRIS 21A-A	307345214	HMPREF9018_1273	EFN90593.1	pseudouridine synthase, RluA family		Prevotella amnii CRIS 21A-A	307344968	HMPREF9018_1940	EFN90366.1	conserved hypothetical protein		Prevotella amnii CRIS 21A-A	307345411	HMPREF9018_0148	EFN90788.1	conserved domain protein
Prevotella amnii CRIS 21A-A	307345216	HMPREF9018_1299	EFN90595.1	putative dGTPase		Prevotella amnii CRIS 21A-A	307344969	HMPREF9018_1876	EFN90367.1	conserved hypothetical protein		Prevotella amnii CRIS 21A-A	307345423	HMPREF9018_0125	EFN90800.1	conserved hypothetical protein
Prevotella amnii CRIS 21A-A	307345218	HMPREF9018_1344	EFN90597.1	peptidase family C69		Prevotella amnii CRIS 21A-A	307344972	HMPREF9018_1904	EFN90370.1	conserved hypothetical protein		Prevotella amnii CRIS 21A-A	307345429	HMPREF9018_0131	EFN90806.1	conserved hypothetical protein
Prevotella amnii CRIS 21A-A	307345227	HMPREF9018_1307	EFN90606.1	DNA gyrase, B subunit		Prevotella amnii CRIS 21A-A	307344980	HMPREF9018_0015	EFN90375.1	dTDP-4-dehydrorhamnose reductase		Prevotella amnii CRIS 21A-A	307345430	HMPREF9018_0145	EFN90807.1	conserved hypothetical protein
Prevotella amnii CRIS 21A-A	307345231	HMPREF9018_1302	EFN90610.1	UDP-N-acetylmuramoyl-tripeptide--D-alanyl-D- alanine ligase		Prevotella amnii CRIS 21A-A	307344983	HMPREF9018_0026	EFN90378.1	peptidase M16 inactive domain protein		Prevotella amnii CRIS 21A-A	307345445	HMPREF9018_0716	EFN90821.1	conserved domain protein
Prevotella amnii CRIS 21A-A	307345243	HMPREF9018_1366	EFN90622.1	riboflavin biosynthesis bifunctional protein RibBA		Prevotella amnii CRIS 21A-A	307344984	HMPREF9018_0034	EFN90379.1	metallo-beta-lactamase domain protein		Prevotella amnii CRIS 21A-A	307345464	HMPREF9018_0719	EFN90840.1	putative copper chaperone CopZ
Prevotella amnii CRIS 21A-A	307345252	HMPREF9018_1227	EFN90631.1	conserved hypothetical protein		Prevotella amnii CRIS 21A-A	307344985	HMPREF9018_0032	EFN90380.1	PepSY domain protein		Prevotella amnii CRIS 21A-A	307345465	HMPREF9018_0691	EFN90841.1	conserved hypothetical protein
Prevotella amnii CRIS 21A-A	307345262	HMPREF9018_1377	EFN90641.1	inosine guanosine and xanthosine phosphorylase family protein		Prevotella amnii CRIS 21A-A	307344986	HMPREF9018_0041	EFN90381.1	conserved hypothetical protein		Prevotella amnii CRIS 21A-A	307345466	HMPREF9018_0714	EFN90842.1	conserved hypothetical protein
Prevotella amnii CRIS 21A-A	307345266	HMPREF9018_1246	EFN90645.1	tRNA dimethylallyltransferase		Prevotella amnii CRIS 21A-A	307344987	HMPREF9018_0038	EFN90382.1	conserved hypothetical protein		Prevotella amnii CRIS 21A-A	307345498	HMPREF9018_0399	EFN90870.1	conserved hypothetical protein
Prevotella amnii CRIS 21A-A	307345268	HMPREF9018_1233	EFN90647.1	NADH-ubiquinone/plastoquinone oxidoreductase chain 4L		Prevotella amnii CRIS 21A-A	307344990	HMPREF9018_0017	EFN90385.1	translocator protein, LysE family		Prevotella amnii CRIS 21A-A	307345506	HMPREF9018_0398	EFN90878.1	conserved hypothetical protein
Prevotella amnii CRIS 21A-A	307345270	HMPREF9018_1231	EFN90649.1	proton-translocating NADH-quinone oxidoreductase, chain M		Prevotella amnii CRIS 21A-A	307344992	HMPREF9018_0035	EFN90387.1	phospholipase, patatin family		Prevotella amnii CRIS 21A-A	307345520	HMPREF9018_0521	EFN90888.1	conserved domain protein
Prevotella amnii CRIS 21A-A	307345272	HMPREF9018_1238	EFN90651.1	NADH-quinone oxidoreductase, B subunit		Prevotella amnii CRIS 21A-A	307344993	HMPREF9018_0023	EFN90388.1	conserved hypothetical protein		Prevotella amnii CRIS 21A-A	307345533	HMPREF9018_0503	EFN90901.1	conserved hypothetical protein
Prevotella amnii CRIS 21A-A	307345284	HMPREF9018_1276	EFN90663.1	ribose-5-phosphate isomerase B		Prevotella amnii CRIS 21A-A	307344994	HMPREF9018_0025	EFN90389.1	putative lipoprotein		Prevotella amnii CRIS 21A-A	307345539	HMPREF9018_0510	EFN90907.1	conserved hypothetical protein
Prevotella amnii CRIS 21A-A	307345289	HMPREF9018_1232	EFN90668.1	putative NADH dehydrogenase subunit L		Prevotella amnii CRIS 21A-A	307344997	HMPREF9018_0037	EFN90392.1	putative alpha-1,2-mannosidase		Prevotella amnii CRIS 21A-A	307345544	HMPREF9018_0546	EFN90912.1	conserved hypothetical protein
Prevotella amnii CRIS 21A-A	307345290	HMPREF9018_1328	EFN90669.1	DNA-binding protein HU		Prevotella amnii CRIS 21A-A	307345002	HMPREF9018_0031	EFN90397.1	pectinesterase inhibitor domain protein		Prevotella amnii CRIS 21A-A	307345550	HMPREF9018_0530	EFN90918.1	conserved hypothetical protein
Prevotella amnii CRIS 21A-A	307345292	HMPREF9018_1347	EFN90671.1	serine--tRNA ligase		Prevotella amnii CRIS 21A-A	307345003	HMPREF9018_0024	EFN90398.1	conserved hypothetical protein		Prevotella amnii CRIS 21A-A	307345559	HMPREF9018_0518	EFN90927.1	conserved hypothetical protein
Prevotella amnii CRIS 21A-A	307345295	HMPREF9018_1236	EFN90674.1	NADH dehydrogenase		Prevotella amnii CRIS 21A-A	307345004	HMPREF9018_0022	EFN90399.1	TonB-dependent receptor plug domain protein		Prevotella amnii CRIS 21A-A	307345561	HMPREF9018_0552	EFN90929.1	conserved hypothetical protein
Prevotella amnii CRIS 21A-A	307345297	HMPREF9018_1387	EFN90676.1	carboxyl transferase domain protein		Prevotella amnii CRIS 21A-A	307345005	HMPREF9018_0030	EFN90400.1	conserved hypothetical protein		Prevotella amnii CRIS 21A-A	307345566	HMPREF9018_0553	EFN90934.1	conserved hypothetical protein
Prevotella amnii CRIS 21A-A	307345308	HMPREF9018_1298	EFN90687.1	dUTP diphosphatase		Prevotella amnii CRIS 21A-A	307345012	HMPREF9018_0070	EFN90405.1	peptidase M16 inactive domain protein		Prevotella amnii CRIS 21A-A	307345578	HMPREF9018_0485	EFN90946.1	conserved hypothetical protein
Prevotella amnii CRIS 21A-A	307345310	HMPREF9018_1345	EFN90689.1	50S ribosomal protein L21		Prevotella amnii CRIS 21A-A	307345016	HMPREF9018_0073	EFN90409.1	TonB-dependent receptor		Prevotella amnii CRIS 21A-A	307345582	HMPREF9018_0555	EFN90950.1	conserved domain protein
Prevotella amnii CRIS 21A-A	307345312	HMPREF9018_1350	EFN90691.1	malic enzyme, NAD binding domain protein		Prevotella amnii CRIS 21A-A	307345017	HMPREF9018_0074	EFN90410.1	sirohydrochlorin cobaltochelatase		Prevotella amnii CRIS 21A-A	307345590	HMPREF9018_0554	EFN90958.1	radical SAM domain protein
Prevotella amnii CRIS 21A-A	307345314	HMPREF9018_1372	EFN90693.1	S-adenosylmethionine-dependent methyltransferase, YraL family		Prevotella amnii CRIS 21A-A	307345018	HMPREF9018_0075	EFN90411.1	leucine Rich repeat protein		Prevotella amnii CRIS 21A-A	307345591	HMPREF9018_0527	EFN90959.1	conserved hypothetical protein
Prevotella amnii CRIS 21A-A	307345317	HMPREF9018_1306	EFN90696.1	30S ribosomal protein S20		Prevotella amnii CRIS 21A-A	307345019	HMPREF9018_0067	EFN90412.1	diaminopimelate dehydrogenase		Prevotella amnii CRIS 21A-A	307345603	HMPREF9018_1500	EFN90970.1	conserved hypothetical protein
Prevotella amnii CRIS 21A-A	307345330	HMPREF9018_1993	EFN90708.1	HDIG domain protein		Prevotella amnii CRIS 21A-A	307345020	HMPREF9018_0072	EFN90413.1	SusD family protein		Prevotella amnii CRIS 21A-A	307345608	HMPREF9018_2071	EFN90974.1	conserved hypothetical protein
Prevotella amnii CRIS 21A-A	307345331	HMPREF9018_1990	EFN90709.1	preQ(1) synthase		Prevotella amnii CRIS 21A-A	307345021	HMPREF9018_0068	EFN90414.1	putative desulfoferrodoxin		Prevotella amnii CRIS 21A-A	307345626	HMPREF9018_0242	EFN90990.1	peptidase family C25
Prevotella amnii CRIS 21A-A	307345334	HMPREF9018_1980	EFN90712.1	acyltransferase family protein		Prevotella amnii CRIS 21A-A	307345023	HMPREF9018_0071	EFN90416.1	putative lipoprotein		Prevotella amnii CRIS 21A-A	307345628	HMPREF9018_0241	EFN90992.1	conserved hypothetical protein
Prevotella amnii CRIS 21A-A	307345342	HMPREF9018_1986	EFN90720.1	HMGL-like protein		Prevotella amnii CRIS 21A-A	307345028	HMPREF9018_1845	EFN90419.1	conserved hypothetical protein		Prevotella amnii CRIS 21A-A	307345638	HMPREF9018_1221	EFN91000.1	conserved hypothetical protein
Prevotella amnii CRIS 21A-A	307345347	HMPREF9018_1971	EFN90725.1	peptidase, S9A/B/C family, catalytic domain protein		Prevotella amnii CRIS 21A-A	307345029	HMPREF9018_1851	EFN90420.1	TonB-dependent receptor plug domain protein		Prevotella amnii CRIS 21A-A	307345639	HMPREF9018_1223	EFN91001.1	conserved hypothetical protein
Prevotella amnii CRIS 21A-A	307345348	HMPREF9018_1952	EFN90726.1	conserved hypothetical protein		Prevotella amnii CRIS 21A-A	307345030	HMPREF9018_1831	EFN90421.1	conserved hypothetical protein		Prevotella amnii CRIS 21A-A	307345641	HMPREF9018_1390	EFN91002.1	conserved hypothetical protein
Prevotella amnii CRIS 21A-A	307345351	HMPREF9018_1985	EFN90729.1	HDIG domain protein		Prevotella amnii CRIS 21A-A	307345031	HMPREF9018_1846	EFN90422.1	alpha amylase, catalytic domain protein		Prevotella amnii CRIS 21A-A	307345660	HMPREF9018_0976	EFN91019.1	putative lipoprotein
Prevotella amnii CRIS 21A-A	307345356	HMPREF9018_1995	EFN90734.1	RND transporter, hydrophobe/amphiphile efflux-1 (HAE1) family protein		Prevotella amnii CRIS 21A-A	307345032	HMPREF9018_1826	EFN90423.1	ribonuclease H family protein		Prevotella amnii CRIS 21A-A	307345676	HMPREF9018_0987	EFN91035.1	putative lipoprotein
Prevotella amnii CRIS 21A-A	307345359	HMPREF9018_2015	EFN90737.1	cytochrome C biogenesis protein transmembrane region		Prevotella amnii CRIS 21A-A	307345033	HMPREF9018_1815	EFN90424.1	putative lipoprotein		Prevotella amnii CRIS 21A-A	307345678	HMPREF9018_0994	EFN91037.1	conserved hypothetical protein
Prevotella amnii CRIS 21A-A	307345361	HMPREF9018_1979	EFN90739.1	excinuclease ABC, A subunit		Prevotella amnii CRIS 21A-A	307345038	HMPREF9018_1848	EFN90429.1	putative 4-alpha-glucanotransferase		Prevotella amnii CRIS 21A-A	307345685	HMPREF9018_0289	EFN91042.1	putative lipoprotein
Prevotella amnii CRIS 21A-A	307345364	HMPREF9018_2023	EFN90742.1	ribulose-phosphate 3-epimerase		Prevotella amnii CRIS 21A-A	307345039	HMPREF9018_1824	EFN90430.1	conserved domain protein		Prevotella amnii CRIS 21A-A	307345686	HMPREF9018_0304	EFN91043.1	conserved hypothetical protein
Prevotella amnii CRIS 21A-A	307345373	HMPREF9018_1978	EFN90751.1	type I restriction enzyme HsdR protein N-terminal domain protein		Prevotella amnii CRIS 21A-A	307345040	HMPREF9018_1818	EFN90431.1	pyridoxal 5'-phosphate synthase, synthase subunit Pdx1		Prevotella amnii CRIS 21A-A	307345701	HMPREF9018_0329	EFN91058.1	conserved hypothetical protein
Prevotella amnii CRIS 21A-A	307345381	HMPREF9018_2010	EFN90759.1	dipeptidyl peptidase IV N-terminal domain protein		Prevotella amnii CRIS 21A-A	307345043	HMPREF9018_1841	EFN90434.1	transcriptional regulator, GntR family		Prevotella amnii CRIS 21A-A	307345709	HMPREF9018_0311	EFN91066.1	conserved hypothetical protein
Prevotella amnii CRIS 21A-A	307345384	HMPREF9018_2016	EFN90762.1	UMP kinase		Prevotella amnii CRIS 21A-A	307345044	HMPREF9018_1830	EFN90435.1	adenylate cyclase		Prevotella amnii CRIS 21A-A	307345739	HMPREF9018_0298	EFN91096.1	putative lipoprotein
Prevotella amnii CRIS 21A-A	307345386	HMPREF9018_2019	EFN90764.1	cytidine and deoxycytidylate deaminase zinc-binding region		Prevotella amnii CRIS 21A-A	307345045	HMPREF9018_1819	EFN90436.1	pyridoxal 5'-phosphate synthase, glutaminase subunit Pdx2		Prevotella amnii CRIS 21A-A	307345741	HMPREF9018_0330	EFN91098.1	conserved hypothetical protein
Prevotella amnii CRIS 21A-A	307345434	HMPREF9018_0707	EFN90810.1	single-stranded-DNA-specific exonuclease RecJ		Prevotella amnii CRIS 21A-A	307345046	HMPREF9018_1849	EFN90437.1	transporter, major facilitator family protein		Prevotella amnii CRIS 21A-A	307345763	HMPREF9018_0297	EFN91120.1	conserved hypothetical protein
Prevotella amnii CRIS 21A-A	307345435	HMPREF9018_0697	EFN90811.1	lipid-A-disaccharide synthase		Prevotella amnii CRIS 21A-A	307345047	HMPREF9018_1842	EFN90438.1	conserved hypothetical protein		Prevotella amnii CRIS 21A-A	307345764	HMPREF9018_0328	EFN91121.1	conserved hypothetical protein
Prevotella amnii CRIS 21A-A	307345436	HMPREF9018_0692	EFN90812.1	RelA/SpoT family protein		Prevotella amnii CRIS 21A-A	307345050	HMPREF9018_1836	EFN90441.1	putative lipoprotein		Prevotella amnii CRIS 21A-A	307345765	HMPREF9018_0315	EFN91122.1	conserved domain protein
Prevotella amnii CRIS 21A-A	307345442	HMPREF9018_0702	EFN90818.1	nitroreductase family protein		Prevotella amnii CRIS 21A-A	307345051	HMPREF9018_1847	EFN90442.1	pullulanase, type I		Prevotella amnii CRIS 21A-A	307345786	HMPREF9018_0858	EFN91140.1	conserved domain protein
Prevotella amnii CRIS 21A-A	307345449	HMPREF9018_0678	EFN90825.1	signal recognition particle protein		Prevotella amnii CRIS 21A-A	307345052	HMPREF9018_1821	EFN90443.1	putative lipoprotein		Prevotella amnii CRIS 21A-A	307345792	HMPREF9018_1397	EFN91144.1	conserved hypothetical protein
Prevotella amnii CRIS 21A-A	307345452	HMPREF9018_0688	EFN90828.1	amidohydrolase family protein		Prevotella amnii CRIS 21A-A	307345054	HMPREF9018_1850	EFN90445.1	transcriptional regulator, LacI family		Prevotella amnii CRIS 21A-A	307345797	HMPREF9018_1785	EFN91148.1	conserved hypothetical protein
Prevotella amnii CRIS 21A-A	307345458	HMPREF9018_0679	EFN90834.1	tetrahydrofolate dehydrogenase/cyclohydrolase, NAD(P)-binding domain protein		Prevotella amnii CRIS 21A-A	307345055	HMPREF9018_1829	EFN90446.1	conserved hypothetical protein		Prevotella amnii CRIS 21A-A	307345800	HMPREF9018_1790	EFN91151.1	conserved hypothetical protein
Prevotella amnii CRIS 21A-A	307345467	HMPREF9018_0706	EFN90843.1	ATP-dependent DNA helicase, RecQ family		Prevotella amnii CRIS 21A-A	307345056	HMPREF9018_1820	EFN90447.1	TonB-dependent receptor plug domain protein		Prevotella amnii CRIS 21A-A	307345803	HMPREF9018_1764	EFN91154.1	conserved domain protein
Prevotella amnii CRIS 21A-A	307345470	HMPREF9018_0690	EFN90846.1	acyltransferase		Prevotella amnii CRIS 21A-A	307345057	HMPREF9018_1853	EFN90448.1	putative lipoprotein		Prevotella amnii CRIS 21A-A	307345804	HMPREF9018_1788	EFN91155.1	conserved hypothetical protein
Prevotella amnii CRIS 21A-A	307345471	HMPREF9018_0709	EFN90847.1	peptidase, M24 family		Prevotella amnii CRIS 21A-A	307345058	HMPREF9018_1833	EFN90449.1	glutamate--ammonia ligase, catalytic domain		Prevotella amnii CRIS 21A-A	307345805	HMPREF9018_1793	EFN91156.1	conserved hypothetical protein
Prevotella amnii CRIS 21A-A	307345473	HMPREF9018_0675	EFN90849.1	putative phospho-2-dehydro-3-deoxyheptonate aldolase		Prevotella amnii CRIS 21A-A	307345061	HMPREF9018_1855	EFN90452.1	peptidase, S41 family		Prevotella amnii CRIS 21A-A	307345822	HMPREF9018_1792	EFN91173.1	radical SAM domain protein
Prevotella amnii CRIS 21A-A	307345474	HMPREF9018_0695	EFN90850.1	sporulation initiation inhibitor protein Soj		Prevotella amnii CRIS 21A-A	307345062	HMPREF9018_1837	EFN90453.1	ABC transporter, ATP-binding protein		Prevotella amnii CRIS 21A-A	307345828	HMPREF9018_1791	EFN91179.1	bacteriocin ABC transporter, metallopeptidase/ATP-binding subunit
Prevotella amnii CRIS 21A-A	307345475	HMPREF9018_0705	EFN90851.1	oxidoreductase, NAD-binding domain protein		Prevotella amnii CRIS 21A-A	307345064	HMPREF9018_1823	EFN90455.1	putative lipoprotein		Prevotella amnii CRIS 21A-A	307345832	HMPREF9018_1124	EFN91182.1	conserved domain protein
Prevotella amnii CRIS 21A-A	307345479	HMPREF9018_0694	EFN90855.1	ParB-like protein		Prevotella amnii CRIS 21A-A	307345065	HMPREF9018_1814	EFN90456.1	ABC transporter, ATP-binding protein		Prevotella amnii CRIS 21A-A	307345834	HMPREF9018_1162	EFN91183.1	conserved domain protein
Prevotella amnii CRIS 21A-A	307345487	HMPREF9018_1400	EFN90862.1	alpha amylase, catalytic domain protein		Prevotella amnii CRIS 21A-A	307345067	HMPREF9018_1817	EFN90458.1	putative phosphomethylpyrimidine kinase		Prevotella amnii CRIS 21A-A	307345835	HMPREF9018_1163	EFN91184.1	conserved hypothetical protein
Prevotella amnii CRIS 21A-A	307345488	HMPREF9018_1403	EFN90863.1	pyridoxal phosphate enzyme, YggS family		Prevotella amnii CRIS 21A-A	307345068	HMPREF9018_1835	EFN90459.1	TonB-dependent receptor plug domain protein		Prevotella amnii CRIS 21A-A	307345838	HMPREF9018_1161	EFN91187.1	conserved hypothetical protein
Prevotella amnii CRIS 21A-A	307345489	HMPREF9018_1401	EFN90864.1	[acyl-carrier-protein] S-malonyltransferase		Prevotella amnii CRIS 21A-A	307345069	HMPREF9018_1852	EFN90460.1	conserved hypothetical protein		Prevotella amnii CRIS 21A-A	307345841	HMPREF9018_0928	EFN91189.1	conserved hypothetical protein
Prevotella amnii CRIS 21A-A	307345490	HMPREF9018_1399	EFN90865.1	ABC transporter, ATP-binding protein		Prevotella amnii CRIS 21A-A	307345071	HMPREF9018_0121	EFN90461.1	conserved hypothetical protein		Prevotella amnii CRIS 21A-A	307345848	HMPREF9018_0924	EFN91196.1	conserved hypothetical protein
Prevotella amnii CRIS 21A-A	307345500	HMPREF9018_0392	EFN90872.1	peptidase C1-like protein		Prevotella amnii CRIS 21A-A	307345075	HMPREF9018_0357	EFN90464.1	trigger factor		Prevotella amnii CRIS 21A-A	307345895	HMPREF9018_0890	EFN91243.1	conserved hypothetical protein
Prevotella amnii CRIS 21A-A	307345501	HMPREF9018_0393	EFN90873.1	peptidase Do		Prevotella amnii CRIS 21A-A	307345081	HMPREF9018_0862	EFN90469.1	Ser/Thr phosphatase family protein		Prevotella amnii CRIS 21A-A	307345953	HMPREF9018_0754	EFN91297.1	putative lipoprotein
Prevotella amnii CRIS 21A-A	307345503	HMPREF9018_0397	EFN90875.1	putative rRNA large subunit m3Psi methyltransferase RlmH		Prevotella amnii CRIS 21A-A	307345087	HMPREF9018_0854	EFN90474.1	conserved hypothetical protein		Prevotella amnii CRIS 21A-A	307345961	HMPREF9018_0819	EFN91305.1	conserved domain protein
Prevotella amnii CRIS 21A-A	307345505	HMPREF9018_0395	EFN90877.1	phosphoglucomutase/phosphomannomutase, alpha/beta/alpha domain II		Prevotella amnii CRIS 21A-A	307345089	HMPREF9018_0351	EFN90475.1	peptidase, S41 family		Prevotella amnii CRIS 21A-A	307345970	HMPREF9018_0824	EFN91314.1	putative lipoprotein
Prevotella amnii CRIS 21A-A	307345508	HMPREF9018_1471	EFN90879.1	sigma-70 region 2		Prevotella amnii CRIS 21A-A	307345094	HMPREF9018_0350	EFN90480.1	conserved hypothetical protein		Prevotella amnii CRIS 21A-A	307346000	HMPREF9018_0759	EFN91344.1	conserved hypothetical protein
Prevotella amnii CRIS 21A-A	307345519	HMPREF9018_0507	EFN90887.1	arginine 2-monooxygenase		Prevotella amnii CRIS 21A-A	307345096	HMPREF9018_0347	EFN90482.1	antioxidant, AhpC/TSA family		Prevotella amnii CRIS 21A-A	307346002	HMPREF9018_0799	EFN91346.1	conserved domain protein
Prevotella amnii CRIS 21A-A	307345522	HMPREF9018_0566	EFN90890.1	transcription termination/antitermination factor NusG		Prevotella amnii CRIS 21A-A	307345106	HMPREF9018_0963	EFN90490.1	FG-GAP repeat protein		Prevotella amnii CRIS 21A-A	307346028	HMPREF9018_0761	EFN91372.1	conserved hypothetical protein
Prevotella amnii CRIS 21A-A	307345525	HMPREF9018_0490	EFN90893.1	monofunctional biosynthetic peptidoglycan transglycosylase		Prevotella amnii CRIS 21A-A	307345107	HMPREF9018_0964	EFN90491.1	conserved hypothetical protein		Prevotella amnii CRIS 21A-A	307346067	HMPREF9018_2036	EFN91409.1	radical SAM domain protein
Prevotella amnii CRIS 21A-A	307345527	HMPREF9018_0497	EFN90895.1	translation initiation factor IF-2		Prevotella amnii CRIS 21A-A	307345109	HMPREF9018_1810	EFN90492.1	reverse transcriptase (RNA-dependent DNA polymerase)		Prevotella amnii CRIS 21A-A	307346069	HMPREF9018_2035	EFN91411.1	conserved hypothetical protein
Prevotella amnii CRIS 21A-A	307345529	HMPREF9018_0493	EFN90897.1	bifunctional cysteine desulfurase/selenocysteine lyase		Prevotella amnii CRIS 21A-A	307345115	HMPREF9018_0380	EFN90497.1	putative lipoprotein		Prevotella amnii CRIS 21A-A	307346070	HMPREF9018_2034	EFN91412.1	conserved hypothetical protein
Prevotella amnii CRIS 21A-A	307345530	HMPREF9018_0564	EFN90898.1	translation elongation factor Tu		Prevotella amnii CRIS 21A-A	307345116	HMPREF9018_0379	EFN90498.1	putative lipoprotein		Prevotella amnii CRIS 21A-A	307346072	HMPREF9018_1752	EFN91413.1	conserved domain protein
Prevotella amnii CRIS 21A-A	307345532	HMPREF9018_0523	EFN90900.1	OmpA family protein		Prevotella amnii CRIS 21A-A	307345117	HMPREF9018_0378	EFN90499.1	peptidase families S8 and S53		Prevotella amnii CRIS 21A-A	307346074	HMPREF9018_1217	EFN91414.1	putative lipoprotein
Prevotella amnii CRIS 21A-A	307345534	HMPREF9018_0567	EFN90902.1	50S ribosomal protein L11		Prevotella amnii CRIS 21A-A	307345120	HMPREF9018_0384	EFN90502.1	MATE efflux family protein		Prevotella amnii CRIS 21A-A	307346077	HMPREF9018_0670	EFN91416.1	conserved hypothetical protein
Prevotella amnii CRIS 21A-A	307345537	HMPREF9018_0498	EFN90905.1	transcription termination factor NusA		Prevotella amnii CRIS 21A-A	307345121	HMPREF9018_0388	EFN90503.1	peptidase, S54 family		Prevotella amnii CRIS 21A-A	307346079	HMPREF9018_0873	EFN91417.1	conserved hypothetical protein
Prevotella amnii CRIS 21A-A	307345538	HMPREF9018_0505	EFN90906.1	DNA topoisomerase		Prevotella amnii CRIS 21A-A	307345122	HMPREF9018_0371	EFN90504.1	putative enoyl-(acyl-carrier-protein) reductase		Prevotella amnii CRIS 21A-A	307346082	HMPREF9018_0479	EFN91419.1	conserved hypothetical protein TIGR01200
Prevotella amnii CRIS 21A-A	307345546	HMPREF9018_0499	EFN90914.1	conserved hypothetical protein		Prevotella amnii CRIS 21A-A	307345123	HMPREF9018_0382	EFN90505.1	phosphate transporter family protein		Prevotella amnii CRIS 21A-A	307346085	HMPREF9018_0481	EFN91422.1	putative lipoprotein
Prevotella amnii CRIS 21A-A	307345556	HMPREF9018_0570	EFN90924.1	50S ribosomal protein L7/L12		Prevotella amnii CRIS 21A-A	307345124	HMPREF9018_0377	EFN90506.1	conserved hypothetical protein		Prevotella amnii CRIS 21A-A	307346086	HMPREF9018_0476	EFN91423.1	conserved hypothetical protein
Prevotella amnii CRIS 21A-A	307345558	HMPREF9018_0492	EFN90926.1	ribonuclease HII		Prevotella amnii CRIS 21A-A	307345126	HMPREF9018_0372	EFN90508.1	glutamate formimidoyltransferase		Prevotella amnii CRIS 21A-A	307346088	HMPREF9018_0480	EFN91425.1	conserved domain protein
Prevotella amnii CRIS 21A-A	307345560	HMPREF9018_0569	EFN90928.1	50S ribosomal protein L10		Prevotella amnii CRIS 21A-A	307345127	HMPREF9018_0374	EFN90509.1	amidohydrolase		Prevotella amnii CRIS 21A-A	307346096	HMPREF9018_0477	EFN91433.1	conserved hypothetical protein
Prevotella amnii CRIS 21A-A	307345564	HMPREF9018_0571	EFN90932.1	DNA-directed RNA polymerase, beta subunit		Prevotella amnii CRIS 21A-A	307345128	HMPREF9018_0386	EFN90510.1	glycine--tRNA ligase		Prevotella amnii CRIS 21A-A	307346097	HMPREF9018_0474	EFN91434.1	conserved hypothetical protein
Prevotella amnii CRIS 21A-A	307345568	HMPREF9018_0489	EFN90936.1	inosine-5'-monophosphate dehydrogenase		Prevotella amnii CRIS 21A-A	307345132	HMPREF9018_0363	EFN90514.1	putative lipoprotein		Prevotella amnii CRIS 21A-A	307346116	HMPREF9018_1418	EFN91450.1	conserved domain protein
Prevotella amnii CRIS 21A-A	307345570	HMPREF9018_0557	EFN90938.1	30S ribosomal protein S21		Prevotella amnii CRIS 21A-A	307345138	HMPREF9018_0376	EFN90520.1	conserved hypothetical protein		Prevotella amnii CRIS 21A-A	307346118	HMPREF9018_1413	EFN91452.1	conserved domain protein
Prevotella amnii CRIS 21A-A	307345572	HMPREF9018_0496	EFN90940.1	FeS assembly protein SufB		Prevotella amnii CRIS 21A-A	307345140	HMPREF9018_0381	EFN90522.1	TonB-dependent receptor plug domain protein		Prevotella amnii CRIS 21A-A	307346131	HMPREF9018_1492	EFN91463.1	conserved hypothetical protein
Prevotella amnii CRIS 21A-A	307345574	HMPREF9018_0487	EFN90942.1	PPIC-type PPIASE domain protein		Prevotella amnii CRIS 21A-A	307345141	HMPREF9018_0390	EFN90523.1	protein-export membrane protein SecDF		Prevotella amnii CRIS 21A-A	307346134	HMPREF9018_1493	EFN91466.1	conserved domain protein
Prevotella amnii CRIS 21A-A	307345579	HMPREF9018_0494	EFN90947.1	FeS assembly protein SufD		Prevotella amnii CRIS 21A-A	307345142	HMPREF9018_0389	EFN90524.1	endonuclease/exonuclease/phosphatase family protein		Prevotella amnii CRIS 21A-A	307346139	HMPREF9018_0870	EFN91470.1	conserved hypothetical protein
Prevotella amnii CRIS 21A-A	307345583	HMPREF9018_0568	EFN90951.1	50S ribosomal protein L1		Prevotella amnii CRIS 21A-A	307345143	HMPREF9018_0383	EFN90525.1	conserved hypothetical protein TIGR00153		Prevotella amnii CRIS 21A-A	307346141	HMPREF9018_0869	EFN91472.1	conserved hypothetical protein
Prevotella amnii CRIS 21A-A	307345597	HMPREF9018_0572	EFN90965.1	DNA-directed RNA polymerase, beta' subunit		Prevotella amnii CRIS 21A-A	307345147	HMPREF9018_1150	EFN90527.1	site-specific recombinase, phage integrase family		Prevotella amnii CRIS 21A-A	307346184	HMPREF9018_0106	EFN91511.1	site-specific recombinase, phage integrase family
Prevotella amnii CRIS 21A-A	307345598	HMPREF9018_0522	EFN90966.1	putative phosphoribosylformylglycinamidine synthase		Prevotella amnii CRIS 21A-A	307345148	HMPREF9018_1159	EFN90528.1	conserved hypothetical protein		Prevotella amnii CRIS 21A-A	307346190	HMPREF9018_0111	EFN91517.1	ThiF family protein
Prevotella amnii CRIS 21A-A	307345600	HMPREF9018_0495	EFN90968.1	FeS assembly ATPase SufC		Prevotella amnii CRIS 21A-A	307345152	HMPREF9018_1151	EFN90532.1	site-specific recombinase, phage integrase family		Prevotella amnii CRIS 21A-A	307346195	HMPREF9018_0115	EFN91522.1	conserved domain protein
Prevotella amnii CRIS 21A-A	307345615	HMPREF9018_0001	EFN90980.1	replicative DNA helicase		Prevotella amnii CRIS 21A-A	307345154	HMPREF9018_1155	EFN90534.1	Abi-like protein		Prevotella amnii CRIS 21A-A	307346199	HMPREF9018_2028	EFN91524.1	conserved hypothetical protein
Prevotella amnii CRIS 21A-A	307345633	HMPREF9018_0012	EFN90996.1	peptidase family M49		Prevotella amnii CRIS 21A-A	307345155	HMPREF9018_1152	EFN90535.1	conserved domain protein		Prevotella amnii CRIS 21A-A	307346200	HMPREF9018_2031	EFN91525.1	conserved hypothetical protein
Prevotella amnii CRIS 21A-A	307345646	HMPREF9018_0979	EFN91005.1	3-oxoacyl-[acyl-carrier-protein] reductase		Prevotella amnii CRIS 21A-A	307345156	HMPREF9018_1154	EFN90536.1	conserved hypothetical protein		Prevotella amnii CRIS 21A-A	307346202	HMPREF9018_2027	EFN91527.1	conserved hypothetical protein
Prevotella amnii CRIS 21A-A	307345647	HMPREF9018_0996	EFN91006.1	orotidine 5'-phosphate decarboxylase		Prevotella amnii CRIS 21A-A	307345158	HMPREF9018_1153	EFN90538.1	conserved hypothetical protein		Prevotella amnii CRIS 21A-A	307346203	HMPREF9018_2029	EFN91528.1	conserved hypothetical protein
Prevotella amnii CRIS 21A-A	307345651	HMPREF9018_0993	EFN91010.1	putative phosphoribosylformylglycinamidine cyclo-ligase		Prevotella amnii CRIS 21A-A	307345160	HMPREF9018_1229	EFN90539.1	conserved hypothetical protein		Prevotella amnii CRIS 21A-A	307346204	HMPREF9018_2032	EFN91529.1	conserved domain protein
Prevotella amnii CRIS 21A-A	307345657	HMPREF9018_0995	EFN91016.1	peptide chain release factor 1		Prevotella amnii CRIS 21A-A	307345162	HMPREF9018_1353	EFN90541.1	conserved hypothetical protein		Prevotella amnii CRIS 21A-A	307346205	HMPREF9018_2030	EFN91530.1	conserved hypothetical protein
Prevotella amnii CRIS 21A-A	307345658	HMPREF9018_0972	EFN91017.1	recombination factor protein RarA		Prevotella amnii CRIS 21A-A	307345165	HMPREF9018_1355	EFN90544.1	conserved hypothetical protein		Prevotella amnii CRIS 21A-A	307346221	HMPREF9018_0596	EFN91545.1	conserved hypothetical protein
Prevotella amnii CRIS 21A-A	307345663	HMPREF9018_0980	EFN91022.1	transcriptional regulator, TetR family		Prevotella amnii CRIS 21A-A	307345166	HMPREF9018_1321	EFN90545.1	toxin-antitoxin system, antitoxin component, Xre family		Prevotella amnii CRIS 21A-A	307346225	HMPREF9018_0583	EFN91549.1	conserved hypothetical protein
Prevotella amnii CRIS 21A-A	307345666	HMPREF9018_0985	EFN91025.1	aspartate--tRNA ligase		Prevotella amnii CRIS 21A-A	307345168	HMPREF9018_1370	EFN90547.1	membrane family protein		Prevotella amnii CRIS 21A-A	307346237	HMPREF9018_0582	EFN91561.1	conserved hypothetical protein
Prevotella amnii CRIS 21A-A	307345667	HMPREF9018_0973	EFN91026.1	putative mannose-1-phosphate guanylyltransferase/mannose-6-phosphate isomerase		Prevotella amnii CRIS 21A-A	307345169	HMPREF9018_1326	EFN90548.1	toxin-antitoxin system, antitoxin component, Xre family		Prevotella amnii CRIS 21A-A	307346240	HMPREF9018_0588	EFN91564.1	conserved domain protein
Prevotella amnii CRIS 21A-A	307345671	HMPREF9018_0978	EFN91030.1	RNA pseudouridine synthase		Prevotella amnii CRIS 21A-A	307345170	HMPREF9018_1281	EFN90549.1	conserved hypothetical protein		Prevotella amnii CRIS 21A-A	307346261	HMPREF9018_1805	EFN91582.1	conserved hypothetical protein
Prevotella amnii CRIS 21A-A	307345672	HMPREF9018_0989	EFN91031.1	PhoH family protein		Prevotella amnii CRIS 21A-A	307345174	HMPREF9018_1258	EFN90553.1	glycosyl hydrolase family 25		Prevotella amnii CRIS 21A-A	307346265	HMPREF9018_1701	EFN91585.1	conserved hypothetical protein
Prevotella amnii CRIS 21A-A	307345673	HMPREF9018_0990	EFN91032.1	phosphoribosylaminoimidazolesuccinocarboxamide synthase		Prevotella amnii CRIS 21A-A	307345176	HMPREF9018_1268	EFN90555.1	formate--tetrahydrofolate ligase		Prevotella amnii CRIS 21A-A	307346271	HMPREF9018_1702	EFN91591.1	conserved hypothetical protein
Prevotella amnii CRIS 21A-A	307345674	HMPREF9018_0991	EFN91033.1	ubiquinone/menaquinone biosynthesis methyltransferase		Prevotella amnii CRIS 21A-A	307345177	HMPREF9018_1376	EFN90556.1	tetraacyldisaccharide 4'-kinase		Prevotella amnii CRIS 21A-A	307346276	HMPREF9018_1673	EFN91596.1	conserved hypothetical protein
Prevotella amnii CRIS 21A-A	307345675	HMPREF9018_1000	EFN91034.1	6,7-dimethyl-8-ribityllumazine synthase		Prevotella amnii CRIS 21A-A	307345178	HMPREF9018_1247	EFN90557.1	conserved domain protein		Prevotella amnii CRIS 21A-A	307346281	HMPREF9018_1666	EFN91601.1	conserved hypothetical protein
Prevotella amnii CRIS 21A-A	307345690	HMPREF9018_0264	EFN91047.1	preprotein translocase, SecA subunit		Prevotella amnii CRIS 21A-A	307345180	HMPREF9018_1261	EFN90559.1	putative lipoprotein		Prevotella amnii CRIS 21A-A	307346334	HMPREF9018_1700	EFN91654.1	conserved hypothetical protein
Prevotella amnii CRIS 21A-A	307345691	HMPREF9018_0319	EFN91048.1	proline--tRNA ligase		Prevotella amnii CRIS 21A-A	307345181	HMPREF9018_1335	EFN90560.1	lipid kinase, YegS/BmrU family		Prevotella amnii CRIS 21A-A	307346336	HMPREF9018_1718	EFN91656.1	conserved hypothetical protein
Prevotella amnii CRIS 21A-A	307345693	HMPREF9018_0301	EFN91050.1	crossover junction endodeoxyribonuclease RuvC		Prevotella amnii CRIS 21A-A	307345182	HMPREF9018_1285	EFN90561.1	conserved hypothetical protein		Prevotella amnii CRIS 21A-A	307346338	HMPREF9018_1717	EFN91658.1	putative lipoprotein
Prevotella amnii CRIS 21A-A	307345698	HMPREF9018_0283	EFN91055.1	conserved hypothetical protein		Prevotella amnii CRIS 21A-A	307345184	HMPREF9018_1346	EFN90563.1	50S ribosomal protein L27		Prevotella amnii CRIS 21A-A	307346342	HMPREF9018_1705	EFN91662.1	conserved hypothetical protein
Prevotella amnii CRIS 21A-A	307345699	HMPREF9018_0324	EFN91056.1	peptide deformylase		Prevotella amnii CRIS 21A-A	307345185	HMPREF9018_1386	EFN90564.1	conserved hypothetical protein		Prevotella amnii CRIS 21A-A	307346345	HMPREF9018_1865	EFN91664.1	conserved hypothetical protein
Prevotella amnii CRIS 21A-A	307345700	HMPREF9018_0270	EFN91057.1	putative S-adenosylmethionine:tRNA ribosyltransferase-isomerase		Prevotella amnii CRIS 21A-A	307345188	HMPREF9018_1349	EFN90567.1	conserved hypothetical protein		Prevotella amnii CRIS 21A-A	307346347	HMPREF9018_0338	EFN91665.1	conserved domain protein
Prevotella amnii CRIS 21A-A	307345702	HMPREF9018_0248	EFN91059.1	GTP-binding protein TypA		Prevotella amnii CRIS 21A-A	307345189	HMPREF9018_1235	EFN90568.1	4Fe-4S binding domain protein		Prevotella amnii CRIS 21A-A	307346351	HMPREF9018_0337	EFN91669.1	conserved hypothetical protein
Prevotella amnii CRIS 21A-A	307345707	HMPREF9018_0309	EFN91064.1	thioredoxin		Prevotella amnii CRIS 21A-A	307345190	HMPREF9018_1388	EFN90569.1	conserved hypothetical protein		Prevotella amnii CRIS 21A-A	307346358	HMPREF9018_2068	EFN91675.1	putative lipoprotein
Prevotella amnii CRIS 21A-A	307345713	HMPREF9018_0325	EFN91070.1	RNAse YqgF		Prevotella amnii CRIS 21A-A	307345191	HMPREF9018_1318	EFN90570.1	putative DNA sulfur modification protein DndE		Prevotella amnii CRIS 21A-A	307346363	HMPREF9018_2069	EFN91680.1	conserved hypothetical protein
Prevotella amnii CRIS 21A-A	307345719	HMPREF9018_0265	EFN91076.1	DNA topoisomerase		Prevotella amnii CRIS 21A-A	307345194	HMPREF9018_1256	EFN90573.1	peptidase M15		Prevotella amnii CRIS 21A-A	307346378	HMPREF9018_2070	EFN91695.1	conserved hypothetical protein
Prevotella amnii CRIS 21A-A	307345724	HMPREF9018_0257	EFN91081.1	polysaccharide deacetylase		Prevotella amnii CRIS 21A-A	307345197	HMPREF9018_1341	EFN90576.1	conserved hypothetical protein		Prevotella amnii CRIS 21A-A	307346389	HMPREF9018_1125	EFN91703.1	conserved hypothetical protein
Prevotella amnii CRIS 21A-A	307345733	HMPREF9018_0307	EFN91090.1	phosphatidylserine decarboxylase		Prevotella amnii CRIS 21A-A	307345198	HMPREF9018_1389	EFN90577.1	biotin-requiring enzyme		Prevotella amnii CRIS 21A-A	307346391	HMPREF9018_1128	EFN91705.1	conserved domain protein
Prevotella amnii CRIS 21A-A	307345735	HMPREF9018_0258	EFN91092.1	putative membrane protein		Prevotella amnii CRIS 21A-A	307345200	HMPREF9018_1310	EFN90579.1	conserved hypothetical protein		Prevotella amnii CRIS 21A-A	307346395	HMPREF9018_0444	EFN91707.1	conserved hypothetical protein
Prevotella amnii CRIS 21A-A	307345744	HMPREF9018_0331	EFN91101.1	excinuclease ABC, B subunit		Prevotella amnii CRIS 21A-A	307345201	HMPREF9018_1382	EFN90580.1	YkgG family protein		Prevotella amnii CRIS 21A-A	307346396	HMPREF9018_0441	EFN91708.1	conserved hypothetical protein
Prevotella amnii CRIS 21A-A	307345747	HMPREF9018_0306	EFN91104.1	putative CDP-diacylglycerol-serine O-phosphatidyltransferase		Prevotella amnii CRIS 21A-A	307345203	HMPREF9018_1292	EFN90582.1	glycosyltransferase, group 2 family protein		Prevotella amnii CRIS 21A-A	307346397	HMPREF9018_0421	EFN91709.1	conserved hypothetical protein
Prevotella amnii CRIS 21A-A	307345748	HMPREF9018_0247	EFN91105.1	30S ribosomal protein S15		Prevotella amnii CRIS 21A-A	307345204	HMPREF9018_1234	EFN90583.1	NADH-ubiquinone/plastoquinone oxidoreductase chain 6		Prevotella amnii CRIS 21A-A	307346398	HMPREF9018_0437	EFN91710.1	conserved domain protein
Prevotella amnii CRIS 21A-A	307345759	HMPREF9018_0271	EFN91116.1	tRNA pseudouridine synthase B		Prevotella amnii CRIS 21A-A	307345206	HMPREF9018_1356	EFN90585.1	haloacid dehalogenase-like hydrolase		Prevotella amnii CRIS 21A-A	307346399	HMPREF9018_0451	EFN91711.1	conserved domain protein
Prevotella amnii CRIS 21A-A	307345767	HMPREF9018_0299	EFN91124.1	16S rRNA methyltransferase GidB		Prevotella amnii CRIS 21A-A	307345207	HMPREF9018_1340	EFN90586.1	lipoprotein signal peptidase family protein		Prevotella amnii CRIS 21A-A	307346400	HMPREF9018_0446	EFN91712.1	conserved hypothetical protein
Prevotella amnii CRIS 21A-A	307345774	HMPREF9018_1405	EFN91130.1	histidine--tRNA ligase		Prevotella amnii CRIS 21A-A	307345211	HMPREF9018_1262	EFN90590.1	putative lipoprotein		Prevotella amnii CRIS 21A-A	307346402	HMPREF9018_0417	EFN91714.1	conserved hypothetical protein
Prevotella amnii CRIS 21A-A	307345775	HMPREF9018_1409	EFN91131.1	30S ribosomal protein S1		Prevotella amnii CRIS 21A-A	307345215	HMPREF9018_1375	EFN90594.1	signal peptide peptidase SppA, 67K type		Prevotella amnii CRIS 21A-A	307346403	HMPREF9018_0455	EFN91715.1	conserved hypothetical protein
Prevotella amnii CRIS 21A-A	307345776	HMPREF9018_1406	EFN91132.1	adenylosuccinate synthase		Prevotella amnii CRIS 21A-A	307345219	HMPREF9018_1368	EFN90598.1	phosphotransferase enzyme family protein		Prevotella amnii CRIS 21A-A	307346404	HMPREF9018_0434	EFN91716.1	conserved hypothetical protein
Prevotella amnii CRIS 21A-A	307345858	HMPREF9018_0891	EFN91206.1	DNA gyrase, A subunit		Prevotella amnii CRIS 21A-A	307345221	HMPREF9018_1351	EFN90600.1	conserved hypothetical protein		Prevotella amnii CRIS 21A-A	307346405	HMPREF9018_0447	EFN91717.1	conserved hypothetical protein
Prevotella amnii CRIS 21A-A	307345866	HMPREF9018_0902	EFN91214.1	DNA-binding regulatory protein, YebC/PmpR family		Prevotella amnii CRIS 21A-A	307345222	HMPREF9018_1291	EFN90601.1	putative lipoprotein		Prevotella amnii CRIS 21A-A	307346406	HMPREF9018_0436	EFN91718.1	conserved hypothetical protein
Prevotella amnii CRIS 21A-A	307345870	HMPREF9018_0903	EFN91218.1	hemerythrin HHE cation binding domain protein		Prevotella amnii CRIS 21A-A	307345223	HMPREF9018_1379	EFN90602.1	putative membrane protein		Prevotella amnii CRIS 21A-A	307346408	HMPREF9018_0445	EFN91720.1	conserved hypothetical protein
Prevotella amnii CRIS 21A-A	307345880	HMPREF9018_0901	EFN91228.1	phenylalanine--tRNA ligase, beta subunit		Prevotella amnii CRIS 21A-A	307345224	HMPREF9018_1304	EFN90603.1	DNA repair protein RecO		Prevotella amnii CRIS 21A-A	307346409	HMPREF9018_0454	EFN91721.1	conserved hypothetical protein
Prevotella amnii CRIS 21A-A	307345898	HMPREF9018_0962	EFN91246.1	ATPase, YjeE family		Prevotella amnii CRIS 21A-A	307345225	HMPREF9018_1381	EFN90604.1	phosphopyruvate hydratase		Prevotella amnii CRIS 21A-A	307346410	HMPREF9018_0418	EFN91722.1	conserved domain protein
Prevotella amnii CRIS 21A-A	307345912	HMPREF9018_0157	EFN91258.1	AMP-binding enzyme		Prevotella amnii CRIS 21A-A	307345226	HMPREF9018_1362	EFN90605.1	conserved hypothetical protein		Prevotella amnii CRIS 21A-A	307346411	HMPREF9018_0433	EFN91723.1	conserved hypothetical protein
Prevotella amnii CRIS 21A-A	307345913	HMPREF9018_0154	EFN91259.1	glycosyltransferase, group 2 family protein		Prevotella amnii CRIS 21A-A	307345228	HMPREF9018_1315	EFN90607.1	toxin-antitoxin system, toxin component, Fic family		Prevotella amnii CRIS 21A-A	307346412	HMPREF9018_0448	EFN91724.1	conserved hypothetical protein
Prevotella amnii CRIS 21A-A	307345916	HMPREF9018_0119	EFN91261.1	uracil phosphoribosyltransferase		Prevotella amnii CRIS 21A-A	307345229	HMPREF9018_1338	EFN90608.1	isoleucine--tRNA ligase		Prevotella amnii CRIS 21A-A	307346413	HMPREF9018_0425	EFN91725.1	SNF2 family N-terminal domain protein
Prevotella amnii CRIS 21A-A	307345917	HMPREF9018_0118	EFN91262.1	phosphoenolpyruvate carboxykinase (ATP)		Prevotella amnii CRIS 21A-A	307345232	HMPREF9018_1289	EFN90611.1	cation efflux family protein		Prevotella amnii CRIS 21A-A	307346414	HMPREF9018_0419	EFN91726.1	conserved hypothetical protein
Prevotella amnii CRIS 21A-A	307345923	HMPREF9018_0804	EFN91267.1	transglycosylase		Prevotella amnii CRIS 21A-A	307345233	HMPREF9018_1373	EFN90612.1	conserved hypothetical protein		Prevotella amnii CRIS 21A-A	307346415	HMPREF9018_0440	EFN91727.1	conserved hypothetical protein
Prevotella amnii CRIS 21A-A	307345932	HMPREF9018_0802	EFN91276.1	acyl-[acyl-carrier-protein]-UDP-N- acetylglucosamine O-acyltransferase		Prevotella amnii CRIS 21A-A	307345236	HMPREF9018_1342	EFN90615.1	conserved domain protein		Prevotella amnii CRIS 21A-A	307346416	HMPREF9018_0424	EFN91728.1	conserved hypothetical protein
Prevotella amnii CRIS 21A-A	307345936	HMPREF9018_0831	EFN91280.1	putative S-adenosylmethionine:tRNA ribosyltransferase-isomerase		Prevotella amnii CRIS 21A-A	307345237	HMPREF9018_1275	EFN90616.1	conserved hypothetical protein		Prevotella amnii CRIS 21A-A	307346417	HMPREF9018_0428	EFN91729.1	conserved hypothetical protein
Prevotella amnii CRIS 21A-A	307345937	HMPREF9018_0842	EFN91281.1	signal recognition particle-docking protein FtsY		Prevotella amnii CRIS 21A-A	307345238	HMPREF9018_1260	EFN90617.1	putative lipoprotein		Prevotella amnii CRIS 21A-A	307346418	HMPREF9018_0426	EFN91730.1	DNA-binding protein HU
Prevotella amnii CRIS 21A-A	307345941	HMPREF9018_0835	EFN91285.1	von Willebrand factor type A domain protein		Prevotella amnii CRIS 21A-A	307345240	HMPREF9018_1329	EFN90619.1	putative pantothenate kinase		Prevotella amnii CRIS 21A-A	307346419	HMPREF9018_0452	EFN91731.1	conserved hypothetical protein
Prevotella amnii CRIS 21A-A	307345943	HMPREF9018_0852	EFN91287.1	response regulator receiver domain protein		Prevotella amnii CRIS 21A-A	307345241	HMPREF9018_1384	EFN90620.1	cysteine-rich domain protein		Prevotella amnii CRIS 21A-A	307346420	HMPREF9018_0427	EFN91732.1	conserved hypothetical protein
Prevotella amnii CRIS 21A-A	307345956	HMPREF9018_0797	EFN91300.1	ribose-phosphate diphosphokinase		Prevotella amnii CRIS 21A-A	307345242	HMPREF9018_1333	EFN90621.1	endopeptidase La		Prevotella amnii CRIS 21A-A	307346421	HMPREF9018_0430	EFN91733.1	conserved hypothetical protein
Prevotella amnii CRIS 21A-A	307345957	HMPREF9018_0773	EFN91301.1	dTDP-glucose 4,6-dehydratase		Prevotella amnii CRIS 21A-A	307345244	HMPREF9018_1254	EFN90623.1	bacterial transferase hexapeptide repeat protein		Prevotella amnii CRIS 21A-A	307346422	HMPREF9018_0439	EFN91734.1	conserved hypothetical protein
Prevotella amnii CRIS 21A-A	307345964	HMPREF9018_0837	EFN91308.1	conserved hypothetical protein		Prevotella amnii CRIS 21A-A	307345245	HMPREF9018_1301	EFN90624.1	conserved hypothetical protein		Prevotella amnii CRIS 21A-A	307346423	HMPREF9018_0422	EFN91735.1	conserved hypothetical protein
Prevotella amnii CRIS 21A-A	307345966	HMPREF9018_0782	EFN91310.1	glycosyltransferase, group 2 family protein		Prevotella amnii CRIS 21A-A	307345246	HMPREF9018_1323	EFN90625.1	toxin-antitoxin system, toxin component, Fic family		Prevotella amnii CRIS 21A-A	307346424	HMPREF9018_0432	EFN91736.1	bacterial transferase hexapeptide repeat protein
Prevotella amnii CRIS 21A-A	307345969	HMPREF9018_0829	EFN91313.1	NAD+ synthetase		Prevotella amnii CRIS 21A-A	307345247	HMPREF9018_1311	EFN90626.1	DNA binding domain protein, excisionase family		Prevotella amnii CRIS 21A-A	307346425	HMPREF9018_0429	EFN91737.1	VRR-NUC domain protein
Prevotella amnii CRIS 21A-A	307345976	HMPREF9018_0744	EFN91320.1	endonuclease III		Prevotella amnii CRIS 21A-A	307345248	HMPREF9018_1286	EFN90627.1	toxin-antitoxin system, toxin component, RelE family		Prevotella amnii CRIS 21A-A	307346426	HMPREF9018_0420	EFN91738.1	conserved hypothetical protein
Prevotella amnii CRIS 21A-A	307345983	HMPREF9018_0752	EFN91327.1	glycine hydroxymethyltransferase		Prevotella amnii CRIS 21A-A	307345249	HMPREF9018_1314	EFN90628.1	plasmid recombination enzyme		Prevotella amnii CRIS 21A-A	307346427	HMPREF9018_0449	EFN91739.1	conserved hypothetical protein
Prevotella amnii CRIS 21A-A	307345987	HMPREF9018_0814	EFN91331.1	L-asparaginase, type I		Prevotella amnii CRIS 21A-A	307345253	HMPREF9018_1280	EFN90632.1	DNA polymerase IV		Prevotella amnii CRIS 21A-A	307346428	HMPREF9018_0442	EFN91740.1	conserved hypothetical protein
Prevotella amnii CRIS 21A-A	307345989	HMPREF9018_0788	EFN91333.1	cytidine and deoxycytidylate deaminase zinc-binding region		Prevotella amnii CRIS 21A-A	307345255	HMPREF9018_1352	EFN90634.1	putative alginate O-acetyltransferase AlgI		Prevotella amnii CRIS 21A-A	307346429	HMPREF9018_0456	EFN91741.1	conserved hypothetical protein
Prevotella amnii CRIS 21A-A	307345991	HMPREF9018_0815	EFN91335.1	putative translation elongation factor G		Prevotella amnii CRIS 21A-A	307345256	HMPREF9018_1313	EFN90635.1	mobilizable transposon, excision family protein		Prevotella amnii CRIS 21A-A	307346430	HMPREF9018_0438	EFN91742.1	conserved hypothetical protein
Prevotella amnii CRIS 21A-A	307345992	HMPREF9018_0808	EFN91336.1	30S ribosomal protein S16		Prevotella amnii CRIS 21A-A	307345258	HMPREF9018_1343	EFN90637.1	peptidase, M23 family		Prevotella amnii CRIS 21A-A	307346431	HMPREF9018_0453	EFN91743.1	putative membrane protein
Prevotella amnii CRIS 21A-A	307345999	HMPREF9018_0753	EFN91343.1	conserved hypothetical protein		Prevotella amnii CRIS 21A-A	307345259	HMPREF9018_1278	EFN90638.1	putative membrane protein		Prevotella amnii CRIS 21A-A	307346432	HMPREF9018_0423	EFN91744.1	conserved hypothetical protein
Prevotella amnii CRIS 21A-A	307346006	HMPREF9018_0787	EFN91350.1	peptidase family M3		Prevotella amnii CRIS 21A-A	307345260	HMPREF9018_1331	EFN90639.1	conserved hypothetical protein		Prevotella amnii CRIS 21A-A	307346433	HMPREF9018_0450	EFN91745.1	conserved hypothetical protein
Prevotella amnii CRIS 21A-A	307346007	HMPREF9018_0810	EFN91351.1	carbamoyl-phosphate synthase, small subunit		Prevotella amnii CRIS 21A-A	307345261	HMPREF9018_1371	EFN90640.1	thymidine kinase		Prevotella amnii CRIS 21A-A	307346434	HMPREF9018_0431	EFN91746.1	conserved hypothetical protein
Prevotella amnii CRIS 21A-A	307346010	HMPREF9018_0841	EFN91354.1	ribosomal protein S12 methylthiotransferase RimO		Prevotella amnii CRIS 21A-A	307345264	HMPREF9018_1367	EFN90643.1	putative glycerol-3-phosphate transporter		Prevotella amnii CRIS 21A-A	307346438	HMPREF9018_1477	EFN91748.1	conserved hypothetical protein
Prevotella amnii CRIS 21A-A	307346012	HMPREF9018_0838	EFN91356.1	ATPase, AAA family		Prevotella amnii CRIS 21A-A	307345269	HMPREF9018_1319	EFN90648.1	DNA sulfur modification protein DndD		Prevotella amnii CRIS 21A-A	307346439	HMPREF9018_1473	EFN91749.1	MutS domain I protein
Prevotella amnii CRIS 21A-A	307346017	HMPREF9018_0801	EFN91361.1	UDP-3-O-3-hydroxymyristoyl N-acetylglucosamine deacetylase/(3R)-hydroxymyristoyl-(acyl-carrier-protein) dehydratase		Prevotella amnii CRIS 21A-A	307345271	HMPREF9018_1337	EFN90650.1	putative site-specific DNA-methyltransferase (adenine-specific)		Prevotella amnii CRIS 21A-A	307346450	HMPREF9018_1034	EFN91759.1	DNA (cytosine-5-)-methyltransferase
Prevotella amnii CRIS 21A-A	307346026	HMPREF9018_0726	EFN91370.1	recombination protein RecR		Prevotella amnii CRIS 21A-A	307345273	HMPREF9018_1348	EFN90652.1	glutamate synthase (NADPH), homotetrameric		Prevotella amnii CRIS 21A-A	307346453	HMPREF9018_1117	EFN91762.1	ISPg1, transposase family protein
Prevotella amnii CRIS 21A-A	307346027	HMPREF9018_0853	EFN91371.1	ATPase/histidine kinase/DNA gyrase B/HSP90 domain protein		Prevotella amnii CRIS 21A-A	307345274	HMPREF9018_1228	EFN90653.1	conserved hypothetical protein		Prevotella amnii CRIS 21A-A	307346498	HMPREF9018_1033	EFN91807.1	Tsp45I type II restriction enzyme
Prevotella amnii CRIS 21A-A	307346029	HMPREF9018_0809	EFN91373.1	carbamoyl-phosphate synthase, large subunit		Prevotella amnii CRIS 21A-A	307345275	HMPREF9018_1385	EFN90654.1	putative lipoprotein		Prevotella amnii CRIS 21A-A	307346499	HMPREF9018_1038	EFN91808.1	conserved domain protein
Prevotella amnii CRIS 21A-A	307346034	HMPREF9018_0800	EFN91378.1	UDP-3-O-[3-hydroxymyristoyl] glucosamine N-acyltransferase		Prevotella amnii CRIS 21A-A	307345277	HMPREF9018_1334	EFN90656.1	methyltransferase domain protein		Prevotella amnii CRIS 21A-A	307346509	HMPREF9018_1052	EFN91818.1	putative membrane protein
Prevotella amnii CRIS 21A-A	307346039	HMPREF9018_0803	EFN91383.1	tRNA dimethylallyltransferase		Prevotella amnii CRIS 21A-A	307345278	HMPREF9018_1248	EFN90657.1	conserved hypothetical protein		Prevotella amnii CRIS 21A-A	307346519	HMPREF9018_1026	EFN91828.1	conserved hypothetical protein
Prevotella amnii CRIS 21A-A	307346043	HMPREF9018_0789	EFN91387.1	peptidase, S41 family		Prevotella amnii CRIS 21A-A	307345279	HMPREF9018_1245	EFN90658.1	glyceraldehyde-3-phosphate dehydrogenase, type I		Prevotella amnii CRIS 21A-A	307346521	HMPREF9018_1003	EFN91830.1	putative membrane protein
Prevotella amnii CRIS 21A-A	307346045	HMPREF9018_1129	EFN91388.1	putative tRNA (guanine-N(7)-)-methyltransferase		Prevotella amnii CRIS 21A-A	307345281	HMPREF9018_1316	EFN90660.1	DGQHR domain protein		Prevotella amnii CRIS 21A-A	307346531	HMPREF9018_1121	EFN91840.1	conserved hypothetical protein
Prevotella amnii CRIS 21A-A	307346046	HMPREF9018_1140	EFN91389.1	conserved domain protein		Prevotella amnii CRIS 21A-A	307345282	HMPREF9018_1361	EFN90661.1	TonB-dependent receptor		Prevotella amnii CRIS 21A-A	307346537	HMPREF9018_1044	EFN91846.1	conserved hypothetical protein
Prevotella amnii CRIS 21A-A	307346049	HMPREF9018_1133	EFN91392.1	adenylosuccinate lyase		Prevotella amnii CRIS 21A-A	307345283	HMPREF9018_1365	EFN90662.1	putative membrane protein		Prevotella amnii CRIS 21A-A	307346555	HMPREF9018_1056	EFN91864.1	conserved hypothetical protein
Prevotella amnii CRIS 21A-A	307346051	HMPREF9018_1139	EFN91394.1	DHHA1 domain protein		Prevotella amnii CRIS 21A-A	307345286	HMPREF9018_1257	EFN90665.1	putative DNA-binding protein		Prevotella amnii CRIS 21A-A	307346573	HMPREF9018_0208	EFN91880.1	arylsulfatase
Prevotella amnii CRIS 21A-A	307346054	HMPREF9018_1131	EFN91397.1	alanine racemase		Prevotella amnii CRIS 21A-A	307345287	HMPREF9018_1242	EFN90666.1	co-chaperone GrpE		Prevotella amnii CRIS 21A-A	307346594	HMPREF9018_0173	EFN91901.1	conserved hypothetical protein
Prevotella amnii CRIS 21A-A	307346057	HMPREF9018_1144	EFN91400.1	RNA methyltransferase, TrmH family		Prevotella amnii CRIS 21A-A	307345288	HMPREF9018_1290	EFN90667.1	Cof-like hydrolase		Prevotella amnii CRIS 21A-A	307346617	HMPREF9018_0180	EFN91924.1	conserved hypothetical protein
Prevotella amnii CRIS 21A-A	307346058	HMPREF9018_1135	EFN91401.1	asparagine--tRNA ligase		Prevotella amnii CRIS 21A-A	307345291	HMPREF9018_1363	EFN90670.1	putative lipoprotein		Prevotella amnii CRIS 21A-A	307346619	HMPREF9018_0207	EFN91926.1	conserved domain protein
Prevotella amnii CRIS 21A-A	307346124	HMPREF9018_1747	EFN91457.1	phosphoglycerate kinase		Prevotella amnii CRIS 21A-A	307345293	HMPREF9018_1274	EFN90672.1	conserved hypothetical protein		Prevotella amnii CRIS 21A-A	307346652	HMPREF9018_1393	EFN91958.1	conserved domain protein
Prevotella amnii CRIS 21A-A	307346145	HMPREF9018_1444	EFN91474.1	translation initiation factor IF-1		Prevotella amnii CRIS 21A-A	307345296	HMPREF9018_1308	EFN90675.1	transcriptional regulator, AraC family		Prevotella amnii CRIS 21A-A	307346658	HMPREF9018_1758	EFN91962.1	alpha-2-macroglobulin family protein
Prevotella amnii CRIS 21A-A	307346146	HMPREF9018_1439	EFN91475.1	50S ribosomal protein L18		Prevotella amnii CRIS 21A-A	307345298	HMPREF9018_1364	EFN90677.1	hyaluronoglucosaminidase		Prevotella amnii CRIS 21A-A	307346665	HMPREF9018_0416	EFN91968.1	conserved hypothetical protein
Prevotella amnii CRIS 21A-A	307346147	HMPREF9018_1428	EFN91476.1	50S ribosomal protein L22		Prevotella amnii CRIS 21A-A	307345299	HMPREF9018_1300	EFN90678.1	conserved hypothetical protein		Prevotella amnii CRIS 21A-A	307346678	HMPREF9018_1461	EFN91980.1	conserved hypothetical protein
Prevotella amnii CRIS 21A-A	307346149	HMPREF9018_1446	EFN91478.1	30S ribosomal protein S13		Prevotella amnii CRIS 21A-A	307345300	HMPREF9018_1297	EFN90679.1	tetratricopeptide repeat protein		Prevotella amnii CRIS 21A-A	307346684	HMPREF9018_1794	EFN91984.1	RHS repeat-associated core domain protein
Prevotella amnii CRIS 21A-A	307346150	HMPREF9018_1432	EFN91479.1	30S ribosomal protein S17		Prevotella amnii CRIS 21A-A	307345301	HMPREF9018_1359	EFN90680.1	conserved hypothetical protein		Prevotella amnii CRIS 21A-A	307346685	HMPREF9018_1804	EFN91985.1	conserved domain protein
Prevotella amnii CRIS 21A-A	307346151	HMPREF9018_1438	EFN91480.1	50S ribosomal protein L6		Prevotella amnii CRIS 21A-A	307345303	HMPREF9018_1320	EFN90682.1	putative sulfurtransferase DndC		Prevotella amnii CRIS 21A-A	307346696	HMPREF9018_1391	EFN91995.1	conserved hypothetical protein
Prevotella amnii CRIS 21A-A	307346152	HMPREF9018_1421	EFN91481.1	translation elongation factor G		Prevotella amnii CRIS 21A-A	307345305	HMPREF9018_1354	EFN90684.1	putative phage head-tail adaptor		Prevotella amnii CRIS 21A-A	307346697	HMPREF9018_1392	EFN91996.1	conserved hypothetical protein
Prevotella amnii CRIS 21A-A	307346153	HMPREF9018_1429	EFN91482.1	30S ribosomal protein S3		Prevotella amnii CRIS 21A-A	307345306	HMPREF9018_1279	EFN90685.1	phosphoglycerate mutase family protein		Prevotella amnii CRIS 21A-A	307346699	HMPREF9018_0343	EFN91997.1	conserved hypothetical protein
Prevotella amnii CRIS 21A-A	307346154	HMPREF9018_1435	EFN91483.1	50S ribosomal protein L5		Prevotella amnii CRIS 21A-A	307345307	HMPREF9018_1295	EFN90686.1	peptidase, M23 family		Prevotella amnii CRIS 21A-A	307346701	HMPREF9018_0341	EFN91999.1	conserved hypothetical protein
Prevotella amnii CRIS 21A-A	307346155	HMPREF9018_1426	EFN91484.1	50S ribosomal protein L2		Prevotella amnii CRIS 21A-A	307345311	HMPREF9018_1324	EFN90690.1	conserved hypothetical protein		Prevotella amnii CRIS 21A-A	307346702	HMPREF9018_0345	EFN92000.1	RHS repeat-associated core domain protein
Prevotella amnii CRIS 21A-A	307346157	HMPREF9018_1422	EFN91486.1	30S ribosomal protein S10		Prevotella amnii CRIS 21A-A	307345313	HMPREF9018_1287	EFN90692.1	toxin-antitoxin system, antitoxin component, Xre family		Prevotella amnii CRIS 21A-A	307346713	HMPREF9018_1205	EFN92010.1	DNA/RNA non-specific endonuclease
Prevotella amnii CRIS 21A-A	307346159	HMPREF9018_1440	EFN91488.1	30S ribosomal protein S5		Prevotella amnii CRIS 21A-A	307345315	HMPREF9018_1293	EFN90694.1	tRNA modification GTPase TrmE		Prevotella amnii CRIS 21A-A	307346722	HMPREF9018_1207	EFN92019.1	putative lipoprotein
Prevotella amnii CRIS 21A-A	307346160	HMPREF9018_1433	EFN91489.1	50S ribosomal protein L14		Prevotella amnii CRIS 21A-A	307345316	HMPREF9018_1312	EFN90695.1	conserved hypothetical protein		Prevotella amnii CRIS 21A-A	307346730	HMPREF9018_1168	EFN92027.1	conserved hypothetical protein
Prevotella amnii CRIS 21A-A	307346161	HMPREF9018_1425	EFN91490.1	50S ribosomal protein L23		Prevotella amnii CRIS 21A-A	307345318	HMPREF9018_1358	EFN90697.1	GDSL-like protein		Prevotella amnii CRIS 21A-A	307346736	HMPREF9018_1192	EFN92033.1	conserved hypothetical protein
Prevotella amnii CRIS 21A-A	307346162	HMPREF9018_1420	EFN91491.1	30S ribosomal protein S7		Prevotella amnii CRIS 21A-A	307345319	HMPREF9018_1322	EFN90698.1	site-specific recombinase, phage integrase family		Prevotella amnii CRIS 21A-A	307346753	HMPREF9018_1527	EFN92049.1	conserved domain protein
Prevotella amnii CRIS 21A-A	307346165	HMPREF9018_1434	EFN91494.1	50S ribosomal protein L24		Prevotella amnii CRIS 21A-A	307345320	HMPREF9018_1259	EFN90699.1	TonB-dependent receptor plug domain protein		Prevotella amnii CRIS 21A-A	307346760	HMPREF9018_1624	EFN92056.1	conserved hypothetical protein
Prevotella amnii CRIS 21A-A	307346166	HMPREF9018_1419	EFN91495.1	30S ribosomal protein S12		Prevotella amnii CRIS 21A-A	307345321	HMPREF9018_1383	EFN90700.1	putative iron-sulfur cluster-binding protein		Prevotella amnii CRIS 21A-A	307346766	HMPREF9018_1536	EFN92062.1	conserved hypothetical protein
Prevotella amnii CRIS 21A-A	307346167	HMPREF9018_1430	EFN91496.1	50S ribosomal protein L16		Prevotella amnii CRIS 21A-A	307345323	HMPREF9018_1997	EFN90701.1	conserved hypothetical protein		Prevotella amnii CRIS 21A-A	307346768	HMPREF9018_1595	EFN92064.1	putative lipoprotein
Prevotella amnii CRIS 21A-A	307346168	HMPREF9018_1437	EFN91497.1	30S ribosomal protein S8		Prevotella amnii CRIS 21A-A	307345324	HMPREF9018_1996	EFN90702.1	efflux transporter, outer membrane factor lipoprotein, NodT family		Prevotella amnii CRIS 21A-A	307346770	HMPREF9018_1582	EFN92066.1	magnesium transporter
Prevotella amnii CRIS 21A-A	307346169	HMPREF9018_1443	EFN91498.1	preprotein translocase, SecY subunit		Prevotella amnii CRIS 21A-A	307345327	HMPREF9018_1981	EFN90705.1	transcriptional regulator, DeoR family		Prevotella amnii CRIS 21A-A	307346776	HMPREF9018_1554	EFN92072.1	putative lipoprotein
Prevotella amnii CRIS 21A-A	307346170	HMPREF9018_1448	EFN91499.1	30S ribosomal protein S4		Prevotella amnii CRIS 21A-A	307345329	HMPREF9018_1959	EFN90707.1	polysaccharide biosynthesis protein		Prevotella amnii CRIS 21A-A	307346792	HMPREF9018_1600	EFN92088.1	conserved hypothetical protein
Prevotella amnii CRIS 21A-A	307346171	HMPREF9018_1449	EFN91500.1	DNA-directed RNA polymerase, alpha subunit		Prevotella amnii CRIS 21A-A	307345333	HMPREF9018_2004	EFN90711.1	conserved hypothetical protein		Prevotella amnii CRIS 21A-A	307346793	HMPREF9018_1524	EFN92089.1	conserved hypothetical protein
Prevotella amnii CRIS 21A-A	307346172	HMPREF9018_1424	EFN91501.1	50S ribosomal protein L4		Prevotella amnii CRIS 21A-A	307345335	HMPREF9018_1982	EFN90713.1	glycerol-3-phosphate dehydrogenase, anaerobic, A subunit		Prevotella amnii CRIS 21A-A	307346810	HMPREF9018_1646	EFN92106.1	conserved hypothetical protein
Prevotella amnii CRIS 21A-A	307346174	HMPREF9018_1436	EFN91503.1	30S ribosomal protein S14		Prevotella amnii CRIS 21A-A	307345336	HMPREF9018_2017	EFN90714.1	biotin-(acetyl-CoA-carboxylase) ligase		Prevotella amnii CRIS 21A-A	307346814	HMPREF9018_1608	EFN92110.1	conserved hypothetical protein
Prevotella amnii CRIS 21A-A	307346175	HMPREF9018_1427	EFN91504.1	30S ribosomal protein S19		Prevotella amnii CRIS 21A-A	307345338	HMPREF9018_2020	EFN90716.1	transcription termination/antitermination factor NusG		Prevotella amnii CRIS 21A-A	307346830	HMPREF9018_1623	EFN92126.1	conserved domain protein
Prevotella amnii CRIS 21A-A	307346176	HMPREF9018_1447	EFN91505.1	30S ribosomal protein S11		Prevotella amnii CRIS 21A-A	307345339	HMPREF9018_1991	EFN90717.1	putative membrane protein		Prevotella amnii CRIS 21A-A	307346840	HMPREF9018_1575	EFN92136.1	conserved hypothetical protein
Prevotella amnii CRIS 21A-A	307346177	HMPREF9018_1442	EFN91506.1	50S ribosomal protein L15		Prevotella amnii CRIS 21A-A	307345340	HMPREF9018_1953	EFN90718.1	DNA polymerase III, delta prime subunit family protein		Prevotella amnii CRIS 21A-A	307346843	HMPREF9018_1579	EFN92139.1	sporulation and cell division repeat protein
Prevotella amnii CRIS 21A-A	307346179	HMPREF9018_1423	EFN91508.1	50S ribosomal protein L3		Prevotella amnii CRIS 21A-A	307345343	HMPREF9018_2013	EFN90721.1	conserved hypothetical protein		Prevotella amnii CRIS 21A-A	307346845	HMPREF9018_1525	EFN92141.1	conserved domain protein
Prevotella amnii CRIS 21A-A	307346207	HMPREF9018_0623	EFN91531.1	polyprenyl synthetase		Prevotella amnii CRIS 21A-A	307345344	HMPREF9018_1983	EFN90722.1	glycerol-3-phosphate dehydrogenase, anaerobic, B subunit		Prevotella amnii CRIS 21A-A	307346847	HMPREF9018_1590	EFN92143.1	putative lipoprotein
Prevotella amnii CRIS 21A-A	307346208	HMPREF9018_0602	EFN91532.1	electron transfer flavoprotein domain protein		Prevotella amnii CRIS 21A-A	307345345	HMPREF9018_1970	EFN90723.1	transporter, major facilitator family protein		Prevotella amnii CRIS 21A-A	307346848	HMPREF9018_1620	EFN92144.1	conserved hypothetical protein
Prevotella amnii CRIS 21A-A	307346210	HMPREF9018_0619	EFN91534.1	hydrolase, carbon-nitrogen family		Prevotella amnii CRIS 21A-A	307345349	HMPREF9018_1989	EFN90727.1	pyruvate phosphate dikinase, PEP/pyruvate binding domain protein		Prevotella amnii CRIS 21A-A	307346853	HMPREF9018_1636	EFN92149.1	conserved hypothetical protein
Prevotella amnii CRIS 21A-A	307346211	HMPREF9018_0603	EFN91535.1	electron transfer flavoprotein FAD-binding domain protein		Prevotella amnii CRIS 21A-A	307345350	HMPREF9018_1969	EFN90728.1	dihydrodipicolinate synthase		Prevotella amnii CRIS 21A-A	307346859	HMPREF9018_1609	EFN92155.1	conserved domain protein
Prevotella amnii CRIS 21A-A	307346215	HMPREF9018_0575	EFN91539.1	conserved hypothetical protein		Prevotella amnii CRIS 21A-A	307345352	HMPREF9018_1951	EFN90730.1	gliding motility-associated lipoprotein GldH		Prevotella amnii CRIS 21A-A	307346873	HMPREF9018_1656	EFN92169.1	conserved domain protein
Prevotella amnii CRIS 21A-A	307346217	HMPREF9018_0593	EFN91541.1	alpha amylase, catalytic domain protein		Prevotella amnii CRIS 21A-A	307345353	HMPREF9018_1999	EFN90731.1	conserved hypothetical protein		Prevotella amnii CRIS 21A-A	307346874	HMPREF9018_1504	EFN92170.1	carbohydrate-selective porin, OprB family
Prevotella amnii CRIS 21A-A	307346219	HMPREF9018_0621	EFN91543.1	cytidylate kinase		Prevotella amnii CRIS 21A-A	307345354	HMPREF9018_1967	EFN90732.1	putative membrane protein		Prevotella amnii CRIS 21A-A	307346875	HMPREF9018_1599	EFN92171.1	conserved hypothetical protein
Prevotella amnii CRIS 21A-A	307346228	HMPREF9018_0600	EFN91552.1	phosphoglucomutase/phosphomannomutase, alpha/beta/alpha domain II		Prevotella amnii CRIS 21A-A	307345355	HMPREF9018_1998	EFN90733.1	conserved hypothetical protein		Prevotella amnii CRIS 21A-A	307346877	HMPREF9018_1644	EFN92173.1	conserved hypothetical protein
Prevotella amnii CRIS 21A-A	307346231	HMPREF9018_0608	EFN91555.1	UDP-glucose 4-epimerase		Prevotella amnii CRIS 21A-A	307345358	HMPREF9018_2003	EFN90736.1	preprotein translocase, SecG subunit		Prevotella amnii CRIS 21A-A	307346901	HMPREF9018_1591	EFN92197.1	conserved hypothetical protein
Prevotella amnii CRIS 21A-A	307346232	HMPREF9018_0605	EFN91556.1	transcription termination factor Rho		Prevotella amnii CRIS 21A-A	307345360	HMPREF9018_1957	EFN90738.1	conserved hypothetical protein		Prevotella amnii CRIS 21A-A	307346903	HMPREF9018_1558	EFN92199.1	putative lipoprotein
Prevotella amnii CRIS 21A-A	307346235	HMPREF9018_0604	EFN91559.1	acyl-CoA dehydrogenase, C-terminal domain protein		Prevotella amnii CRIS 21A-A	307345362	HMPREF9018_1987	EFN90740.1	conserved hypothetical protein		Prevotella amnii CRIS 21A-A	307346907	HMPREF9018_0629	EFN92201.1	conserved domain protein
Prevotella amnii CRIS 21A-A	307346238	HMPREF9018_0606	EFN91562.1	putative GTP diphosphokinase		Prevotella amnii CRIS 21A-A	307345366	HMPREF9018_1972	EFN90744.1	membrane protein insertase, YidC/Oxa1 family		Prevotella amnii CRIS 21A-A	307346909	HMPREF9018_0627	EFN92203.1	conserved hypothetical protein
Prevotella amnii CRIS 21A-A	307346244	HMPREF9018_0597	EFN91568.1	radical SAM enzyme, Cfr family		Prevotella amnii CRIS 21A-A	307345367	HMPREF9018_2018	EFN90745.1	conserved hypothetical protein TIGR00252		Prevotella bergensis DSM 17361	270331971	HMPREF0645_2815	EFA42757.1	hypothetical protein
Prevotella amnii CRIS 21A-A	307346247	HMPREF9018_0579	EFN91571.1	diphosphate--fructose-6-phosphate 1-phosphotransferase		Prevotella amnii CRIS 21A-A	307345368	HMPREF9018_1973	EFN90746.1	CTP synthase		Prevotella bergensis DSM 17361	270331975	HMPREF0645_2819	EFA42761.1	conserved hypothetical protein
Prevotella amnii CRIS 21A-A	307346250	HMPREF9018_0590	EFN91574.1	PUA domain protein		Prevotella amnii CRIS 21A-A	307345369	HMPREF9018_1984	EFN90747.1	glycerol-3-phosphate dehydrogenase, anaerobic, C subunit		Prevotella bergensis DSM 17361	270331982	HMPREF0645_2797	EFA42768.1	hypothetical protein
Prevotella amnii CRIS 21A-A	307346253	HMPREF9018_0577	EFN91577.1	acyltransferase		Prevotella amnii CRIS 21A-A	307345370	HMPREF9018_1975	EFN90748.1	conserved hypothetical protein		Prevotella bergensis DSM 17361	270331984	HMPREF0645_2799	EFA42770.1	conserved hypothetical protein
Prevotella amnii CRIS 21A-A	307346264	HMPREF9018_1744	EFN91584.1	putative peptidyl-prolyl cis-trans isomerase, FKBP-type		Prevotella amnii CRIS 21A-A	307345371	HMPREF9018_1977	EFN90749.1	DnaJ domain protein		Prevotella bergensis DSM 17361	270331993	HMPREF0645_2808	EFA42779.1	hypothetical protein
Prevotella amnii CRIS 21A-A	307346266	HMPREF9018_1732	EFN91586.1	conserved hypothetical protein		Prevotella amnii CRIS 21A-A	307345372	HMPREF9018_2007	EFN90750.1	response regulator receiver domain protein		Prevotella bergensis DSM 17361	270331994	HMPREF0645_2768	EFA42780.1	conserved hypothetical protein
Prevotella amnii CRIS 21A-A	307346268	HMPREF9018_1704	EFN91588.1	conserved hypothetical protein		Prevotella amnii CRIS 21A-A	307345374	HMPREF9018_2021	EFN90752.1	N-(5'phosphoribosyl)anthranilate isomerase		Prevotella bergensis DSM 17361	270331995	HMPREF0645_2769	EFA42781.1	conserved hypothetical protein
Prevotella amnii CRIS 21A-A	307346270	HMPREF9018_1685	EFN91590.1	50S ribosomal protein L13		Prevotella amnii CRIS 21A-A	307345376	HMPREF9018_2008	EFN90754.1	MATE efflux family protein		Prevotella bergensis DSM 17361	270331996	HMPREF0645_2770	EFA42782.1	conserved hypothetical protein
Prevotella amnii CRIS 21A-A	307346278	HMPREF9018_1681	EFN91598.1	ribosome-binding factor A		Prevotella amnii CRIS 21A-A	307345377	HMPREF9018_2005	EFN90755.1	putative lipoprotein		Prevotella bergensis DSM 17361	270332001	HMPREF0645_2775	EFA42787.1	conserved hypothetical protein
Prevotella amnii CRIS 21A-A	307346285	HMPREF9018_1688	EFN91605.1	translation elongation factor Ts		Prevotella amnii CRIS 21A-A	307345380	HMPREF9018_1954	EFN90758.1	nucleotide sugar dehydrogenase		Prevotella bergensis DSM 17361	270332003	HMPREF0645_2777	EFA42789.1	hypothetical protein
Prevotella amnii CRIS 21A-A	307346287	HMPREF9018_1734	EFN91607.1	peptidase T		Prevotella amnii CRIS 21A-A	307345382	HMPREF9018_1976	EFN90760.1	YihY family protein		Prevotella bergensis DSM 17361	270332004	HMPREF0645_2778	EFA42790.1	periplasmic phosphate binding protein
Prevotella amnii CRIS 21A-A	307346289	HMPREF9018_1709	EFN91609.1	glutamate--tRNA ligase		Prevotella amnii CRIS 21A-A	307345383	HMPREF9018_2014	EFN90761.1	conserved hypothetical protein		Prevotella bergensis DSM 17361	270332005	HMPREF0645_2779	EFA42791.1	hypothetical protein
Prevotella amnii CRIS 21A-A	307346290	HMPREF9018_1686	EFN91610.1	30S ribosomal protein S9		Prevotella amnii CRIS 21A-A	307345385	HMPREF9018_1966	EFN90763.1	DegT/DnrJ/EryC1/StrS aminotransferase family protein		Prevotella bergensis DSM 17361	270332006	HMPREF0645_2780	EFA42792.1	conserved hypothetical protein
Prevotella amnii CRIS 21A-A	307346294	HMPREF9018_1727	EFN91614.1	orotate phosphoribosyltransferase		Prevotella amnii CRIS 21A-A	307345388	HMPREF9018_1965	EFN90766.1	phosphoribosylamine--glycine ligase		Prevotella bergensis DSM 17361	270332007	HMPREF0645_2781	EFA42793.1	conserved hypothetical protein
Prevotella amnii CRIS 21A-A	307346295	HMPREF9018_1715	EFN91615.1	histidine triad domain protein		Prevotella amnii CRIS 21A-A	307345389	HMPREF9018_2001	EFN90767.1	TonB-dependent receptor		Prevotella bergensis DSM 17361	270332008	HMPREF0645_2782	EFA42794.1	conserved hypothetical protein
Prevotella amnii CRIS 21A-A	307346299	HMPREF9018_1696	EFN91619.1	ATP-dependent DNA helicase RecG		Prevotella amnii CRIS 21A-A	307345390	HMPREF9018_2012	EFN90768.1	conserved hypothetical protein		Prevotella bergensis DSM 17361	270332009	HMPREF0645_2783	EFA42795.1	conserved hypothetical protein
Prevotella amnii CRIS 21A-A	307346304	HMPREF9018_1683	EFN91624.1	dehydroquinase class II		Prevotella amnii CRIS 21A-A	307345392	HMPREF9018_2011	EFN90770.1	conserved hypothetical protein		Prevotella bergensis DSM 17361	270332010	HMPREF0645_2784	EFA42796.1	hypothetical protein
Prevotella amnii CRIS 21A-A	307346306	HMPREF9018_1723	EFN91626.1	conserved hypothetical protein		Prevotella amnii CRIS 21A-A	307345393	HMPREF9018_2009	EFN90771.1	conserved hypothetical protein		Prevotella bergensis DSM 17361	270332011	HMPREF0645_2785	EFA42797.1	conserved hypothetical protein
Prevotella amnii CRIS 21A-A	307346311	HMPREF9018_1687	EFN91631.1	30S ribosomal protein S2		Prevotella amnii CRIS 21A-A	307345394	HMPREF9018_1950	EFN90772.1	urea transporter		Prevotella bergensis DSM 17361	270332012	HMPREF0645_2786	EFA42798.1	conserved hypothetical protein
Prevotella amnii CRIS 21A-A	307346318	HMPREF9018_1684	EFN91638.1	putative tyrosine recombinase XerD		Prevotella amnii CRIS 21A-A	307345395	HMPREF9018_1992	EFN90773.1	antioxidant, AhpC/TSA family		Prevotella bergensis DSM 17361	270332013	HMPREF0645_2787	EFA42799.1	conserved hypothetical protein
Prevotella amnii CRIS 21A-A	307346322	HMPREF9018_1722	EFN91642.1	uracil-DNA glycosylase		Prevotella amnii CRIS 21A-A	307345396	HMPREF9018_1994	EFN90774.1	efflux transporter, RND family, MFP subunit		Prevotella bergensis DSM 17361	270332014	HMPREF0645_2788	EFA42800.1	conserved hypothetical protein
Prevotella amnii CRIS 21A-A	307346323	HMPREF9018_1737	EFN91643.1	chaperonin GroL		Prevotella amnii CRIS 21A-A	307345397	HMPREF9018_2006	EFN90775.1	transcriptional regulator, Fis family		Prevotella bergensis DSM 17361	270332016	HMPREF0645_2790	EFA42802.1	conserved hypothetical protein
Prevotella amnii CRIS 21A-A	307346326	HMPREF9018_1680	EFN91646.1	efflux ABC transporter, permease protein		Prevotella amnii CRIS 21A-A	307345398	HMPREF9018_2000	EFN90776.1	putative lipoprotein		Prevotella bergensis DSM 17361	270332017	HMPREF0645_2791	EFA42803.1	conserved hypothetical protein
Prevotella amnii CRIS 21A-A	307346328	HMPREF9018_1716	EFN91648.1	putative transcription elongation factor GreA		Prevotella amnii CRIS 21A-A	307345400	HMPREF9018_0150	EFN90777.1	conserved domain protein		Prevotella bergensis DSM 17361	270332018	HMPREF0645_2792	EFA42804.1	conserved hypothetical protein
Prevotella amnii CRIS 21A-A	307346329	HMPREF9018_1690	EFN91649.1	2-C-methyl-D-erythritol 2,4-cyclodiphosphate synthase		Prevotella amnii CRIS 21A-A	307345401	HMPREF9018_0123	EFN90778.1	conserved hypothetical protein		Prevotella bergensis DSM 17361	270332021	HMPREF0645_2795	EFA42807.1	conserved hypothetical protein
Prevotella amnii CRIS 21A-A	307346343	HMPREF9018_1733	EFN91663.1	GMP synthase (glutamine-hydrolyzing)		Prevotella amnii CRIS 21A-A	307345402	HMPREF9018_0151	EFN90779.1	conserved hypothetical protein		Prevotella bergensis DSM 17361	270332022	HMPREF0645_2796	EFA42808.1	conserved hypothetical protein
Prevotella amnii CRIS 21A-A	307346361	HMPREF9018_2046	EFN91678.1	putative nucleoside permease NupG		Prevotella amnii CRIS 21A-A	307345403	HMPREF9018_0143	EFN90780.1	conserved hypothetical protein		Prevotella bergensis DSM 17361	270332024	HMPREF0645_2698	EFA42810.1	conserved hypothetical protein
Prevotella amnii CRIS 21A-A	307346370	HMPREF9018_2053	EFN91687.1	glutamine--tRNA ligase		Prevotella amnii CRIS 21A-A	307345404	HMPREF9018_0124	EFN90781.1	conserved hypothetical protein		Prevotella bergensis DSM 17361	270332025	HMPREF0645_2699	EFA42811.1	conserved hypothetical protein
Prevotella amnii CRIS 21A-A	307346383	HMPREF9018_1863	EFN91699.1	conserved hypothetical protein		Prevotella amnii CRIS 21A-A	307345405	HMPREF9018_0130	EFN90782.1	conserved hypothetical protein		Prevotella bergensis DSM 17361	270332037	HMPREF0645_2711	EFA42823.1	methyltransferase
Prevotella amnii CRIS 21A-A	307346384	HMPREF9018_1862	EFN91700.1	ABC transporter, ATP-binding protein		Prevotella amnii CRIS 21A-A	307345406	HMPREF9018_0127	EFN90783.1	conserved hypothetical protein		Prevotella bergensis DSM 17361	270332070	HMPREF0645_2744	EFA42856.1	methyltransferase
Prevotella amnii CRIS 21A-A	307346449	HMPREF9018_1062	EFN91758.1	acyl carrier protein		Prevotella amnii CRIS 21A-A	307345407	HMPREF9018_0152	EFN90784.1	conserved hypothetical protein		Prevotella bergensis DSM 17361	270332071	HMPREF0645_2745	EFA42857.1	conserved hypothetical protein
Prevotella amnii CRIS 21A-A	307346462	HMPREF9018_1017	EFN91771.1	di-trans,poly-cis-decaprenylcistransferase		Prevotella amnii CRIS 21A-A	307345409	HMPREF9018_0141	EFN90786.1	conjugation system ATPase, TraG family		Prevotella bergensis DSM 17361	270332072	HMPREF0645_2746	EFA42858.1	50S ribosomal protein L27
Prevotella amnii CRIS 21A-A	307346463	HMPREF9018_1015	EFN91772.1	outer membrane protein		Prevotella amnii CRIS 21A-A	307345410	HMPREF9018_0132	EFN90787.1	conserved hypothetical protein		Prevotella bergensis DSM 17361	270332073	HMPREF0645_2747	EFA42859.1	conserved hypothetical protein
Prevotella amnii CRIS 21A-A	307346464	HMPREF9018_1053	EFN91773.1	GTP-binding protein YchF		Prevotella amnii CRIS 21A-A	307345412	HMPREF9018_0149	EFN90789.1	conserved hypothetical protein		Prevotella bergensis DSM 17361	270332084	HMPREF0645_2758	EFA42870.1	hypothetical protein
Prevotella amnii CRIS 21A-A	307346465	HMPREF9018_1103	EFN91774.1	tRNA-I(6)A37 thiotransferase enzyme MiaB		Prevotella amnii CRIS 21A-A	307345413	HMPREF9018_0135	EFN90790.1	conserved hypothetical protein		Prevotella bergensis DSM 17361	270332088	HMPREF0645_2762	EFA42874.1	hypothetical protein
Prevotella amnii CRIS 21A-A	307346469	HMPREF9018_1112	EFN91778.1	acyl-CoA thioester hydrolase, YbgC/YbaW family		Prevotella amnii CRIS 21A-A	307345414	HMPREF9018_0126	EFN90791.1	conserved hypothetical protein		Prevotella bergensis DSM 17361	270332092	HMPREF0645_2766	EFA42878.1	conserved hypothetical protein
Prevotella amnii CRIS 21A-A	307346471	HMPREF9018_1060	EFN91780.1	non-canonical purine NTP pyrophosphatase, RdgB/HAM1 family		Prevotella amnii CRIS 21A-A	307345415	HMPREF9018_0144	EFN90792.1	conserved hypothetical protein		Prevotella bergensis DSM 17361	270332093	HMPREF0645_2767	EFA42879.1	conserved hypothetical protein
Prevotella amnii CRIS 21A-A	307346474	HMPREF9018_1077	EFN91783.1	4-hydroxy-3-methylbut-2-en-1-yl diphosphate synthase		Prevotella amnii CRIS 21A-A	307345416	HMPREF9018_0153	EFN90793.1	conserved hypothetical protein		Prevotella bergensis DSM 17361	270332094	HMPREF0645_2630	EFA42880.1	conserved hypothetical protein
Prevotella amnii CRIS 21A-A	307346475	HMPREF9018_1051	EFN91784.1	DNA-directed DNA polymerase		Prevotella amnii CRIS 21A-A	307345417	HMPREF9018_0142	EFN90794.1	conserved hypothetical protein		Prevotella bergensis DSM 17361	270332095	HMPREF0645_2631	EFA42881.1	hypothetical protein
Prevotella amnii CRIS 21A-A	307346483	HMPREF9018_1042	EFN91792.1	tRNA uridine 5-carboxymethylaminomethyl modification enzyme GidA		Prevotella amnii CRIS 21A-A	307345418	HMPREF9018_0122	EFN90795.1	conserved domain protein		Prevotella bergensis DSM 17361	270332097	HMPREF0645_2633	EFA42883.1	conserved hypothetical protein
Prevotella amnii CRIS 21A-A	307346487	HMPREF9018_1099	EFN91796.1	methionine adenosyltransferase		Prevotella amnii CRIS 21A-A	307345419	HMPREF9018_0128	EFN90796.1	peptidase, M23 family		Prevotella bergensis DSM 17361	270332105	HMPREF0645_2641	EFA42891.1	conserved hypothetical protein
Prevotella amnii CRIS 21A-A	307346496	HMPREF9018_1048	EFN91805.1	MazG nucleotide pyrophosphohydrolase domain protein		Prevotella amnii CRIS 21A-A	307345420	HMPREF9018_0134	EFN90797.1	conjugative transposon TraM protein		Prevotella bergensis DSM 17361	270332106	HMPREF0645_2642	EFA42892.1	conserved hypothetical protein
Prevotella amnii CRIS 21A-A	307346501	HMPREF9018_1043	EFN91810.1	putative adenine phosphoribosyltransferase		Prevotella amnii CRIS 21A-A	307345421	HMPREF9018_0146	EFN90798.1	putative sporulation initiation inhibitor protein Soj		Prevotella bergensis DSM 17361	270332109	HMPREF0645_2645	EFA42895.1	response regulator
Prevotella amnii CRIS 21A-A	307346502	HMPREF9018_1046	EFN91811.1	D-tyrosyl-tRNA(Tyr) deacylase		Prevotella amnii CRIS 21A-A	307345422	HMPREF9018_0140	EFN90799.1	conserved hypothetical protein		Prevotella bergensis DSM 17361	270332110	HMPREF0645_2646	EFA42896.1	hypothetical protein
Prevotella amnii CRIS 21A-A	307346505	HMPREF9018_1110	EFN91814.1	dihydrodipicolinate reductase		Prevotella amnii CRIS 21A-A	307345424	HMPREF9018_0129	EFN90801.1	conserved hypothetical protein		Prevotella bergensis DSM 17361	270332116	HMPREF0645_2652	EFA42902.1	conserved hypothetical protein
Prevotella amnii CRIS 21A-A	307346510	HMPREF9018_1035	EFN91819.1	Holliday junction DNA helicase RuvB		Prevotella amnii CRIS 21A-A	307345425	HMPREF9018_0133	EFN90802.1	conjugative transposon TraN protein		Prevotella bergensis DSM 17361	270332117	HMPREF0645_2653	EFA42903.1	conserved hypothetical protein
Prevotella amnii CRIS 21A-A	307346514	HMPREF9018_1082	EFN91823.1	polysaccharide biosynthesis protein		Prevotella amnii CRIS 21A-A	307345426	HMPREF9018_0139	EFN90803.1	conserved hypothetical protein		Prevotella bergensis DSM 17361	270332118	HMPREF0645_2654	EFA42904.1	phage antirepressor protein
Prevotella amnii CRIS 21A-A	307346516	HMPREF9018_1028	EFN91825.1	DNA topoisomerase IV subunit B		Prevotella amnii CRIS 21A-A	307345427	HMPREF9018_0136	EFN90804.1	conjugative transposon TraK protein		Prevotella bergensis DSM 17361	270332120	HMPREF0645_2656	EFA42906.1	hypothetical protein
Prevotella amnii CRIS 21A-A	307346518	HMPREF9018_1109	EFN91827.1	signal peptidase I		Prevotella amnii CRIS 21A-A	307345428	HMPREF9018_0138	EFN90805.1	conserved hypothetical protein		Prevotella bergensis DSM 17361	270332121	HMPREF0645_2657	EFA42907.1	conserved hypothetical protein
Prevotella amnii CRIS 21A-A	307346520	HMPREF9018_1105	EFN91829.1	Fe-S metabolism associated domain protein		Prevotella amnii CRIS 21A-A	307345431	HMPREF9018_0137	EFN90808.1	putative membrane protein		Prevotella bergensis DSM 17361	270332122	HMPREF0645_2658	EFA42908.1	conserved hypothetical protein
Prevotella amnii CRIS 21A-A	307346522	HMPREF9018_1097	EFN91831.1	uroporphyrinogen-III synthase		Prevotella amnii CRIS 21A-A	307345433	HMPREF9018_0681	EFN90809.1	4Fe-4S binding domain protein		Prevotella bergensis DSM 17361	270332123	HMPREF0645_2659	EFA42909.1	conserved hypothetical protein
Prevotella amnii CRIS 21A-A	307346523	HMPREF9018_1055	EFN91832.1	DNA mismatch repair protein MutS		Prevotella amnii CRIS 21A-A	307345437	HMPREF9018_0715	EFN90813.1	chromosomal replication initiator protein DnaA		Prevotella bergensis DSM 17361	270332124	HMPREF0645_2660	EFA42910.1	hypothetical protein
Prevotella amnii CRIS 21A-A	307346524	HMPREF9018_1102	EFN91833.1	putative lipid A export ATP-binding/permease protein MsbA		Prevotella amnii CRIS 21A-A	307345438	HMPREF9018_0696	EFN90814.1	SurE-like protein		Prevotella bergensis DSM 17361	270332143	HMPREF0645_2679	EFA42929.1	cell division protein MraZ
Prevotella amnii CRIS 21A-A	307346525	HMPREF9018_1027	EFN91834.1	conserved hypothetical protein		Prevotella amnii CRIS 21A-A	307345439	HMPREF9018_0718	EFN90815.1	copper-exporting ATPase		Prevotella bergensis DSM 17361	270332148	HMPREF0645_2684	EFA42934.1	conserved hypothetical protein
Prevotella amnii CRIS 21A-A	307346527	HMPREF9018_1029	EFN91836.1	peptidase, S41 family		Prevotella amnii CRIS 21A-A	307345440	HMPREF9018_0721	EFN90816.1	UDP-N-acetylglucosamine 2-epimerase		Prevotella bergensis DSM 17361	270332149	HMPREF0645_2685	EFA42935.1	hypothetical protein
Prevotella amnii CRIS 21A-A	307346528	HMPREF9018_1093	EFN91837.1	metalloprotein, YbeY family		Prevotella amnii CRIS 21A-A	307345441	HMPREF9018_0704	EFN90817.1	conserved hypothetical protein		Prevotella bergensis DSM 17361	270332154	HMPREF0645_2690	EFA42940.1	conserved hypothetical protein
Prevotella amnii CRIS 21A-A	307346530	HMPREF9018_1041	EFN91839.1	succinate dehydrogenase cytochrome B subunit, b558 family		Prevotella amnii CRIS 21A-A	307345443	HMPREF9018_0673	EFN90819.1	CAAX amino terminal protease family protein		Prevotella bergensis DSM 17361	270332156	HMPREF0645_2692	EFA42942.1	conserved hypothetical protein
Prevotella amnii CRIS 21A-A	307346532	HMPREF9018_1104	EFN91841.1	peptidase, U32 family		Prevotella amnii CRIS 21A-A	307345444	HMPREF9018_0712	EFN90820.1	peroxiredoxin		Prevotella bergensis DSM 17361	270332161	HMPREF0645_2583	EFA42947.1	tyrosine type site-specific recombinase
Prevotella amnii CRIS 21A-A	307346534	HMPREF9018_1070	EFN91843.1	ribonuclease R		Prevotella amnii CRIS 21A-A	307345446	HMPREF9018_0682	EFN90822.1	3-methyl-2-oxobutanoate dehydrogenase (ferredoxin)		Prevotella bergensis DSM 17361	270332164	HMPREF0645_2586	EFA42950.1	conserved hypothetical protein
Prevotella amnii CRIS 21A-A	307346536	HMPREF9018_1079	EFN91845.1	phosphoribulokinase/uridine kinase family protein		Prevotella amnii CRIS 21A-A	307345447	HMPREF9018_0684	EFN90823.1	2-oxoacid:ferredoxin/flavodoxin oxidoreductase, gamma subunit		Prevotella bergensis DSM 17361	270332165	HMPREF0645_2587	EFA42951.1	conserved hypothetical protein
Prevotella amnii CRIS 21A-A	307346538	HMPREF9018_1002	EFN91847.1	TIM-barrel protein, nifR3 family		Prevotella amnii CRIS 21A-A	307345448	HMPREF9018_0672	EFN90824.1	riboflavin biosynthesis protein RibF		Prevotella bergensis DSM 17361	270332167	HMPREF0645_2589	EFA42953.1	conserved hypothetical protein
Prevotella amnii CRIS 21A-A	307346543	HMPREF9018_1107	EFN91852.1	cysteine--tRNA ligase		Prevotella amnii CRIS 21A-A	307345451	HMPREF9018_0700	EFN90827.1	dihydroneopterin aldolase		Prevotella bergensis DSM 17361	270332168	HMPREF0645_2590	EFA42954.1	conserved hypothetical protein
Prevotella amnii CRIS 21A-A	307346544	HMPREF9018_1094	EFN91853.1	tyrosine--tRNA ligase		Prevotella amnii CRIS 21A-A	307345453	HMPREF9018_0711	EFN90829.1	LysR substrate binding domain protein		Prevotella bergensis DSM 17361	270332169	HMPREF0645_2591	EFA42955.1	conserved hypothetical protein
Prevotella amnii CRIS 21A-A	307346545	HMPREF9018_1058	EFN91854.1	leucine--tRNA ligase		Prevotella amnii CRIS 21A-A	307345454	HMPREF9018_0722	EFN90830.1	SPFH/Band 7/PHB domain protein		Prevotella bergensis DSM 17361	270332170	HMPREF0645_2592	EFA42956.1	ribosome-binding factor A
Prevotella amnii CRIS 21A-A	307346546	HMPREF9018_1068	EFN91855.1	GH3 auxin-responsive promoter		Prevotella amnii CRIS 21A-A	307345455	HMPREF9018_0717	EFN90831.1	conserved hypothetical protein		Prevotella bergensis DSM 17361	270332171	HMPREF0645_2593	EFA42957.1	hypothetical protein
Prevotella amnii CRIS 21A-A	307346547	HMPREF9018_1083	EFN91856.1	transporter gate domain protein		Prevotella amnii CRIS 21A-A	307345456	HMPREF9018_0693	EFN90832.1	conserved hypothetical protein		Prevotella bergensis DSM 17361	270332172	HMPREF0645_2594	EFA42958.1	hypothetical protein
Prevotella amnii CRIS 21A-A	307346548	HMPREF9018_1016	EFN91857.1	outer membrane protein assembly complex, YaeT protein		Prevotella amnii CRIS 21A-A	307345457	HMPREF9018_0710	EFN90833.1	phospholipase, patatin family		Prevotella bergensis DSM 17361	270332174	HMPREF0645_2596	EFA42960.1	porin D
Prevotella amnii CRIS 21A-A	307346550	HMPREF9018_1085	EFN91859.1	polyribonucleotide nucleotidyltransferase		Prevotella amnii CRIS 21A-A	307345459	HMPREF9018_0689	EFN90835.1	Ser/Thr phosphatase family protein		Prevotella bergensis DSM 17361	270332175	HMPREF0645_2597	EFA42961.1	hypothetical protein
Prevotella amnii CRIS 21A-A	307346552	HMPREF9018_1076	EFN91861.1	phosphoribosylaminoimidazole carboxylase, catalytic subunit		Prevotella amnii CRIS 21A-A	307345460	HMPREF9018_0686	EFN90836.1	conserved hypothetical protein		Prevotella bergensis DSM 17361	270332176	HMPREF0645_2598	EFA42962.1	phosphoribosylaminoimidazole-succinocarboxamide synthase
Prevotella amnii CRIS 21A-A	307346554	HMPREF9018_1012	EFN91863.1	glutamate racemase		Prevotella amnii CRIS 21A-A	307345461	HMPREF9018_0680	EFN90837.1	tetratricopeptide repeat protein		Prevotella bergensis DSM 17361	270332178	HMPREF0645_2600	EFA42964.1	conserved hypothetical protein
Prevotella amnii CRIS 21A-A	307346556	HMPREF9018_1045	EFN91865.1	excinuclease ABC, C subunit		Prevotella amnii CRIS 21A-A	307345462	HMPREF9018_0723	EFN90838.1	nodulation efficiency protein D		Prevotella bergensis DSM 17361	270332181	HMPREF0645_2603	EFA42967.1	conserved hypothetical protein
Prevotella amnii CRIS 21A-A	307346563	HMPREF9018_1106	EFN91872.1	RNA methyltransferase, TrmH family		Prevotella amnii CRIS 21A-A	307345463	HMPREF9018_0720	EFN90839.1	MATE efflux family protein		Prevotella bergensis DSM 17361	270332182	HMPREF0645_2604	EFA42968.1	bro family toxin-antitoxin system
Prevotella amnii CRIS 21A-A	307346565	HMPREF9018_1040	EFN91874.1	succinate dehydrogenase flavoprotein subunit		Prevotella amnii CRIS 21A-A	307345468	HMPREF9018_0713	EFN90844.1	alkyl hydroperoxide reductase, F subunit		Prevotella bergensis DSM 17361	270332187	HMPREF0645_2609	EFA42973.1	DNA methylase N-4/N-6
Prevotella amnii CRIS 21A-A	307346572	HMPREF9018_0165	EFN91879.1	phospho-N-acetylmuramoyl-pentapeptide- transferase		Prevotella amnii CRIS 21A-A	307345469	HMPREF9018_0685	EFN90845.1	septum formation initiator		Prevotella bergensis DSM 17361	270332188	HMPREF0645_2610	EFA42974.1	conserved hypothetical protein
Prevotella amnii CRIS 21A-A	307346575	HMPREF9018_0198	EFN91882.1	putative RIP metalloprotease RseP		Prevotella amnii CRIS 21A-A	307345472	HMPREF9018_0698	EFN90848.1	conserved hypothetical protein		Prevotella bergensis DSM 17361	270332189	HMPREF0645_2611	EFA42975.1	hypothetical protein
Prevotella amnii CRIS 21A-A	307346576	HMPREF9018_0193	EFN91883.1	universal bacterial protein YeaZ		Prevotella amnii CRIS 21A-A	307345476	HMPREF9018_0701	EFN90852.1	putative ribonucleoside-diphosphate reductase, adenosylcobalamin-dependent		Prevotella bergensis DSM 17361	270332190	HMPREF0645_2612	EFA42976.1	conserved hypothetical protein
Prevotella amnii CRIS 21A-A	307346583	HMPREF9018_0195	EFN91890.1	UDP-N-acetylglucosamine 1-carboxyvinyltransferase		Prevotella amnii CRIS 21A-A	307345477	HMPREF9018_0703	EFN90853.1	DNA-binding protein		Prevotella bergensis DSM 17361	270332192	HMPREF0645_2614	EFA42978.1	lysine-tRNA ligase
Prevotella amnii CRIS 21A-A	307346584	HMPREF9018_0213	EFN91891.1	competence/damage-inducible protein CinA C-terminal domain protein		Prevotella amnii CRIS 21A-A	307345478	HMPREF9018_0677	EFN90854.1	conserved hypothetical protein		Prevotella bergensis DSM 17361	270332196	HMPREF0645_2618	EFA42982.1	ribonuclease 3
Prevotella amnii CRIS 21A-A	307346587	HMPREF9018_0197	EFN91894.1	1-deoxy-D-xylulose 5-phosphate reductoisomerase		Prevotella amnii CRIS 21A-A	307345480	HMPREF9018_0687	EFN90856.1	conserved hypothetical protein		Prevotella bergensis DSM 17361	270332197	HMPREF0645_2619	EFA42983.1	conserved hypothetical protein
Prevotella amnii CRIS 21A-A	307346588	HMPREF9018_0159	EFN91895.1	conserved hypothetical protein		Prevotella amnii CRIS 21A-A	307345481	HMPREF9018_0683	EFN90857.1	thiamine pyrophosphate enzyme, C-terminal TPP binding domain protein		Prevotella bergensis DSM 17361	270332198	HMPREF0645_2620	EFA42984.1	conserved hypothetical protein
Prevotella amnii CRIS 21A-A	307346590	HMPREF9018_0199	EFN91897.1	tRNA (guanine-N(1)-)-methyltransferase		Prevotella amnii CRIS 21A-A	307345482	HMPREF9018_0699	EFN90858.1	N-acetylmuramoyl-L-alanine amidase		Prevotella bergensis DSM 17361	270332199	HMPREF0645_2621	EFA42985.1	conserved hypothetical protein
Prevotella amnii CRIS 21A-A	307346596	HMPREF9018_0191	EFN91903.1	guanylate kinase		Prevotella amnii CRIS 21A-A	307345483	HMPREF9018_0674	EFN90859.1	calcium-translocating P-type ATPase, PMCA-type		Prevotella bergensis DSM 17361	270332200	HMPREF0645_2622	EFA42986.1	conserved hypothetical protein
Prevotella amnii CRIS 21A-A	307346598	HMPREF9018_0211	EFN91905.1	methionine aminopeptidase, type I		Prevotella amnii CRIS 21A-A	307345484	HMPREF9018_0676	EFN90860.1	endonuclease/exonuclease/phosphatase family protein		Prevotella bergensis DSM 17361	270332201	HMPREF0645_2623	EFA42987.1	conserved hypothetical protein
Prevotella amnii CRIS 21A-A	307346600	HMPREF9018_0164	EFN91907.1	UDP-N-acetylmuramoyl-L-alanyl-D-glutamate--2, 6-diaminopimelate ligase		Prevotella amnii CRIS 21A-A	307345486	HMPREF9018_1404	EFN90861.1	conserved hypothetical protein		Prevotella bergensis DSM 17361	270332202	HMPREF0645_2624	EFA42988.1	viomycin phosphotransferase
Prevotella amnii CRIS 21A-A	307346602	HMPREF9018_0225	EFN91909.1	dihydroorotate dehydrogenase 1B		Prevotella amnii CRIS 21A-A	307345491	HMPREF9018_1398	EFN90866.1	peptidase family M13		Prevotella bergensis DSM 17361	270332203	HMPREF0645_2625	EFA42989.1	conserved hypothetical protein
Prevotella amnii CRIS 21A-A	307346605	HMPREF9018_0168	EFN91912.1	undecaprenyldiphospho-muramoylpentapeptide beta-N-acetylglucosaminyltransferase		Prevotella amnii CRIS 21A-A	307345492	HMPREF9018_1402	EFN90867.1	initiator RepB protein		Prevotella bergensis DSM 17361	270332204	HMPREF0645_2626	EFA42990.1	conserved hypothetical protein
Prevotella amnii CRIS 21A-A	307346607	HMPREF9018_0210	EFN91914.1	SsrA-binding protein		Prevotella amnii CRIS 21A-A	307345499	HMPREF9018_0394	EFN90871.1	ferritin-like protein		Prevotella bergensis DSM 17361	270332206	HMPREF0645_2628	EFA42992.1	conserved hypothetical protein
Prevotella amnii CRIS 21A-A	307346608	HMPREF9018_0224	EFN91915.1	putative dihydroorotate dehydrogenase, electron transfer subunit		Prevotella amnii CRIS 21A-A	307345502	HMPREF9018_0396	EFN90874.1	conserved hypothetical protein		Prevotella bergensis DSM 17361	270332208	HMPREF0645_2566	EFA42994.1	hypothetical protein
Prevotella amnii CRIS 21A-A	307346609	HMPREF9018_0212	EFN91916.1	putative glycoprotease GCP		Prevotella amnii CRIS 21A-A	307345504	HMPREF9018_0391	EFN90876.1	phosphatidylinositol-specific phospholipase C, X domain protein		Prevotella bergensis DSM 17361	270332211	HMPREF0645_2569	EFA42997.1	hypothetical protein
Prevotella amnii CRIS 21A-A	307346611	HMPREF9018_0232	EFN91918.1	putative cytochrome d ubiquinol oxidase, subunit I		Prevotella amnii CRIS 21A-A	307345509	HMPREF9018_1470	EFN90880.1	5'-nucleotidase, C-terminal domain protein		Prevotella bergensis DSM 17361	270332215	HMPREF0645_2573	EFA43001.1	hypothetical protein
Prevotella amnii CRIS 21A-A	307346612	HMPREF9018_0214	EFN91919.1	50S ribosomal protein L28		Prevotella amnii CRIS 21A-A	307345511	HMPREF9018_1469	EFN90882.1	NADH pyrophosphatase family protein		Prevotella bergensis DSM 17361	270332224	HMPREF0645_2582	EFA43010.1	hypothetical protein
Prevotella amnii CRIS 21A-A	307346615	HMPREF9018_0172	EFN91922.1	cell division protein FtsZ		Prevotella amnii CRIS 21A-A	307345512	HMPREF9018_1468	EFN90883.1	inorganic anion transporter, SulP family		Prevotella bergensis DSM 17361	270332225	HMPREF0645_2562	EFA43011.1	hypothetical protein
Prevotella amnii CRIS 21A-A	307346620	HMPREF9018_0166	EFN91927.1	UDP-N-acetylmuramoyl-L-alanine--D-glutamate ligase		Prevotella amnii CRIS 21A-A	307345514	HMPREF9018_1866	EFN90884.1	integrase core domain protein		Prevotella bergensis DSM 17361	270332229	HMPREF0645_2557	EFA43015.1	conserved hypothetical protein
Prevotella amnii CRIS 21A-A	307346621	HMPREF9018_0158	EFN91928.1	hemolysin		Prevotella amnii CRIS 21A-A	307345516	HMPREF9018_1760	EFN90885.1	conserved domain protein		Prevotella bergensis DSM 17361	270332230	HMPREF0645_2558	EFA43016.1	conserved hypothetical protein
Prevotella amnii CRIS 21A-A	307346630	HMPREF9018_0174	EFN91937.1	lactate/malate dehydrogenase, NAD binding domain protein		Prevotella amnii CRIS 21A-A	307345518	HMPREF9018_0524	EFN90886.1	arylsulfatase		Prevotella bergensis DSM 17361	270332231	HMPREF0645_2559	EFA43017.1	conserved hypothetical protein
Prevotella amnii CRIS 21A-A	307346633	HMPREF9018_0192	EFN91940.1	conserved hypothetical protein TIGR00255		Prevotella amnii CRIS 21A-A	307345521	HMPREF9018_0501	EFN90889.1	conserved hypothetical protein		Prevotella bergensis DSM 17361	270332232	HMPREF0645_2560	EFA43018.1	conserved hypothetical protein
Prevotella amnii CRIS 21A-A	307346634	HMPREF9018_0220	EFN91941.1	dipeptidyl peptidase IV N-terminal domain protein		Prevotella amnii CRIS 21A-A	307345523	HMPREF9018_0509	EFN90891.1	conserved hypothetical protein		Prevotella bergensis DSM 17361	270332234	HMPREF0645_2541	EFA43020.1	hypothetical protein
Prevotella amnii CRIS 21A-A	307346641	HMPREF9018_0216	EFN91948.1	conserved hypothetical protein		Prevotella amnii CRIS 21A-A	307345524	HMPREF9018_0500	EFN90892.1	antioxidant, AhpC/TSA family		Prevotella bergensis DSM 17361	270332235	HMPREF0645_2542	EFA43021.1	beta-glucanase
Prevotella amnii CRIS 21A-A	307346645	HMPREF9018_0221	EFN91952.1	phosphoribosylamine--glycine ligase		Prevotella amnii CRIS 21A-A	307345526	HMPREF9018_0506	EFN90894.1	shikimate kinase		Prevotella bergensis DSM 17361	270332236	HMPREF0645_2543	EFA43022.1	hypothetical protein
Prevotella amnii CRIS 21A-A	307346646	HMPREF9018_0215	EFN91953.1	50S ribosomal protein L33		Prevotella amnii CRIS 21A-A	307345528	HMPREF9018_0491	EFN90896.1	putative ATP-dependent helicase PcrA		Prevotella bergensis DSM 17361	270332242	HMPREF0645_2549	EFA43028.1	conserved hypothetical protein
Prevotella amnii CRIS 21A-A	307346648	HMPREF9018_0169	EFN91955.1	putative UDP-N-acetylmuramate--alanine ligase		Prevotella amnii CRIS 21A-A	307345536	HMPREF9018_0486	EFN90904.1	conserved hypothetical protein		Prevotella bergensis DSM 17361	270332249	HMPREF0645_2556	EFA43035.1	conserved hypothetical protein
Prevotella amnii CRIS 21A-A	307346650	HMPREF9018_0167	EFN91957.1	cell cycle protein, FtsW/RodA/SpoVE family		Prevotella amnii CRIS 21A-A	307345540	HMPREF9018_0539	EFN90908.1	conserved hypothetical protein		Prevotella bergensis DSM 17361	270332250	HMPREF0645_2539	EFA43036.1	hypothetical protein
Prevotella amnii CRIS 21A-A	307346663	HMPREF9018_0411	EFN91966.1	aspartate carbamoyltransferase, regulatory subunit		Prevotella amnii CRIS 21A-A	307345541	HMPREF9018_0520	EFN90909.1	2,3-bisphosphoglycerate-independent phosphoglycerate mutase		Prevotella bergensis DSM 17361	270332251	HMPREF0645_2540	EFA43037.1	conserved hypothetical protein
Prevotella amnii CRIS 21A-A	307346664	HMPREF9018_0404	EFN91967.1	conserved hypothetical protein		Prevotella amnii CRIS 21A-A	307345542	HMPREF9018_0512	EFN90910.1	conserved hypothetical protein TIGR02757		Prevotella bergensis DSM 17361	270332252	HMPREF0645_2538	EFA43038.1	conserved hypothetical protein
Prevotella amnii CRIS 21A-A	307346666	HMPREF9018_0403	EFN91969.1	dinuclear metal center protein, YbgI family		Prevotella amnii CRIS 21A-A	307345543	HMPREF9018_0513	EFN90911.1	antioxidant, AhpC/TSA family		Prevotella bergensis DSM 17361	270332254	HMPREF0645_2533	EFA43040.1	conserved hypothetical protein
Prevotella amnii CRIS 21A-A	307346671	HMPREF9018_0409	EFN91974.1	transglycosylase		Prevotella amnii CRIS 21A-A	307345545	HMPREF9018_0533	EFN90913.1	radical SAM domain protein		Prevotella bergensis DSM 17361	270332255	HMPREF0645_2534	EFA43041.1	conserved hypothetical protein
Prevotella amnii CRIS 21A-A	307346674	HMPREF9018_0410	EFN91977.1	aspartate carbamoyltransferase		Prevotella amnii CRIS 21A-A	307345548	HMPREF9018_0531	EFN90916.1	transposase, IS116/IS110/IS902 family		Prevotella bergensis DSM 17361	270332256	HMPREF0645_2535	EFA43042.1	insertion element protein
Prevotella amnii CRIS 21A-A	307346676	HMPREF9018_0405	EFN91979.1	MaoC-like protein		Prevotella amnii CRIS 21A-A	307345549	HMPREF9018_0519	EFN90917.1	polysaccharide biosynthesis protein		Prevotella bergensis DSM 17361	270332258	HMPREF0645_2532	EFA43044.1	conserved hypothetical protein
Prevotella amnii CRIS 21A-A	307346681	HMPREF9018_0079	EFN91982.1	putative ATP-dependent RNA helicase DeaD		Prevotella amnii CRIS 21A-A	307345551	HMPREF9018_0504	EFN90919.1	hydrolase, NUDIX family		Prevotella bergensis DSM 17361	270332259	HMPREF0645_2531	EFA43045.1	conserved hypothetical protein
Prevotella amnii CRIS 21A-A	307346704	HMPREF9018_1170	EFN92001.1	riboflavin synthase, alpha subunit		Prevotella amnii CRIS 21A-A	307345552	HMPREF9018_0559	EFN90920.1	ribosomal subunit interface protein		Prevotella bergensis DSM 17361	270332263	HMPREF0645_2490	EFA43049.1	conserved hypothetical protein
Prevotella amnii CRIS 21A-A	307346709	HMPREF9018_1211	EFN92006.1	conserved hypothetical protein		Prevotella amnii CRIS 21A-A	307345553	HMPREF9018_0541	EFN90921.1	conserved hypothetical protein		Prevotella bergensis DSM 17361	270332266	HMPREF0645_2493	EFA43052.1	hypothetical protein
Prevotella amnii CRIS 21A-A	307346714	HMPREF9018_1188	EFN92011.1	Holliday junction DNA helicase RuvA		Prevotella amnii CRIS 21A-A	307345554	HMPREF9018_0538	EFN90922.1	ABC-2 type transporter		Prevotella bergensis DSM 17361	270332267	HMPREF0645_2494	EFA43053.1	hypothetical protein
Prevotella amnii CRIS 21A-A	307346715	HMPREF9018_1212	EFN92012.1	uridine kinase		Prevotella amnii CRIS 21A-A	307345555	HMPREF9018_0558	EFN90923.1	phage integrase, N-terminal SAM domain protein		Prevotella bergensis DSM 17361	270332269	HMPREF0645_2496	EFA43055.1	hypothetical protein
Prevotella amnii CRIS 21A-A	307346724	HMPREF9018_1216	EFN92021.1	GTP-binding protein HflX		Prevotella amnii CRIS 21A-A	307345557	HMPREF9018_0549	EFN90925.1	conserved hypothetical protein		Prevotella bergensis DSM 17361	270332285	HMPREF0645_2512	EFA43071.1	conserved hypothetical protein
Prevotella amnii CRIS 21A-A	307346732	HMPREF9018_1202	EFN92029.1	exonuclease		Prevotella amnii CRIS 21A-A	307345562	HMPREF9018_0532	EFN90930.1	conserved hypothetical protein		Prevotella bergensis DSM 17361	270332294	HMPREF0645_2521	EFA43080.1	conserved hypothetical protein
Prevotella amnii CRIS 21A-A	307346738	HMPREF9018_1181	EFN92035.1	ribosome-associated GTPase EngA		Prevotella amnii CRIS 21A-A	307345563	HMPREF9018_0484	EFN90931.1	DNA mismatch repair protein MutL		Prevotella bergensis DSM 17361	270332302	HMPREF0645_2529	EFA43088.1	conserved hypothetical protein
Prevotella amnii CRIS 21A-A	307346739	HMPREF9018_1180	EFN92036.1	GTP-binding protein Era		Prevotella amnii CRIS 21A-A	307345565	HMPREF9018_0534	EFN90933.1	conserved hypothetical protein		Prevotella bergensis DSM 17361	270332305	HMPREF0645_2484	EFA43091.1	conserved hypothetical protein
Prevotella amnii CRIS 21A-A	307346741	HMPREF9018_1184	EFN92038.1	conserved hypothetical protein		Prevotella amnii CRIS 21A-A	307345571	HMPREF9018_0488	EFN90939.1	PPIC-type PPIASE domain protein		Prevotella bergensis DSM 17361	270332307	HMPREF0645_2483	EFA43093.1	conserved hypothetical protein
Prevotella amnii CRIS 21A-A	307346742	HMPREF9018_1213	EFN92039.1	hydrolyase, tartrate beta subunit/fumarate domain protein, Fe-S type		Prevotella amnii CRIS 21A-A	307345573	HMPREF9018_0508	EFN90941.1	sigma-70, region 4		Prevotella bergensis DSM 17361	270332308	HMPREF0645_2447	EFA43094.1	conserved hypothetical protein
Prevotella amnii CRIS 21A-A	307346744	HMPREF9018_1179	EFN92041.1	3-oxoacyl-(acyl carrier protein) synthase III		Prevotella amnii CRIS 21A-A	307345575	HMPREF9018_0514	EFN90943.1	conserved hypothetical protein		Prevotella bergensis DSM 17361	270332309	HMPREF0645_2448	EFA43095.1	flagellar basal-body rod protein FlgB
Prevotella amnii CRIS 21A-A	307346749	HMPREF9018_1576	EFN92045.1	amino acid kinase family protein		Prevotella amnii CRIS 21A-A	307345576	HMPREF9018_0537	EFN90944.1	ABC transporter, ATP-binding protein		Prevotella bergensis DSM 17361	270332311	HMPREF0645_2450	EFA43097.1	hypothetical protein
Prevotella amnii CRIS 21A-A	307346758	HMPREF9018_1651	EFN92054.1	pseudouridine synthase, RluA family		Prevotella amnii CRIS 21A-A	307345577	HMPREF9018_0540	EFN90945.1	conserved hypothetical protein		Prevotella bergensis DSM 17361	270332312	HMPREF0645_2451	EFA43098.1	conserved hypothetical protein
Prevotella amnii CRIS 21A-A	307346759	HMPREF9018_1565	EFN92055.1	putative penicillin-binding protein 2		Prevotella amnii CRIS 21A-A	307345581	HMPREF9018_0535	EFN90949.1	YcaO-like protein		Prevotella bergensis DSM 17361	270332314	HMPREF0645_2453	EFA43100.1	RNA polymerase sigma factor rpoD
Prevotella amnii CRIS 21A-A	307346769	HMPREF9018_1587	EFN92065.1	50S ribosomal protein L35		Prevotella amnii CRIS 21A-A	307345585	HMPREF9018_0515	EFN90953.1	NAD-binding protein		Prevotella bergensis DSM 17361	270332315	HMPREF0645_2454	EFA43101.1	hypothetical protein
Prevotella amnii CRIS 21A-A	307346772	HMPREF9018_1518	EFN92068.1	Obg family GTPase CgtA		Prevotella amnii CRIS 21A-A	307345587	HMPREF9018_0536	EFN90955.1	SagB-type dehydrogenase domain protein		Prevotella bergensis DSM 17361	270332316	HMPREF0645_2455	EFA43102.1	unsaturated glucuronyl hydrolase
Prevotella amnii CRIS 21A-A	307346775	HMPREF9018_1577	EFN92071.1	cell division ATP-binding protein FtsE family protein		Prevotella amnii CRIS 21A-A	307345588	HMPREF9018_0542	EFN90956.1	rhodopirellula transposase		Prevotella bergensis DSM 17361	270332326	HMPREF0645_2465	EFA43112.1	PspC domain protein
Prevotella amnii CRIS 21A-A	307346778	HMPREF9018_1561	EFN92074.1	thioredoxin-disulfide reductase		Prevotella amnii CRIS 21A-A	307345589	HMPREF9018_0516	EFN90957.1	putative 2-C-methyl-D-erythritol 4-phosphate cytidylyltransferase		Prevotella bergensis DSM 17361	270332330	HMPREF0645_2469	EFA43116.1	hypothetical protein
Prevotella amnii CRIS 21A-A	307346781	HMPREF9018_1632	EFN92077.1	RNA methyltransferase, RsmD family		Prevotella amnii CRIS 21A-A	307345592	HMPREF9018_0511	EFN90960.1	HTH domain protein		Prevotella bergensis DSM 17361	270332331	HMPREF0645_2470	EFA43117.1	conserved hypothetical protein
Prevotella amnii CRIS 21A-A	307346782	HMPREF9018_1589	EFN92078.1	threonine--tRNA ligase		Prevotella amnii CRIS 21A-A	307345595	HMPREF9018_0502	EFN90963.1	conserved hypothetical protein		Prevotella bergensis DSM 17361	270332332	HMPREF0645_2471	EFA43118.1	transposase
Prevotella amnii CRIS 21A-A	307346786	HMPREF9018_1626	EFN92082.1	phosphatidate cytidylyltransferase		Prevotella amnii CRIS 21A-A	307345596	HMPREF9018_0543	EFN90964.1	transposase, IS4 family		Prevotella bergensis DSM 17361	270332334	HMPREF0645_2473	EFA43120.1	conserved hypothetical protein
Prevotella amnii CRIS 21A-A	307346794	HMPREF9018_1568	EFN92090.1	cell shape determining protein, MreB/Mrl family		Prevotella amnii CRIS 21A-A	307345601	HMPREF9018_0517	EFN90969.1	LicD family protein		Prevotella bergensis DSM 17361	270332335	HMPREF0645_2474	EFA43121.1	conserved hypothetical protein
Prevotella amnii CRIS 21A-A	307346801	HMPREF9018_1641	EFN92097.1	glycosyltransferase, group 2 family protein		Prevotella amnii CRIS 21A-A	307345606	HMPREF9018_2076	EFN90972.1	plasmid recombination enzyme		Prevotella bergensis DSM 17361	270332343	HMPREF0645_2482	EFA43129.1	conserved hypothetical protein
Prevotella amnii CRIS 21A-A	307346811	HMPREF9018_1655	EFN92107.1	glycosyltransferase, group 2 family protein		Prevotella amnii CRIS 21A-A	307345607	HMPREF9018_2073	EFN90973.1	conserved hypothetical protein		Prevotella bergensis DSM 17361	270332345	HMPREF0645_2445	EFA43131.1	integrase
Prevotella amnii CRIS 21A-A	307346812	HMPREF9018_1627	EFN92108.1	ATP-dependent metallopeptidase HflB		Prevotella amnii CRIS 21A-A	307345609	HMPREF9018_2078	EFN90975.1	conserved hypothetical protein		Prevotella bergensis DSM 17361	270332349	HMPREF0645_2441	EFA43135.1	cytochrome c biogenesis protein CcsA
Prevotella amnii CRIS 21A-A	307346818	HMPREF9018_1630	EFN92114.1	alanine--tRNA ligase		Prevotella amnii CRIS 21A-A	307345610	HMPREF9018_2075	EFN90976.1	conserved hypothetical protein		Prevotella bergensis DSM 17361	270332351	HMPREF0645_2364	EFA43137.1	conserved hypothetical protein
Prevotella amnii CRIS 21A-A	307346824	HMPREF9018_1592	EFN92120.1	TrkA C-terminal domain protein		Prevotella amnii CRIS 21A-A	307345611	HMPREF9018_2077	EFN90977.1	TraG family protein		Prevotella bergensis DSM 17361	270332353	HMPREF0645_2366	EFA43139.1	IS5 family transposase
Prevotella amnii CRIS 21A-A	307346832	HMPREF9018_1650	EFN92128.1	D-ala D-ala ligase N-terminal domain protein		Prevotella amnii CRIS 21A-A	307345612	HMPREF9018_2074	EFN90978.1	conserved hypothetical protein		Prevotella bergensis DSM 17361	270332354	HMPREF0645_2367	EFA43140.1	ISPg1 transposase
Prevotella amnii CRIS 21A-A	307346834	HMPREF9018_1515	EFN92130.1	AICARFT/IMPCHase bienzyme		Prevotella amnii CRIS 21A-A	307345613	HMPREF9018_2072	EFN90979.1	putative lipoprotein		Prevotella bergensis DSM 17361	270332356	HMPREF0645_2369	EFA43142.1	glycerol-3-phosphate dehydrogenase
Prevotella amnii CRIS 21A-A	307346841	HMPREF9018_1514	EFN92137.1	putative endoribonuclease L-PSP		Prevotella amnii CRIS 21A-A	307345616	HMPREF9018_0007	EFN90981.1	glutathione peroxidase		Prevotella bergensis DSM 17361	270332357	HMPREF0645_2370	EFA43143.1	conserved hypothetical protein
Prevotella amnii CRIS 21A-A	307346842	HMPREF9018_1512	EFN92138.1	50S ribosomal protein L19		Prevotella amnii CRIS 21A-A	307345617	HMPREF9018_0004	EFN90982.1	3-methyl-2-oxobutanoate hydroxymethyltransferase		Prevotella bergensis DSM 17361	270332358	HMPREF0645_2371	EFA43144.1	hypothetical protein
Prevotella amnii CRIS 21A-A	307346850	HMPREF9018_1588	EFN92146.1	translation initiation factor IF-3		Prevotella amnii CRIS 21A-A	307345618	HMPREF9018_0006	EFN90983.1	conserved hypothetical protein		Prevotella bergensis DSM 17361	270332395	HMPREF0645_2408	EFA43181.1	50S ribosomal protein L29
Prevotella amnii CRIS 21A-A	307346860	HMPREF9018_1564	EFN92156.1	cell cycle protein, FtsW/RodA/SpoVE family		Prevotella amnii CRIS 21A-A	307345619	HMPREF9018_0008	EFN90984.1	UvrD/REP helicase		Prevotella bergensis DSM 17361	270332397	HMPREF0645_2410	EFA43183.1	conserved hypothetical protein
Prevotella amnii CRIS 21A-A	307346863	HMPREF9018_1642	EFN92159.1	transcription-repair coupling factor		Prevotella amnii CRIS 21A-A	307345620	HMPREF9018_0002	EFN90985.1	4-(cytidine 5'-diphospho)-2-C-methyl-D-erythritol kinase		Prevotella bergensis DSM 17361	270332398	HMPREF0645_2411	EFA43184.1	conserved hypothetical protein
Prevotella amnii CRIS 21A-A	307346876	HMPREF9018_1631	EFN92172.1	transcriptional regulator, MerR family		Prevotella amnii CRIS 21A-A	307345621	HMPREF9018_0009	EFN90986.1	acetyltransferase, GNAT family		Prevotella bergensis DSM 17361	270332400	HMPREF0645_2413	EFA43186.1	conserved hypothetical protein
Prevotella amnii CRIS 21A-A	307346880	HMPREF9018_1628	EFN92176.1	iojap-like protein		Prevotella amnii CRIS 21A-A	307345622	HMPREF9018_0005	EFN90987.1	conserved hypothetical protein		Prevotella bergensis DSM 17361	270332414	HMPREF0645_2427	EFA43200.1	hypothetical protein
Prevotella amnii CRIS 21A-A	307346882	HMPREF9018_1569	EFN92178.1	MGS-like domain protein		Prevotella amnii CRIS 21A-A	307345623	HMPREF9018_0003	EFN90988.1	transporter, major facilitator family protein		Prevotella bergensis DSM 17361	270332416	HMPREF0645_2429	EFA43202.1	peptidase
Prevotella amnii CRIS 21A-A	307346884	HMPREF9018_1593	EFN92180.1	tRNA (5-methylaminomethyl-2-thiouridylate)-methyltransferase		Prevotella amnii CRIS 21A-A	307345625	HMPREF9018_0244	EFN90989.1	transcriptional regulator, TetR family		Prevotella bergensis DSM 17361	270332418	HMPREF0645_2431	EFA43204.1	conserved hypothetical protein
Prevotella amnii CRIS 21A-A	307346899	HMPREF9018_1654	EFN92195.1	elongation factor P (EF-P)		Prevotella amnii CRIS 21A-A	307345627	HMPREF9018_0240	EFN90991.1	methyltransferase domain protein		Prevotella bergensis DSM 17361	270332419	HMPREF0645_2432	EFA43205.1	conserved hypothetical protein
Prevotella amnii CRIS 21A-A	307346902	HMPREF9018_1529	EFN92198.1	fructose-1,6-bisphosphate aldolase, class II		Prevotella amnii CRIS 21A-A	307345629	HMPREF9018_0243	EFN90993.1	putative 3-oxoacyl-(acyl carrier protein) synthase III		Prevotella bergensis DSM 17361	270332420	HMPREF0645_2433	EFA43206.1	hypothetical protein
Prevotella bergensis DSM 17361	270331979	HMPREF0645_2823	EFA42765.1	GMP synthase		Prevotella amnii CRIS 21A-A	307345634	HMPREF9018_0011	EFN90997.1	conserved hypothetical protein		Prevotella bergensis DSM 17361	270332421	HMPREF0645_2434	EFA43207.1	conserved hypothetical protein
Prevotella bergensis DSM 17361	270331980	HMPREF0645_2824	EFA42766.1	mannose-1-phosphate guanyltransferase		Prevotella amnii CRIS 21A-A	307345636	HMPREF9018_0013	EFN90999.1	transcriptional regulator, AraC family		Prevotella bergensis DSM 17361	270332422	HMPREF0645_2435	EFA43208.1	conserved hypothetical protein
Prevotella bergensis DSM 17361	270332023	HMPREF0645_2697	EFA42809.1	UDP-N-acetylmuramoyl-tripeptide--D-alanyl-D- alanine ligase		Prevotella amnii CRIS 21A-A	307345645	HMPREF9018_0969	EFN91004.1	phospholipase D domain protein		Prevotella bergensis DSM 17361	270332423	HMPREF0645_2436	EFA43209.1	hypothetical protein
Prevotella bergensis DSM 17361	270332026	HMPREF0645_2700	EFA42812.1	dihydropteroate synthase		Prevotella amnii CRIS 21A-A	307345648	HMPREF9018_0971	EFN91007.1	3-deoxy-8-phosphooctulonate synthase		Prevotella bergensis DSM 17361	270332424	HMPREF0645_2437	EFA43210.1	hypothetical protein
Prevotella bergensis DSM 17361	270332027	HMPREF0645_2701	EFA42813.1	conserved hypothetical protein		Prevotella amnii CRIS 21A-A	307345649	HMPREF9018_0965	EFN91008.1	conserved hypothetical protein		Prevotella bergensis DSM 17361	270332425	HMPREF0645_2438	EFA43211.1	thioredoxin family protein
Prevotella bergensis DSM 17361	270332028	HMPREF0645_2702	EFA42814.1	phosphate acetyltransferase		Prevotella amnii CRIS 21A-A	307345650	HMPREF9018_0968	EFN91009.1	alpha-galactosidase		Prevotella bergensis DSM 17361	270332426	HMPREF0645_2439	EFA43212.1	conserved hypothetical protein
Prevotella bergensis DSM 17361	270332029	HMPREF0645_2703	EFA42815.1	acetate kinase		Prevotella amnii CRIS 21A-A	307345652	HMPREF9018_0992	EFN91011.1	putative shikimate 5-dehydrogenase		Prevotella bergensis DSM 17361	270332427	HMPREF0645_2329	EFA43213.1	2-isopropylmalate synthase 2
Prevotella bergensis DSM 17361	270332031	HMPREF0645_2705	EFA42817.1	UDP-2,3-diacylglucosamine hydrolase		Prevotella amnii CRIS 21A-A	307345653	HMPREF9018_0977	EFN91012.1	TonB-dependent receptor		Prevotella bergensis DSM 17361	270332431	HMPREF0645_2333	EFA43217.1	hypothetical protein
Prevotella bergensis DSM 17361	270332032	HMPREF0645_2706	EFA42818.1	FeS assembly SUF system protein		Prevotella amnii CRIS 21A-A	307345654	HMPREF9018_0970	EFN91013.1	putative arabinose 5-phosphate isomerase		Prevotella bergensis DSM 17361	270332437	HMPREF0645_2339	EFA43223.1	conserved hypothetical protein
Prevotella bergensis DSM 17361	270332034	HMPREF0645_2708	EFA42820.1	group 2 glycosyl transferase		Prevotella amnii CRIS 21A-A	307345655	HMPREF9018_0983	EFN91014.1	UDP-N-acetylmuramate dehydrogenase		Prevotella bergensis DSM 17361	270332438	HMPREF0645_2340	EFA43224.1	hypothetical protein
Prevotella bergensis DSM 17361	270332035	HMPREF0645_2709	EFA42821.1	elongation factor P		Prevotella amnii CRIS 21A-A	307345656	HMPREF9018_0981	EFN91015.1	putative glycerate kinase		Prevotella bergensis DSM 17361	270332441	HMPREF0645_2343	EFA43227.1	hypothetical protein
Prevotella bergensis DSM 17361	270332042	HMPREF0645_2716	EFA42828.1	conserved hypothetical protein		Prevotella amnii CRIS 21A-A	307345659	HMPREF9018_0998	EFN91018.1	DNA replication and repair protein RecF		Prevotella bergensis DSM 17361	270332446	HMPREF0645_2348	EFA43232.1	hypothetical protein
Prevotella bergensis DSM 17361	270332127	HMPREF0645_2663	EFA42913.1	30S ribosomal protein S20		Prevotella amnii CRIS 21A-A	307345661	HMPREF9018_0966	EFN91020.1	TonB-dependent receptor		Prevotella bergensis DSM 17361	270332447	HMPREF0645_2349	EFA43233.1	conserved hypothetical protein
Prevotella bergensis DSM 17361	270332131	HMPREF0645_2667	EFA42917.1	cell division protein FtsZ		Prevotella amnii CRIS 21A-A	307345662	HMPREF9018_0967	EFN91021.1	conserved hypothetical protein		Prevotella bergensis DSM 17361	270332457	HMPREF0645_2359	EFA43243.1	general secretion pathway protein I
Prevotella bergensis DSM 17361	270332134	HMPREF0645_2670	EFA42920.1	UDP-N-acetylmuramate-alanine ligase		Prevotella amnii CRIS 21A-A	307345664	HMPREF9018_0975	EFN91023.1	citrate transporter		Prevotella bergensis DSM 17361	270332460	HMPREF0645_2362	EFA43246.1	outer membrane receptor RagA protein
Prevotella bergensis DSM 17361	270332135	HMPREF0645_2671	EFA42921.1	conserved hypothetical protein		Prevotella amnii CRIS 21A-A	307345665	HMPREF9018_0986	EFN91024.1	conserved hypothetical protein		Prevotella bergensis DSM 17361	270332461	HMPREF0645_2363	EFA43247.1	conserved hypothetical protein
Prevotella bergensis DSM 17361	270332136	HMPREF0645_2672	EFA42922.1	conserved hypothetical protein		Prevotella amnii CRIS 21A-A	307345668	HMPREF9018_0974	EFN91027.1	NAD-dependent DNA ligase domain protein		Prevotella bergensis DSM 17361	270332462	HMPREF0645_2326	EFA43248.1	hypothetical protein
Prevotella bergensis DSM 17361	270332137	HMPREF0645_2673	EFA42923.1	UDP-N-acetylmuramoyl-L-alanine-D-glutamate ligase		Prevotella amnii CRIS 21A-A	307345669	HMPREF9018_0999	EFN91028.1	tetratricopeptide repeat protein		Prevotella bergensis DSM 17361	270332464	HMPREF0645_2328	EFA43250.1	2-isopropylmalate synthase
Prevotella bergensis DSM 17361	270332138	HMPREF0645_2674	EFA42924.1	phospho-N-acetylmuramoyl-pentapeptide- transferase		Prevotella amnii CRIS 21A-A	307345670	HMPREF9018_0988	EFN91029.1	conserved hypothetical protein		Prevotella bergensis DSM 17361	270332466	HMPREF0645_2203	EFA43252.1	hypothetical protein
Prevotella bergensis DSM 17361	270332139	HMPREF0645_2675	EFA42925.1	UDP-N-acetylmuramoylalanyl-D-glutamyl-2		Prevotella amnii CRIS 21A-A	307345677	HMPREF9018_0982	EFN91036.1	metallo-beta-lactamase domain protein		Prevotella bergensis DSM 17361	270332467	HMPREF0645_2204	EFA43253.1	hypothetical protein
Prevotella bergensis DSM 17361	270332144	HMPREF0645_2680	EFA42930.1	conserved hypothetical protein		Prevotella amnii CRIS 21A-A	307345679	HMPREF9018_0997	EFN91038.1	conserved hypothetical protein		Prevotella bergensis DSM 17361	270332470	HMPREF0645_2207	EFA43256.1	conserved hypothetical protein
Prevotella bergensis DSM 17361	270332145	HMPREF0645_2681	EFA42931.1	hemolysin		Prevotella amnii CRIS 21A-A	307345680	HMPREF9018_0984	EFN91039.1	putative lipoprotein		Prevotella bergensis DSM 17361	270332476	HMPREF0645_2213	EFA43262.1	conserved hypothetical protein
Prevotella bergensis DSM 17361	270332146	HMPREF0645_2682	EFA42932.1	dGTPase		Prevotella amnii CRIS 21A-A	307345683	HMPREF9018_0268	EFN91040.1	dihydrofolate reductase		Prevotella bergensis DSM 17361	270332479	HMPREF0645_2216	EFA43265.1	conserved hypothetical protein
Prevotella bergensis DSM 17361	270332147	HMPREF0645_2683	EFA42933.1	deoxyuridine 5'-triphosphate nucleotidohydrolase		Prevotella amnii CRIS 21A-A	307345684	HMPREF9018_0314	EFN91041.1	radical SAM protein, TIGR01212 family		Prevotella bergensis DSM 17361	270332488	HMPREF0645_2225	EFA43274.1	conserved hypothetical protein
Prevotella bergensis DSM 17361	270332152	HMPREF0645_2688	EFA42938.1	conserved hypothetical protein		Prevotella amnii CRIS 21A-A	307345687	HMPREF9018_0254	EFN91044.1	thiamine diphosphokinase		Prevotella bergensis DSM 17361	270332489	HMPREF0645_2226	EFA43275.1	hypothetical protein
Prevotella bergensis DSM 17361	270332153	HMPREF0645_2689	EFA42939.1	peptide chain release factor RF2		Prevotella amnii CRIS 21A-A	307345688	HMPREF9018_0321	EFN91045.1	anaerobic ribonucleoside-triphosphate reductase activating protein		Prevotella bergensis DSM 17361	270332491	HMPREF0645_2228	EFA43277.1	conserved hypothetical protein
Prevotella bergensis DSM 17361	270332216	HMPREF0645_2574	EFA43002.1	conserved hypothetical protein		Prevotella amnii CRIS 21A-A	307345689	HMPREF9018_0249	EFN91046.1	hemerythrin HHE cation binding domain protein		Prevotella bergensis DSM 17361	270332494	HMPREF0645_2231	EFA43280.1	conserved hypothetical protein
Prevotella bergensis DSM 17361	270332217	HMPREF0645_2575	EFA43003.1	N utilization substance protein A		Prevotella amnii CRIS 21A-A	307345692	HMPREF9018_0292	EFN91049.1	putative aspartate transaminase		Prevotella bergensis DSM 17361	270332495	HMPREF0645_2232	EFA43281.1	conserved hypothetical protein
Prevotella bergensis DSM 17361	270332218	HMPREF0645_2576	EFA43004.1	translation initiation factor IF2		Prevotella amnii CRIS 21A-A	307345694	HMPREF9018_0278	EFN91051.1	outer membrane protein, OMP85 family		Prevotella bergensis DSM 17361	270332499	HMPREF0645_2236	EFA43285.1	conserved hypothetical protein
Prevotella bergensis DSM 17361	270332219	HMPREF0645_2577	EFA43005.1	FeS assembly protein SufB		Prevotella amnii CRIS 21A-A	307345696	HMPREF9018_0284	EFN91053.1	outer membrane assembly lipoprotein YfiO		Prevotella bergensis DSM 17361	270332505	HMPREF0645_2242	EFA43291.1	conserved hypothetical protein
Prevotella bergensis DSM 17361	270332220	HMPREF0645_2578	EFA43006.1	FeS assembly ATPase SufC		Prevotella amnii CRIS 21A-A	307345697	HMPREF9018_0256	EFN91054.1	putative iron-sulfur cluster-binding protein		Prevotella bergensis DSM 17361	270332506	HMPREF0645_2243	EFA43292.1	hypothetical protein
Prevotella bergensis DSM 17361	270332221	HMPREF0645_2579	EFA43007.1	Fe-S cluster assembly protein SufD		Prevotella amnii CRIS 21A-A	307345703	HMPREF9018_0316	EFN91060.1	conserved hypothetical protein		Prevotella bergensis DSM 17361	270332507	HMPREF0645_2244	EFA43293.1	hypothetical protein
Prevotella bergensis DSM 17361	270332222	HMPREF0645_2580	EFA43008.1	selenocysteine lyase		Prevotella amnii CRIS 21A-A	307345704	HMPREF9018_0323	EFN91061.1	tetratricopeptide repeat protein		Prevotella bergensis DSM 17361	270332510	HMPREF0645_2247	EFA43296.1	conserved hypothetical protein
Prevotella bergensis DSM 17361	270332223	HMPREF0645_2581	EFA43009.1	ribonuclease HII		Prevotella amnii CRIS 21A-A	307345705	HMPREF9018_0300	EFN91062.1	metallo-beta-lactamase domain protein		Prevotella bergensis DSM 17361	270332511	HMPREF0645_2248	EFA43297.1	hypothetical protein
Prevotella bergensis DSM 17361	270332342	HMPREF0645_2481	EFA43128.1	conserved hypothetical protein		Prevotella amnii CRIS 21A-A	307345706	HMPREF9018_0281	EFN91063.1	ABC transporter, ATP-binding protein YjiK		Prevotella bergensis DSM 17361	270332515	HMPREF0645_2252	EFA43301.1	conserved hypothetical protein
Prevotella bergensis DSM 17361	270332362	HMPREF0645_2375	EFA43148.1	DNA-directed RNA polymerase subunit alpha		Prevotella amnii CRIS 21A-A	307345708	HMPREF9018_0259	EFN91065.1	conserved hypothetical protein		Prevotella bergensis DSM 17361	270332516	HMPREF0645_2253	EFA43302.1	aldo/keto reductase family oxidoreductase
Prevotella bergensis DSM 17361	270332363	HMPREF0645_2376	EFA43149.1	30S ribosomal protein S4		Prevotella amnii CRIS 21A-A	307345710	HMPREF9018_0291	EFN91067.1	putative lipoprotein		Prevotella bergensis DSM 17361	270332520	HMPREF0645_2257	EFA43306.1	conserved hypothetical protein
Prevotella bergensis DSM 17361	270332364	HMPREF0645_2377	EFA43150.1	30S ribosomal protein S11		Prevotella amnii CRIS 21A-A	307345711	HMPREF9018_0282	EFN91068.1	putative lipoprotein		Prevotella bergensis DSM 17361	270332526	HMPREF0645_2263	EFA43312.1	conserved hypothetical protein
Prevotella bergensis DSM 17361	270332365	HMPREF0645_2378	EFA43151.1	30S ribosomal protein S13		Prevotella amnii CRIS 21A-A	307345712	HMPREF9018_0252	EFN91069.1	TonB-dependent receptor plug domain protein		Prevotella bergensis DSM 17361	270332530	HMPREF0645_2267	EFA43316.1	hypothetical protein
Prevotella bergensis DSM 17361	270332367	HMPREF0645_2380	EFA43153.1	initiation factor IF1		Prevotella amnii CRIS 21A-A	307345714	HMPREF9018_0295	EFN91071.1	conserved hypothetical protein		Prevotella bergensis DSM 17361	270332532	HMPREF0645_2269	EFA43318.1	hypothetical protein
Prevotella bergensis DSM 17361	270332369	HMPREF0645_2382	EFA43155.1	preprotein translocase		Prevotella amnii CRIS 21A-A	307345715	HMPREF9018_0272	EFN91072.1	putative undecaprenyl-diphosphatase UppP		Prevotella bergensis DSM 17361	270332535	HMPREF0645_2272	EFA43321.1	family 25 glycosyl hydrolase
Prevotella bergensis DSM 17361	270332370	HMPREF0645_2383	EFA43156.1	50S ribosomal protein L15		Prevotella amnii CRIS 21A-A	307345716	HMPREF9018_0280	EFN91073.1	putative membrane protein		Prevotella bergensis DSM 17361	270332536	HMPREF0645_2273	EFA43322.1	TonB family domain protein
Prevotella bergensis DSM 17361	270332372	HMPREF0645_2385	EFA43158.1	30S ribosomal protein S5		Prevotella amnii CRIS 21A-A	307345717	HMPREF9018_0303	EFN91074.1	xanthine permease		Prevotella bergensis DSM 17361	270332537	HMPREF0645_2274	EFA43323.1	hypothetical protein
Prevotella bergensis DSM 17361	270332373	HMPREF0645_2386	EFA43159.1	50S ribosomal protein L18		Prevotella amnii CRIS 21A-A	307345718	HMPREF9018_0266	EFN91075.1	NOL1/NOP2/sun family protein		Prevotella bergensis DSM 17361	270332538	HMPREF0645_2275	EFA43324.1	exo-poly-alpha-D-galacturonosidase
Prevotella bergensis DSM 17361	270332374	HMPREF0645_2387	EFA43160.1	50S ribosomal protein L6		Prevotella amnii CRIS 21A-A	307345720	HMPREF9018_0335	EFN91077.1	guanine deaminase		Prevotella bergensis DSM 17361	270332544	HMPREF0645_2281	EFA43330.1	conserved hypothetical protein
Prevotella bergensis DSM 17361	270332375	HMPREF0645_2388	EFA43161.1	30S ribosomal protein S8		Prevotella amnii CRIS 21A-A	307345721	HMPREF9018_0290	EFN91078.1	tetratricopeptide repeat protein		Prevotella bergensis DSM 17361	270332545	HMPREF0645_2282	EFA43331.1	conserved hypothetical protein
Prevotella bergensis DSM 17361	270332376	HMPREF0645_2389	EFA43162.1	30S ribosomal protein S14		Prevotella amnii CRIS 21A-A	307345722	HMPREF9018_0334	EFN91079.1	HD domain protein		Prevotella bergensis DSM 17361	270332546	HMPREF0645_2283	EFA43332.1	endoribonuclease L-PSP
Prevotella bergensis DSM 17361	270332377	HMPREF0645_2390	EFA43163.1	50S ribosomal protein L5		Prevotella amnii CRIS 21A-A	307345723	HMPREF9018_0293	EFN91080.1	transporter, MotA/TolQ/ExbB proton channel family protein		Prevotella bergensis DSM 17361	270332554	HMPREF0645_2291	EFA43340.1	phosphoribosylformylglycinamidine synthase
Prevotella bergensis DSM 17361	270332378	HMPREF0645_2391	EFA43164.1	50S ribosomal protein L24		Prevotella amnii CRIS 21A-A	307345725	HMPREF9018_0332	EFN91082.1	conserved hypothetical protein		Prevotella bergensis DSM 17361	270332558	HMPREF0645_2295	EFA43344.1	two component system sensor histidine kinase/response regulator
Prevotella bergensis DSM 17361	270332379	HMPREF0645_2392	EFA43165.1	50S ribosomal protein L14		Prevotella amnii CRIS 21A-A	307345726	HMPREF9018_0263	EFN91083.1	conserved hypothetical protein		Prevotella bergensis DSM 17361	270332559	HMPREF0645_2296	EFA43345.1	conserved hypothetical protein
Prevotella bergensis DSM 17361	270332380	HMPREF0645_2393	EFA43166.1	30S ribosomal protein S17		Prevotella amnii CRIS 21A-A	307345727	HMPREF9018_0279	EFN91084.1	conserved hypothetical protein		Prevotella bergensis DSM 17361	270332561	HMPREF0645_2298	EFA43347.1	conserved hypothetical protein
Prevotella bergensis DSM 17361	270332382	HMPREF0645_2395	EFA43168.1	50S ribosomal protein L16		Prevotella amnii CRIS 21A-A	307345728	HMPREF9018_0253	EFN91085.1	nicotinamide mononucleotide transporter PnuC		Prevotella bergensis DSM 17361	270332562	HMPREF0645_2299	EFA43348.1	conserved hypothetical protein
Prevotella bergensis DSM 17361	270332383	HMPREF0645_2396	EFA43169.1	30S ribosomal protein S3		Prevotella amnii CRIS 21A-A	307345729	HMPREF9018_0308	EFN91086.1	DNA polymerase III, alpha subunit		Prevotella bergensis DSM 17361	270332568	HMPREF0645_2305	EFA43354.1	hypothetical protein
Prevotella bergensis DSM 17361	270332384	HMPREF0645_2397	EFA43170.1	50S ribosomal protein L22		Prevotella amnii CRIS 21A-A	307345730	HMPREF9018_0302	EFN91087.1	xanthine phosphoribosyltransferase		Prevotella bergensis DSM 17361	270332573	HMPREF0645_2310	EFA43359.1	conserved hypothetical protein
Prevotella bergensis DSM 17361	270332385	HMPREF0645_2398	EFA43171.1	30S ribosomal protein S19		Prevotella amnii CRIS 21A-A	307345731	HMPREF9018_0336	EFN91088.1	OmpA family protein		Prevotella bergensis DSM 17361	270332574	HMPREF0645_2311	EFA43360.1	conserved hypothetical protein
Prevotella bergensis DSM 17361	270332386	HMPREF0645_2399	EFA43172.1	50S ribosomal protein L2		Prevotella amnii CRIS 21A-A	307345732	HMPREF9018_0260	EFN91089.1	transporter associated domain protein		Prevotella bergensis DSM 17361	270332575	HMPREF0645_2312	EFA43361.1	conserved hypothetical protein
Prevotella bergensis DSM 17361	270332387	HMPREF0645_2400	EFA43173.1	50S ribosomal protein L23		Prevotella amnii CRIS 21A-A	307345734	HMPREF9018_0318	EFN91091.1	putative lipoprotein		Prevotella bergensis DSM 17361	270332578	HMPREF0645_2315	EFA43364.1	conserved hypothetical protein
Prevotella bergensis DSM 17361	270332388	HMPREF0645_2401	EFA43174.1	50S ribosomal protein L4		Prevotella amnii CRIS 21A-A	307345736	HMPREF9018_0274	EFN91093.1	efflux ABC transporter, permease protein		Prevotella bergensis DSM 17361	270332582	HMPREF0645_2319	EFA43368.1	conserved hypothetical protein
Prevotella bergensis DSM 17361	270332389	HMPREF0645_2402	EFA43175.1	50S ribosomal protein L3		Prevotella amnii CRIS 21A-A	307345737	HMPREF9018_0326	EFN91094.1	sporulation and cell division repeat protein		Prevotella bergensis DSM 17361	270332583	HMPREF0645_2320	EFA43369.1	conserved hypothetical protein
Prevotella bergensis DSM 17361	270332390	HMPREF0645_2403	EFA43176.1	30S ribosomal protein S10		Prevotella amnii CRIS 21A-A	307345738	HMPREF9018_0275	EFN91095.1	radical SAM domain protein		Prevotella bergensis DSM 17361	270332584	HMPREF0645_2321	EFA43370.1	conserved hypothetical protein
Prevotella bergensis DSM 17361	270332391	HMPREF0645_2404	EFA43177.1	elongation factor EF2		Prevotella amnii CRIS 21A-A	307345740	HMPREF9018_0305	EFN91097.1	conserved hypothetical protein		Prevotella bergensis DSM 17361	270332585	HMPREF0645_2322	EFA43371.1	conserved hypothetical protein
Prevotella bergensis DSM 17361	270332392	HMPREF0645_2405	EFA43178.1	30S ribosomal protein S7		Prevotella amnii CRIS 21A-A	307345742	HMPREF9018_0267	EFN91099.1	thymidylate synthase		Prevotella bergensis DSM 17361	270332586	HMPREF0645_2323	EFA43372.1	conserved hypothetical protein
Prevotella bergensis DSM 17361	270332393	HMPREF0645_2406	EFA43179.1	30S ribosomal protein S12		Prevotella amnii CRIS 21A-A	307345743	HMPREF9018_0285	EFN91100.1	S-ribosylhomocysteinase LuxS		Prevotella bergensis DSM 17361	270332589	HMPREF0645_2144	EFA43375.1	conserved hypothetical protein
Prevotella bergensis DSM 17361	270332402	HMPREF0645_2415	EFA43188.1	DNA-directed RNA polymerase subunit beta prime		Prevotella amnii CRIS 21A-A	307345745	HMPREF9018_0273	EFN91102.1	conserved hypothetical protein		Prevotella bergensis DSM 17361	270332596	HMPREF0645_2151	EFA43382.1	conserved hypothetical protein
Prevotella bergensis DSM 17361	270332403	HMPREF0645_2416	EFA43189.1	DNA-directed RNA polymerase subunit beta		Prevotella amnii CRIS 21A-A	307345746	HMPREF9018_0277	EFN91103.1	putative lipoprotein		Prevotella bergensis DSM 17361	270332600	HMPREF0645_2155	EFA43386.1	conserved hypothetical protein
Prevotella bergensis DSM 17361	270332404	HMPREF0645_2417	EFA43190.1	ribosomal protein L7/L12		Prevotella amnii CRIS 21A-A	307345749	HMPREF9018_0294	EFN91106.1	conserved hypothetical protein		Prevotella bergensis DSM 17361	270332615	HMPREF0645_2170	EFA43401.1	hypothetical protein
Prevotella bergensis DSM 17361	270332405	HMPREF0645_2418	EFA43191.1	50S ribosomal protein L10		Prevotella amnii CRIS 21A-A	307345750	HMPREF9018_0255	EFN91107.1	cupin domain protein		Prevotella bergensis DSM 17361	270332616	HMPREF0645_2171	EFA43402.1	conserved hypothetical protein
Prevotella bergensis DSM 17361	270332406	HMPREF0645_2419	EFA43192.1	50S ribosomal protein L1		Prevotella amnii CRIS 21A-A	307345751	HMPREF9018_0286	EFN91108.1	MTA/SAH nucleosidase		Prevotella bergensis DSM 17361	270332624	HMPREF0645_2179	EFA43410.1	hypothetical protein
Prevotella bergensis DSM 17361	270332407	HMPREF0645_2420	EFA43193.1	50S ribosomal protein L11		Prevotella amnii CRIS 21A-A	307345752	HMPREF9018_0262	EFN91109.1	outer membrane protein transport protein, Ompp1/FadL/TodX family		Prevotella bergensis DSM 17361	270332626	HMPREF0645_2181	EFA43412.1	conserved hypothetical protein
Prevotella bergensis DSM 17361	270332408	HMPREF0645_2421	EFA43194.1	anaerobic ribonucleoside-triphosphate reductase		Prevotella amnii CRIS 21A-A	307345753	HMPREF9018_0276	EFN91110.1	conserved domain protein		Prevotella bergensis DSM 17361	270332627	HMPREF0645_2182	EFA43413.1	conserved hypothetical protein
Prevotella bergensis DSM 17361	270332410	HMPREF0645_2423	EFA43196.1	anaerobic ribonucleoside-triphosphate reductase		Prevotella amnii CRIS 21A-A	307345754	HMPREF9018_0327	EFN91111.1	conserved hypothetical protein		Prevotella bergensis DSM 17361	270332633	HMPREF0645_2188	EFA43419.1	conserved hypothetical protein
Prevotella bergensis DSM 17361	270332413	HMPREF0645_2426	EFA43199.1	30S ribosomal protein S21		Prevotella amnii CRIS 21A-A	307345755	HMPREF9018_0288	EFN91112.1	GSCFA family protein		Prevotella bergensis DSM 17361	270332634	HMPREF0645_2189	EFA43420.1	hypothetical protein
Prevotella bergensis DSM 17361	270332417	HMPREF0645_2430	EFA43203.1	malate dehydrogenase		Prevotella amnii CRIS 21A-A	307345756	HMPREF9018_0269	EFN91113.1	2-amino-4-hydroxy-6- hydroxymethyldihydropteridine diphosphokinase		Prevotella bergensis DSM 17361	270332636	HMPREF0645_2191	EFA43422.1	acetyltransferase
Prevotella bergensis DSM 17361	270332432	HMPREF0645_2334	EFA43218.1	replicative DNA helicase DnaB		Prevotella amnii CRIS 21A-A	307345757	HMPREF9018_0296	EFN91114.1	TonB-dependent receptor		Prevotella bergensis DSM 17361	270332637	HMPREF0645_2192	EFA43423.1	oxidoreductase
Prevotella bergensis DSM 17361	270332440	HMPREF0645_2342	EFA43226.1	chaperone GroEL		Prevotella amnii CRIS 21A-A	307345758	HMPREF9018_0322	EFN91115.1	anaerobic ribonucleoside-triphosphate reductase		Prevotella bergensis DSM 17361	270332639	HMPREF0645_2194	EFA43425.1	hypothetical protein
Prevotella bergensis DSM 17361	270332452	HMPREF0645_2354	EFA43238.1	glutamate-tRNA ligase		Prevotella amnii CRIS 21A-A	307345760	HMPREF9018_0261	EFN91117.1	putative lipoprotein		Prevotella bergensis DSM 17361	270332641	HMPREF0645_2196	EFA43427.1	6-phosphogluconate dehydrogenase
Prevotella bergensis DSM 17361	270332468	HMPREF0645_2205	EFA43254.1	ribulose-phosphate 3-epimerase		Prevotella amnii CRIS 21A-A	307345761	HMPREF9018_0333	EFN91118.1	1,4-dihydroxy-2-naphthoate octaprenyltransferase		Prevotella bergensis DSM 17361	270332642	HMPREF0645_2197	EFA43428.1	glucose-6-phosphate dehydrogenase
Prevotella bergensis DSM 17361	270332472	HMPREF0645_2209	EFA43258.1	excision endonuclease subunit UvrB		Prevotella amnii CRIS 21A-A	307345762	HMPREF9018_0320	EFN91119.1	conserved hypothetical protein		Prevotella bergensis DSM 17361	270332647	HMPREF0645_2111	EFA43433.1	conserved hypothetical protein
Prevotella bergensis DSM 17361	270332474	HMPREF0645_2211	EFA43260.1	conserved hypothetical protein		Prevotella amnii CRIS 21A-A	307345766	HMPREF9018_0250	EFN91123.1	conserved hypothetical protein		Prevotella bergensis DSM 17361	270332656	HMPREF0645_2120	EFA43442.1	conserved hypothetical protein
Prevotella bergensis DSM 17361	270332477	HMPREF0645_2214	EFA43263.1	pyruvate ferredoxin/flavodoxin oxidoreductase		Prevotella amnii CRIS 21A-A	307345768	HMPREF9018_0312	EFN91125.1	conserved hypothetical protein		Prevotella bergensis DSM 17361	270332667	HMPREF0645_2131	EFA43453.1	conserved hypothetical protein
Prevotella bergensis DSM 17361	270332478	HMPREF0645_2215	EFA43264.1	conserved hypothetical protein		Prevotella amnii CRIS 21A-A	307345769	HMPREF9018_0287	EFN91126.1	putative membrane protein		Prevotella bergensis DSM 17361	270332669	HMPREF0645_2133	EFA43455.1	conserved hypothetical protein
Prevotella bergensis DSM 17361	270332480	HMPREF0645_2217	EFA43266.1	conserved hypothetical protein		Prevotella amnii CRIS 21A-A	307345771	HMPREF9018_1408	EFN91127.1	TonB-dependent receptor		Prevotella bergensis DSM 17361	270332672	HMPREF0645_2136	EFA43458.1	conserved hypothetical protein
Prevotella bergensis DSM 17361	270332484	HMPREF0645_2221	EFA43270.1	Spo0B-associated GTP-binding protein		Prevotella amnii CRIS 21A-A	307345772	HMPREF9018_1407	EFN91128.1	transcriptional regulator, Fur family		Prevotella bergensis DSM 17361	270332673	HMPREF0645_2137	EFA43459.1	hypothetical protein
Prevotella bergensis DSM 17361	270332490	HMPREF0645_2227	EFA43276.1	fructose-1,6-bisphosphate aldolase		Prevotella amnii CRIS 21A-A	307345773	HMPREF9018_1410	EFN91129.1	conserved hypothetical protein		Prevotella bergensis DSM 17361	270332682	HMPREF0645_2064	EFA43468.1	conserved hypothetical protein
Prevotella bergensis DSM 17361	270332493	HMPREF0645_2230	EFA43279.1	NADP-dependent malic enzyme		Prevotella amnii CRIS 21A-A	307345779	HMPREF9018_1487	EFN91134.1	conserved hypothetical protein		Prevotella bergensis DSM 17361	270332683	HMPREF0645_2065	EFA43469.1	hypothetical protein
Prevotella bergensis DSM 17361	270332496	HMPREF0645_2233	EFA43282.1	ferrous iron transporter B		Prevotella amnii CRIS 21A-A	307345780	HMPREF9018_1489	EFN91135.1	Toprim domain protein		Prevotella bergensis DSM 17361	270332685	HMPREF0645_2067	EFA43471.1	hypothetical protein
Prevotella bergensis DSM 17361	270332497	HMPREF0645_2234	EFA43283.1	gfo/Idh/MocA family oxidoreductase		Prevotella amnii CRIS 21A-A	307345781	HMPREF9018_1486	EFN91136.1	conserved hypothetical protein		Prevotella bergensis DSM 17361	270332710	HMPREF0645_2092	EFA43496.1	group 2 glycosyl transferase
Prevotella bergensis DSM 17361	270332500	HMPREF0645_2237	EFA43286.1	30S ribosomal protein S1		Prevotella amnii CRIS 21A-A	307345782	HMPREF9018_1485	EFN91137.1	conserved domain protein		Prevotella bergensis DSM 17361	270332711	HMPREF0645_2093	EFA43497.1	hypothetical protein
Prevotella bergensis DSM 17361	270332502	HMPREF0645_2239	EFA43288.1	phospho-2-dehydro-3-deoxyheptonate aldolase/chorismate mutase		Prevotella amnii CRIS 21A-A	307345783	HMPREF9018_1490	EFN91138.1	conserved domain protein		Prevotella bergensis DSM 17361	270332715	HMPREF0645_2097	EFA43501.1	conserved hypothetical protein
Prevotella bergensis DSM 17361	270332513	HMPREF0645_2250	EFA43299.1	conserved hypothetical protein		Prevotella amnii CRIS 21A-A	307345784	HMPREF9018_1488	EFN91139.1	DNA binding protein, excisionase family		Prevotella bergensis DSM 17361	270332719	HMPREF0645_2101	EFA43505.1	conserved hypothetical protein
Prevotella bergensis DSM 17361	270332519	HMPREF0645_2256	EFA43305.1	GTP pyrophosphokinase		Prevotella amnii CRIS 21A-A	307345787	HMPREF9018_0857	EFN91141.1	DNA polymerase III subunit epsilon domain protein		Prevotella bergensis DSM 17361	270332720	HMPREF0645_2102	EFA43506.1	phosphonate ABC superfamily ATP binding cassette transporter, ABC protein
Prevotella bergensis DSM 17361	270332523	HMPREF0645_2260	EFA43309.1	AcrB/AcrD family multidrug resistance protein		Prevotella amnii CRIS 21A-A	307345789	HMPREF9018_1220	EFN91142.1	conserved domain protein		Prevotella bergensis DSM 17361	270332721	HMPREF0645_2103	EFA43507.1	conserved hypothetical protein
Prevotella bergensis DSM 17361	270332525	HMPREF0645_2262	EFA43311.1	polyA polymerase		Prevotella amnii CRIS 21A-A	307345793	HMPREF9018_1396	EFN91145.1	putative lipoprotein		Prevotella bergensis DSM 17361	270332722	HMPREF0645_2104	EFA43508.1	conserved hypothetical protein
Prevotella bergensis DSM 17361	270332527	HMPREF0645_2264	EFA43313.1	hypothetical protein		Prevotella amnii CRIS 21A-A	307345798	HMPREF9018_1783	EFN91149.1	conjugative transposon protein TraC family protein		Prevotella bergensis DSM 17361	270332724	HMPREF0645_2106	EFA43510.1	hypothetical protein
Prevotella bergensis DSM 17361	270332531	HMPREF0645_2268	EFA43317.1	GTP cyclohydrolase I		Prevotella amnii CRIS 21A-A	307345799	HMPREF9018_1770	EFN91150.1	conserved hypothetical protein		Prevotella bergensis DSM 17361	270332727	HMPREF0645_2109	EFA43513.1	conserved hypothetical protein
Prevotella bergensis DSM 17361	270332533	HMPREF0645_2270	EFA43319.1	exodeoxyribonuclease III		Prevotella amnii CRIS 21A-A	307345808	HMPREF9018_1789	EFN91159.1	conserved hypothetical protein		Prevotella bergensis DSM 17361	270332728	HMPREF0645_2110	EFA43514.1	conserved hypothetical protein
Prevotella bergensis DSM 17361	270332564	HMPREF0645_2301	EFA43350.1	glucose-inhibited division protein B		Prevotella amnii CRIS 21A-A	307345820	HMPREF9018_1782	EFN91171.1	conserved hypothetical protein		Prevotella bergensis DSM 17361	270332729	HMPREF0645_2005	EFA43515.1	hypothetical protein
Prevotella bergensis DSM 17361	270332566	HMPREF0645_2303	EFA43352.1	crossover junction endoribonuclease subunit C		Prevotella amnii CRIS 21A-A	307345827	HMPREF9018_1784	EFN91178.1	conjugative transposon protein TraA family protein		Prevotella bergensis DSM 17361	270332731	HMPREF0645_2007	EFA43517.1	hypothetical protein
Prevotella bergensis DSM 17361	270332580	HMPREF0645_2317	EFA43366.1	dTDP-glucose 4,6-dehydratase		Prevotella amnii CRIS 21A-A	307345840	HMPREF9018_0951	EFN91188.1	C-5 cytosine-specific DNA methylase		Prevotella bergensis DSM 17361	270332733	HMPREF0645_2009	EFA43519.1	hypothetical protein
Prevotella bergensis DSM 17361	270332581	HMPREF0645_2318	EFA43367.1	mannose-1-phosphate guanylyltransferase		Prevotella amnii CRIS 21A-A	307345842	HMPREF9018_0898	EFN91190.1	conserved hypothetical protein		Prevotella bergensis DSM 17361	270332735	HMPREF0645_2011	EFA43521.1	conserved hypothetical protein
Prevotella bergensis DSM 17361	270332606	HMPREF0645_2161	EFA43392.1	GTP-binding protein HflX		Prevotella amnii CRIS 21A-A	307345843	HMPREF9018_0950	EFN91191.1	conserved domain protein		Prevotella bergensis DSM 17361	270332738	HMPREF0645_2014	EFA43524.1	hypothetical protein
Prevotella bergensis DSM 17361	270332609	HMPREF0645_2164	EFA43395.1	fumarate hydratase class I		Prevotella amnii CRIS 21A-A	307345844	HMPREF9018_0930	EFN91192.1	DNA (cytosine-5-)-methyltransferase		Prevotella bergensis DSM 17361	270332742	HMPREF0645_2018	EFA43528.1	conserved hypothetical protein
Prevotella bergensis DSM 17361	270332613	HMPREF0645_2168	EFA43399.1	conserved hypothetical protein		Prevotella amnii CRIS 21A-A	307345845	HMPREF9018_0933	EFN91193.1	conserved hypothetical protein		Prevotella bergensis DSM 17361	270332771	HMPREF0645_2047	EFA43557.1	conserved hypothetical protein
Prevotella bergensis DSM 17361	270332629	HMPREF0645_2184	EFA43415.1	tRNA-guanine transglycosylase		Prevotella amnii CRIS 21A-A	307345846	HMPREF9018_0921	EFN91194.1	conserved hypothetical protein		Prevotella bergensis DSM 17361	270332777	HMPREF0645_2053	EFA43563.1	group 2 glycosyl transferase
Prevotella bergensis DSM 17361	270332631	HMPREF0645_2186	EFA43417.1	ATP-dependent RNA helicase DeaD		Prevotella amnii CRIS 21A-A	307345847	HMPREF9018_0912	EFN91195.1	single-strand binding family protein		Prevotella bergensis DSM 17361	270332778	HMPREF0645_2054	EFA43564.1	hypothetical protein
Prevotella bergensis DSM 17361	270332644	HMPREF0645_2199	EFA43430.1	alpha-amylase		Prevotella amnii CRIS 21A-A	307345849	HMPREF9018_0897	EFN91197.1	D-phosphoglycerate dehydrogenase		Prevotella bergensis DSM 17361	270332786	HMPREF0645_1942	EFA43572.1	threonine-tRNA ligase
Prevotella bergensis DSM 17361	270332645	HMPREF0645_2200	EFA43431.1	group 1 glycosyl transferase		Prevotella amnii CRIS 21A-A	307345850	HMPREF9018_0892	EFN91198.1	conserved hypothetical protein		Prevotella bergensis DSM 17361	270332787	HMPREF0645_1943	EFA43573.1	hypothetical protein
Prevotella bergensis DSM 17361	270332646	HMPREF0645_2201	EFA43432.1	conserved hypothetical protein		Prevotella amnii CRIS 21A-A	307345851	HMPREF9018_0957	EFN91199.1	conserved hypothetical protein		Prevotella bergensis DSM 17361	270332790	HMPREF0645_1946	EFA43576.1	conserved hypothetical protein
Prevotella bergensis DSM 17361	270332649	HMPREF0645_2113	EFA43435.1	NADH:ubiquinone oxidoreductase subunit B		Prevotella amnii CRIS 21A-A	307345852	HMPREF9018_0926	EFN91200.1	conserved hypothetical protein		Prevotella bergensis DSM 17361	270332791	HMPREF0645_1947	EFA43577.1	conserved hypothetical protein
Prevotella bergensis DSM 17361	270332651	HMPREF0645_2115	EFA43437.1	NADH:ubiquinone oxidoreductase subunit D		Prevotella amnii CRIS 21A-A	307345853	HMPREF9018_0934	EFN91201.1	conserved hypothetical protein		Prevotella bergensis DSM 17361	270332798	HMPREF0645_1954	EFA43584.1	conserved hypothetical protein
Prevotella bergensis DSM 17361	270332652	HMPREF0645_2116	EFA43438.1	NADH:ubiquinone oxidoreductase subunit E		Prevotella amnii CRIS 21A-A	307345854	HMPREF9018_0917	EFN91202.1	SpoIID/LytB domain protein		Prevotella bergensis DSM 17361	270332799	HMPREF0645_1955	EFA43585.1	hypothetical protein
Prevotella bergensis DSM 17361	270332653	HMPREF0645_2117	EFA43439.1	NADH:ubiquinone oxidoreductase subunit F		Prevotella amnii CRIS 21A-A	307345855	HMPREF9018_0940	EFN91203.1	mannosyl-glycoprotein endo-beta-N-acetylglucosaminidase		Prevotella bergensis DSM 17361	270332803	HMPREF0645_1959	EFA43589.1	hypothetical protein
Prevotella bergensis DSM 17361	270332655	HMPREF0645_2119	EFA43441.1	para-aminobenzoate synthase		Prevotella amnii CRIS 21A-A	307345856	HMPREF9018_0925	EFN91204.1	peptidase, S49 (protease IV) family protein		Prevotella bergensis DSM 17361	270332805	HMPREF0645_1961	EFA43591.1	hypothetical protein
Prevotella bergensis DSM 17361	270332657	HMPREF0645_2121	EFA43443.1	methylmalonyl-CoA decarboxylase		Prevotella amnii CRIS 21A-A	307345857	HMPREF9018_0922	EFN91205.1	DNA primase		Prevotella bergensis DSM 17361	270332819	HMPREF0645_1975	EFA43605.1	tRNA(Ile)-lysidine synthase (tRNA(Ile)-lysidinesynthetase)
Prevotella bergensis DSM 17361	270332660	HMPREF0645_2124	EFA43446.1	conserved hypothetical protein		Prevotella amnii CRIS 21A-A	307345859	HMPREF9018_0945	EFN91207.1	conserved hypothetical protein		Prevotella bergensis DSM 17361	270332824	HMPREF0645_1980	EFA43610.1	conserved hypothetical protein
Prevotella bergensis DSM 17361	270332664	HMPREF0645_2128	EFA43450.1	monofunctional biosynthetic peptidoglycan transglycosylase		Prevotella amnii CRIS 21A-A	307345860	HMPREF9018_0918	EFN91208.1	putative membrane protein		Prevotella bergensis DSM 17361	270332829	HMPREF0645_1985	EFA43615.1	conserved hypothetical protein
Prevotella bergensis DSM 17361	270332666	HMPREF0645_2130	EFA43452.1	proline-tRNA ligase		Prevotella amnii CRIS 21A-A	307345861	HMPREF9018_0929	EFN91209.1	conserved hypothetical protein		Prevotella bergensis DSM 17361	270332837	HMPREF0645_1993	EFA43623.1	FkbP-type peptidyl-prolyl cis-trans isomerase
Prevotella bergensis DSM 17361	270332670	HMPREF0645_2134	EFA43456.1	preprotein translocase		Prevotella amnii CRIS 21A-A	307345862	HMPREF9018_0958	EFN91210.1	site-specific recombinase, phage integrase family		Prevotella bergensis DSM 17361	270332839	HMPREF0645_1995	EFA43625.1	asparagine synthase
Prevotella bergensis DSM 17361	270332680	HMPREF0645_2062	EFA43466.1	aspartate carbamoyltransferase		Prevotella amnii CRIS 21A-A	307345863	HMPREF9018_0913	EFN91211.1	gliding motility-associated protein GldE		Prevotella bergensis DSM 17361	270332841	HMPREF0645_1997	EFA43627.1	conserved hypothetical protein
Prevotella bergensis DSM 17361	270332681	HMPREF0645_2063	EFA43467.1	glycine hydroxymethyltransferase		Prevotella amnii CRIS 21A-A	307345864	HMPREF9018_0916	EFN91212.1	conserved domain protein		Prevotella bergensis DSM 17361	270332845	HMPREF0645_2001	EFA43631.1	conserved hypothetical protein
Prevotella bergensis DSM 17361	270332691	HMPREF0645_2073	EFA43477.1	PhoH family protein		Prevotella amnii CRIS 21A-A	307345865	HMPREF9018_0927	EFN91213.1	conserved hypothetical protein		Prevotella bergensis DSM 17361	270332849	HMPREF0645_1919	EFA43635.1	hypothetical protein
Prevotella bergensis DSM 17361	270332692	HMPREF0645_2074	EFA43478.1	phosphoribosylaminoimidazolesuccinocarboxamide synthase		Prevotella amnii CRIS 21A-A	307345867	HMPREF9018_0953	EFN91215.1	conserved hypothetical protein		Prevotella bergensis DSM 17361	270332851	HMPREF0645_1921	EFA43637.1	hypothetical protein
Prevotella bergensis DSM 17361	270332693	HMPREF0645_2075	EFA43479.1	ubiquinone/menaquinone biosynthesis methyltransferase UbiE		Prevotella amnii CRIS 21A-A	307345868	HMPREF9018_0896	EFN91216.1	putative phosphoserine transaminase		Prevotella bergensis DSM 17361	270332852	HMPREF0645_1922	EFA43638.1	hypothetical protein
Prevotella bergensis DSM 17361	270332695	HMPREF0645_2077	EFA43481.1	phosphoribosylformylglycinamidine cyclo-ligase		Prevotella amnii CRIS 21A-A	307345869	HMPREF9018_0946	EFN91217.1	toxin-antitoxin system, toxin component, HicA family		Prevotella bergensis DSM 17361	270332856	HMPREF0645_1926	EFA43642.1	conserved hypothetical protein
Prevotella bergensis DSM 17361	270332696	HMPREF0645_2078	EFA43482.1	peptide chain release factor RF1		Prevotella amnii CRIS 21A-A	307345871	HMPREF9018_0936	EFN91219.1	conserved hypothetical protein		Prevotella bergensis DSM 17361	270332860	HMPREF0645_1930	EFA43646.1	30S ribosomal protein S15
Prevotella bergensis DSM 17361	270332697	HMPREF0645_2079	EFA43483.1	orotidine 5'-phosphate decarboxylase		Prevotella amnii CRIS 21A-A	307345872	HMPREF9018_0894	EFN91220.1	conserved hypothetical protein		Prevotella bergensis DSM 17361	270332867	HMPREF0645_1937	EFA43653.1	conserved hypothetical protein
Prevotella bergensis DSM 17361	270332699	HMPREF0645_2081	EFA43485.1	UMP kinase		Prevotella amnii CRIS 21A-A	307345873	HMPREF9018_0915	EFN91221.1	glycosyltransferase, group 2 family protein		Prevotella bergensis DSM 17361	270332874	HMPREF0645_1915	EFA43660.1	isocitrate dehydrogenase
Prevotella bergensis DSM 17361	270332702	HMPREF0645_2084	EFA43488.1	tRNA-specific adenosine deaminase		Prevotella amnii CRIS 21A-A	307345874	HMPREF9018_0931	EFN91222.1	conserved hypothetical protein		Prevotella bergensis DSM 17361	270332883	HMPREF0645_1907	EFA43669.1	conserved hypothetical protein
Prevotella bergensis DSM 17361	270332704	HMPREF0645_2086	EFA43490.1	tetrapyrrole methylase		Prevotella amnii CRIS 21A-A	307345875	HMPREF9018_0947	EFN91223.1	Tat pathway signal sequence domain protein		Prevotella bergensis DSM 17361	270332888	HMPREF0645_1912	EFA43674.1	hypothetical protein
Prevotella bergensis DSM 17361	270332707	HMPREF0645_2089	EFA43493.1	50S ribosomal protein L21		Prevotella amnii CRIS 21A-A	307345876	HMPREF9018_0941	EFN91224.1	conserved hypothetical protein		Prevotella bergensis DSM 17361	270332889	HMPREF0645_1837	EFA43675.1	hypothetical protein
Prevotella bergensis DSM 17361	270332709	HMPREF0645_2091	EFA43495.1	excision endonuclease subunit UvrA		Prevotella amnii CRIS 21A-A	307345877	HMPREF9018_0914	EFN91225.1	conserved domain protein		Prevotella bergensis DSM 17361	270332896	HMPREF0645_1844	EFA43682.1	conserved hypothetical protein
Prevotella bergensis DSM 17361	270332723	HMPREF0645_2105	EFA43509.1	riboflavin synthase		Prevotella amnii CRIS 21A-A	307345878	HMPREF9018_0961	EFN91226.1	conserved hypothetical protein		Prevotella bergensis DSM 17361	270332906	HMPREF0645_1854	EFA43692.1	hypothetical protein
Prevotella bergensis DSM 17361	270332730	HMPREF0645_2006	EFA43516.1	serine protease HtrA		Prevotella amnii CRIS 21A-A	307345879	HMPREF9018_0893	EFN91227.1	tetratricopeptide repeat protein		Prevotella bergensis DSM 17361	270332911	HMPREF0645_1859	EFA43697.1	conserved hypothetical protein
Prevotella bergensis DSM 17361	270332736	HMPREF0645_2012	EFA43522.1	DNA repair protein RadA		Prevotella amnii CRIS 21A-A	307345881	HMPREF9018_0904	EFN91229.1	transcriptional regulator, LuxR family		Prevotella bergensis DSM 17361	270332914	HMPREF0645_1862	EFA43700.1	conserved hypothetical protein
Prevotella bergensis DSM 17361	270332739	HMPREF0645_2015	EFA43525.1	phosphoglycerate kinase		Prevotella amnii CRIS 21A-A	307345882	HMPREF9018_0952	EFN91230.1	conserved hypothetical protein		Prevotella bergensis DSM 17361	270332915	HMPREF0645_1863	EFA43701.1	outer membrane vitamin B12 receptor protein
Prevotella bergensis DSM 17361	270332743	HMPREF0645_2019	EFA43529.1	ribonuclease Z		Prevotella amnii CRIS 21A-A	307345883	HMPREF9018_0949	EFN91231.1	conserved hypothetical protein		Prevotella bergensis DSM 17361	270332916	HMPREF0645_1864	EFA43702.1	xaa-Pro dipeptidyl-peptidase
Prevotella bergensis DSM 17361	270332745	HMPREF0645_2021	EFA43531.1	MazG family protein		Prevotella amnii CRIS 21A-A	307345884	HMPREF9018_0939	EFN91232.1	toxin secretion/phage lysis holin		Prevotella bergensis DSM 17361	270332918	HMPREF0645_1866	EFA43704.1	conserved hypothetical protein
Prevotella bergensis DSM 17361	270332746	HMPREF0645_2022	EFA43532.1	valine-tRNA ligase		Prevotella amnii CRIS 21A-A	307345885	HMPREF9018_0948	EFN91233.1	conserved hypothetical protein		Prevotella bergensis DSM 17361	270332922	HMPREF0645_1870	EFA43708.1	hypothetical protein
Prevotella bergensis DSM 17361	270332749	HMPREF0645_2025	EFA43535.1	endonuclease III		Prevotella amnii CRIS 21A-A	307345886	HMPREF9018_0932	EFN91234.1	conserved hypothetical protein		Prevotella bergensis DSM 17361	270332923	HMPREF0645_1871	EFA43709.1	hypothetical protein
Prevotella bergensis DSM 17361	270332750	HMPREF0645_2026	EFA43536.1	chaperone HtpG		Prevotella amnii CRIS 21A-A	307345887	HMPREF9018_0937	EFN91235.1	conserved hypothetical protein		Prevotella bergensis DSM 17361	270332924	HMPREF0645_1872	EFA43710.1	hypothetical protein
Prevotella bergensis DSM 17361	270332752	HMPREF0645_2028	EFA43538.1	L-asparaginase		Prevotella amnii CRIS 21A-A	307345888	HMPREF9018_0938	EFN91236.1	conserved hypothetical protein		Prevotella bergensis DSM 17361	270332926	HMPREF0645_1874	EFA43712.1	oxidoreductase
Prevotella bergensis DSM 17361	270332753	HMPREF0645_2029	EFA43539.1	hypothetical protein		Prevotella amnii CRIS 21A-A	307345889	HMPREF9018_0955	EFN91237.1	conserved domain protein		Prevotella bergensis DSM 17361	270332927	HMPREF0645_1875	EFA43713.1	hypothetical protein
Prevotella bergensis DSM 17361	270332754	HMPREF0645_2030	EFA43540.1	50S ribosomal protein L33		Prevotella amnii CRIS 21A-A	307345890	HMPREF9018_0895	EFN91238.1	DEAD/DEAH box helicase		Prevotella bergensis DSM 17361	270332932	HMPREF0645_1880	EFA43718.1	CRP family transcription regulator
Prevotella bergensis DSM 17361	270332755	HMPREF0645_2031	EFA43541.1	50S ribosomal protein L28		Prevotella amnii CRIS 21A-A	307345891	HMPREF9018_0935	EFN91239.1	conserved hypothetical protein		Prevotella bergensis DSM 17361	270332938	HMPREF0645_1886	EFA43724.1	hypothetical protein
Prevotella bergensis DSM 17361	270332756	HMPREF0645_2032	EFA43542.1	glutamine-dependent NAD+ synthetase		Prevotella amnii CRIS 21A-A	307345892	HMPREF9018_0954	EFN91240.1	conserved hypothetical protein		Prevotella bergensis DSM 17361	270332942	HMPREF0645_1890	EFA43728.1	conserved hypothetical protein
Prevotella bergensis DSM 17361	270332758	HMPREF0645_2034	EFA43544.1	S-adenosylmethionine:tRNA ribosyltransferase-isomerase		Prevotella amnii CRIS 21A-A	307345893	HMPREF9018_0942	EFN91241.1	conserved domain protein		Prevotella bergensis DSM 17361	270332947	HMPREF0645_1895	EFA43733.1	conserved hypothetical protein
Prevotella bergensis DSM 17361	270332764	HMPREF0645_2040	EFA43550.1	BatA protein		Prevotella amnii CRIS 21A-A	307345894	HMPREF9018_0943	EFN91242.1	conserved hypothetical protein		Prevotella bergensis DSM 17361	270332948	HMPREF0645_1896	EFA43734.1	hypothetical protein
Prevotella bergensis DSM 17361	270332766	HMPREF0645_2042	EFA43552.1	von Willebrand factor		Prevotella amnii CRIS 21A-A	307345896	HMPREF9018_0956	EFN91244.1	conserved hypothetical protein		Prevotella bergensis DSM 17361	270332958	HMPREF0645_1758	EFA43744.1	hypothetical protein
Prevotella bergensis DSM 17361	270332767	HMPREF0645_2043	EFA43553.1	MoxR family ATPase		Prevotella amnii CRIS 21A-A	307345897	HMPREF9018_0919	EFN91245.1	peptidase, M48 family		Prevotella bergensis DSM 17361	270332961	HMPREF0645_1761	EFA43747.1	hypothetical protein
Prevotella bergensis DSM 17361	270332770	HMPREF0645_2046	EFA43556.1	M49 family peptidase		Prevotella amnii CRIS 21A-A	307345899	HMPREF9018_0920	EFN91247.1	DNA-binding protein		Prevotella bergensis DSM 17361	270332966	HMPREF0645_1766	EFA43752.1	conserved hypothetical protein
Prevotella bergensis DSM 17361	270332779	HMPREF0645_2055	EFA43565.1	recombination protein R		Prevotella amnii CRIS 21A-A	307345900	HMPREF9018_0923	EFN91248.1	conserved hypothetical protein		Prevotella bergensis DSM 17361	270332968	HMPREF0645_1768	EFA43754.1	conserved hypothetical protein
Prevotella bergensis DSM 17361	270332784	HMPREF0645_2060	EFA43570.1	penicillin-binding protein 1A		Prevotella amnii CRIS 21A-A	307345901	HMPREF9018_0944	EFN91249.1	conserved hypothetical protein		Prevotella bergensis DSM 17361	270332975	HMPREF0645_1775	EFA43761.1	hypothetical protein
Prevotella bergensis DSM 17361	270332785	HMPREF0645_2061	EFA43571.1	aspartate carbamoyltransferase subunit catalytic		Prevotella amnii CRIS 21A-A	307345902	HMPREF9018_0899	EFN91250.1	uncharacterized protein, YigZ family		Prevotella bergensis DSM 17361	270332976	HMPREF0645_1776	EFA43762.1	hypothetical protein
Prevotella bergensis DSM 17361	270332800	HMPREF0645_1956	EFA43586.1	ribosomal large subunit pseudouridine synthase D		Prevotella amnii CRIS 21A-A	307345903	HMPREF9018_0960	EFN91251.1	putative 3-phosphoshikimate 1-carboxyvinyltransferase		Prevotella bergensis DSM 17361	270332977	HMPREF0645_1777	EFA43763.1	conserved hypothetical protein
Prevotella bergensis DSM 17361	270332806	HMPREF0645_1962	EFA43592.1	nucleoside permease NupG		Prevotella amnii CRIS 21A-A	307345908	HMPREF9018_1466	EFN91255.1	conserved hypothetical protein		Prevotella bergensis DSM 17361	270332978	HMPREF0645_1778	EFA43764.1	conserved hypothetical protein
Prevotella bergensis DSM 17361	270332812	HMPREF0645_1968	EFA43598.1	ribose-phosphate pyrophosphokinase		Prevotella amnii CRIS 21A-A	307345911	HMPREF9018_0155	EFN91257.1	MiaB-like protein		Prevotella bergensis DSM 17361	270332980	HMPREF0645_1780	EFA43766.1	conserved hypothetical protein
Prevotella bergensis DSM 17361	270332814	HMPREF0645_1970	EFA43600.1	30S ribosomal protein S16		Prevotella amnii CRIS 21A-A	307345914	HMPREF9018_0156	EFN91260.1	putative lipoprotein		Prevotella bergensis DSM 17361	270332981	HMPREF0645_1781	EFA43767.1	IS30 family transposase
Prevotella bergensis DSM 17361	270332816	HMPREF0645_1972	EFA43602.1	glutamine-tRNA ligase		Prevotella amnii CRIS 21A-A	307345919	HMPREF9018_0805	EFN91263.1	tetratricopeptide repeat protein		Prevotella bergensis DSM 17361	270332982	HMPREF0645_1782	EFA43768.1	hypothetical protein
Prevotella bergensis DSM 17361	270332818	HMPREF0645_1974	EFA43604.1	conserved hypothetical protein		Prevotella amnii CRIS 21A-A	307345920	HMPREF9018_0830	EFN91264.1	conserved hypothetical protein		Prevotella bergensis DSM 17361	270332986	HMPREF0645_1786	EFA43772.1	hypothetical protein
Prevotella bergensis DSM 17361	270332820	HMPREF0645_1976	EFA43606.1	methyltransferase		Prevotella amnii CRIS 21A-A	307345921	HMPREF9018_0739	EFN91265.1	conserved hypothetical protein		Prevotella bergensis DSM 17361	270332989	HMPREF0645_1789	EFA43775.1	conserved hypothetical protein
Prevotella bergensis DSM 17361	270332830	HMPREF0645_1986	EFA43616.1	1,4-alpha-glucan branching enzyme		Prevotella amnii CRIS 21A-A	307345922	HMPREF9018_0832	EFN91266.1	PAP2 family protein		Prevotella bergensis DSM 17361	270332999	HMPREF0645_1799	EFA43785.1	aryl carrier domain protein
Prevotella bergensis DSM 17361	270332844	HMPREF0645_2000	EFA43630.1	DNA topoisomerase 4 subunit A		Prevotella amnii CRIS 21A-A	307345924	HMPREF9018_0793	EFN91268.1	peptidase, S9A (prolyl oligopeptidase) family, N-terminal beta-propeller domain protein		Prevotella bergensis DSM 17361	270333000	HMPREF0645_1800	EFA43786.1	RNA-binding protein
Prevotella bergensis DSM 17361	270332866	HMPREF0645_1936	EFA43652.1	conserved hypothetical protein		Prevotella amnii CRIS 21A-A	307345925	HMPREF9018_0783	EFN91269.1	putative lipoprotein		Prevotella bergensis DSM 17361	270333015	HMPREF0645_1815	EFA43801.1	conserved hypothetical protein
Prevotella bergensis DSM 17361	270332869	HMPREF0645_1939	EFA43655.1	conserved hypothetical protein		Prevotella amnii CRIS 21A-A	307345926	HMPREF9018_0764	EFN91270.1	Na+/H+ antiporter family protein		Prevotella bergensis DSM 17361	270333016	HMPREF0645_1816	EFA43802.1	dolichyl-phosphate-mannose-protein mannosyltransferase
Prevotella bergensis DSM 17361	270332870	HMPREF0645_1940	EFA43656.1	initiation factor IF3		Prevotella amnii CRIS 21A-A	307345927	HMPREF9018_0742	EFN91271.1	putative membrane protein		Prevotella bergensis DSM 17361	270333020	HMPREF0645_1820	EFA43806.1	conserved hypothetical protein
Prevotella bergensis DSM 17361	270332871	HMPREF0645_1941	EFA43657.1	threonine-tRNA ligase		Prevotella amnii CRIS 21A-A	307345928	HMPREF9018_0785	EFN91272.1	ApbE family protein		Prevotella bergensis DSM 17361	270333032	HMPREF0645_1832	EFA43818.1	conserved hypothetical protein
Prevotella bergensis DSM 17361	270332878	HMPREF0645_1902	EFA43664.1	alpha-amylase		Prevotella amnii CRIS 21A-A	307345929	HMPREF9018_0811	EFN91273.1	class II glutamine amidotransferase		Prevotella bergensis DSM 17361	270333037	HMPREF0645_1684	EFA43823.1	excisionase
Prevotella bergensis DSM 17361	270332879	HMPREF0645_1903	EFA43665.1	malonyl CoA-acyl carrier protein transacylase		Prevotella amnii CRIS 21A-A	307345930	HMPREF9018_0786	EFN91274.1	conserved hypothetical protein		Prevotella bergensis DSM 17361	270333039	HMPREF0645_1686	EFA43825.1	conserved hypothetical protein
Prevotella bergensis DSM 17361	270332881	HMPREF0645_1905	EFA43667.1	30S ribosomal protein S18		Prevotella amnii CRIS 21A-A	307345931	HMPREF9018_0847	EFN91275.1	putative o-succinylbenzoate synthase		Prevotella bergensis DSM 17361	270333041	HMPREF0645_1688	EFA43827.1	conserved hypothetical protein
Prevotella bergensis DSM 17361	270332882	HMPREF0645_1906	EFA43668.1	30S ribosomal protein S6		Prevotella amnii CRIS 21A-A	307345933	HMPREF9018_0777	EFN91277.1	transcriptional regulator, LuxR family		Prevotella bergensis DSM 17361	270333045	HMPREF0645_1692	EFA43831.1	integral membrane protein TerC
Prevotella bergensis DSM 17361	270332884	HMPREF0645_1908	EFA43670.1	DNA-binding response regulator		Prevotella amnii CRIS 21A-A	307345935	HMPREF9018_0833	EFN91279.1	tetratricopeptide repeat protein		Prevotella bergensis DSM 17361	270333050	HMPREF0645_1697	EFA43836.1	4Fe-4S ferredoxin
Prevotella bergensis DSM 17361	270332885	HMPREF0645_1909	EFA43671.1	sensor histidine kinase RprX		Prevotella amnii CRIS 21A-A	307345938	HMPREF9018_0774	EFN91282.1	phosphoribosylglycinamide formyltransferase 2		Prevotella bergensis DSM 17361	270333052	HMPREF0645_1699	EFA43838.1	conserved hypothetical protein
Prevotella bergensis DSM 17361	270332886	HMPREF0645_1910	EFA43672.1	elongation factor EF2		Prevotella amnii CRIS 21A-A	307345939	HMPREF9018_0728	EFN91283.1	acetyltransferase, GNAT family		Prevotella bergensis DSM 17361	270333059	HMPREF0645_1706	EFA43845.1	glycosyl transferase
Prevotella bergensis DSM 17361	270332891	HMPREF0645_1839	EFA43677.1	transcription termination factor Rho		Prevotella amnii CRIS 21A-A	307345940	HMPREF9018_0790	EFN91284.1	putative L-serine ammonia-lyase		Prevotella bergensis DSM 17361	270333060	HMPREF0645_1707	EFA43846.1	conserved hypothetical protein
Prevotella bergensis DSM 17361	270332898	HMPREF0645_1846	EFA43684.1	cytochrome D ubiquinol oxidase subunit I		Prevotella amnii CRIS 21A-A	307345942	HMPREF9018_0807	EFN91286.1	conserved hypothetical protein		Prevotella bergensis DSM 17361	270333063	HMPREF0645_1710	EFA43849.1	conserved hypothetical protein
Prevotella bergensis DSM 17361	270332901	HMPREF0645_1849	EFA43687.1	peptide deformylase		Prevotella amnii CRIS 21A-A	307345944	HMPREF9018_0851	EFN91288.1	glutathione peroxidase		Prevotella bergensis DSM 17361	270333064	HMPREF0645_1711	EFA43850.1	chain length determinant protein
Prevotella bergensis DSM 17361	270332902	HMPREF0645_1850	EFA43688.1	conserved hypothetical protein		Prevotella amnii CRIS 21A-A	307345945	HMPREF9018_0745	EFN91289.1	conserved hypothetical protein TIGR02453		Prevotella bergensis DSM 17361	270333065	HMPREF0645_1712	EFA43851.1	conserved hypothetical protein
Prevotella bergensis DSM 17361	270332910	HMPREF0645_1858	EFA43696.1	phenylalanyl-tRNA synthetase		Prevotella amnii CRIS 21A-A	307345946	HMPREF9018_0846	EFN91290.1	naphthoate synthase		Prevotella bergensis DSM 17361	270333068	HMPREF0645_1715	EFA43854.1	conserved hypothetical protein
Prevotella bergensis DSM 17361	270332928	HMPREF0645_1876	EFA43714.1	group 2 glycosyl transferase		Prevotella amnii CRIS 21A-A	307345947	HMPREF9018_0849	EFN91291.1	cyclic nucleotide-binding domain protein		Prevotella bergensis DSM 17361	270333071	HMPREF0645_1718	EFA43857.1	phosphomethylpyrimidine kinase
Prevotella bergensis DSM 17361	270332933	HMPREF0645_1881	EFA43719.1	peptidyl-dipeptidase Dcp		Prevotella amnii CRIS 21A-A	307345948	HMPREF9018_0822	EFN91292.1	putative lipoprotein		Prevotella bergensis DSM 17361	270333072	HMPREF0645_1719	EFA43858.1	conserved hypothetical protein
Prevotella bergensis DSM 17361	270332934	HMPREF0645_1882	EFA43720.1	cytidine/deoxycytidylate deaminase		Prevotella amnii CRIS 21A-A	307345949	HMPREF9018_0798	EFN91293.1	conserved hypothetical protein		Prevotella bergensis DSM 17361	270333076	HMPREF0645_1723	EFA43862.1	conserved hypothetical protein
Prevotella bergensis DSM 17361	270332935	HMPREF0645_1883	EFA43721.1	carboxy-terminal processing protease		Prevotella amnii CRIS 21A-A	307345950	HMPREF9018_0727	EFN91294.1	conserved hypothetical protein		Prevotella bergensis DSM 17361	270333077	HMPREF0645_1724	EFA43863.1	hypothetical protein
Prevotella bergensis DSM 17361	270332937	HMPREF0645_1885	EFA43723.1	phosphoglucomutase		Prevotella amnii CRIS 21A-A	307345951	HMPREF9018_0724	EFN91295.1	conserved hypothetical protein		Prevotella bergensis DSM 17361	270333078	HMPREF0645_1725	EFA43864.1	sensor histidine kinase/response regulator
Prevotella bergensis DSM 17361	270332939	HMPREF0645_1887	EFA43725.1	conserved hypothetical protein		Prevotella amnii CRIS 21A-A	307345952	HMPREF9018_0750	EFN91296.1	metal ion transporter, metal ion (Mn2+/Fe2+) transporter (Nramp) family protein		Prevotella bergensis DSM 17361	270333084	HMPREF0645_1731	EFA43870.1	hypothetical protein
Prevotella bergensis DSM 17361	270332943	HMPREF0645_1891	EFA43729.1	glucose-1-phosphate adenylyltransferase		Prevotella amnii CRIS 21A-A	307345954	HMPREF9018_0823	EFN91298.1	putative lipoprotein		Prevotella bergensis DSM 17361	270333085	HMPREF0645_1732	EFA43871.1	conserved hypothetical protein
Prevotella bergensis DSM 17361	270332944	HMPREF0645_1892	EFA43730.1	phenylalanyl-tRNA synthetase		Prevotella amnii CRIS 21A-A	307345955	HMPREF9018_0818	EFN91299.1	conserved hypothetical protein		Prevotella bergensis DSM 17361	270333086	HMPREF0645_1733	EFA43872.1	hypothetical protein
Prevotella bergensis DSM 17361	270332946	HMPREF0645_1894	EFA43732.1	replication-associated recombination protein A		Prevotella amnii CRIS 21A-A	307345958	HMPREF9018_0836	EFN91302.1	conserved hypothetical protein		Prevotella bergensis DSM 17361	270333088	HMPREF0645_1735	EFA43874.1	oxidoreductase family
Prevotella bergensis DSM 17361	270332949	HMPREF0645_1897	EFA43735.1	aminoacyl-histidine dipeptidase		Prevotella amnii CRIS 21A-A	307345959	HMPREF9018_0796	EFN91303.1	carboxynorspermidine decarboxylase		Prevotella bergensis DSM 17361	270333093	HMPREF0645_1740	EFA43879.1	hypothetical protein
Prevotella bergensis DSM 17361	270332952	HMPREF0645_1900	EFA43738.1	DNA-binding protein HU		Prevotella amnii CRIS 21A-A	307345960	HMPREF9018_0766	EFN91304.1	putative membrane protein		Prevotella bergensis DSM 17361	270333100	HMPREF0645_1747	EFA43886.1	conserved hypothetical protein
Prevotella bergensis DSM 17361	270332953	HMPREF0645_1901	EFA43739.1	rne/Rng family ribonuclease		Prevotella amnii CRIS 21A-A	307345962	HMPREF9018_0767	EFN91306.1	tRNA pseudouridine synthase A		Prevotella bergensis DSM 17361	270333105	HMPREF0645_1752	EFA43891.1	conserved hypothetical protein
Prevotella bergensis DSM 17361	270332959	HMPREF0645_1759	EFA43745.1	flavodoxin		Prevotella amnii CRIS 21A-A	307345963	HMPREF9018_0816	EFN91307.1	putative oxygen-independent coproporphyrinogen III oxidase		Prevotella bergensis DSM 17361	270333106	HMPREF0645_1753	EFA43892.1	UDP-N-acetylglucosamine 2-epimerase
Prevotella bergensis DSM 17361	270332967	HMPREF0645_1767	EFA43753.1	cfr family radical SAM enzyme		Prevotella amnii CRIS 21A-A	307345965	HMPREF9018_0771	EFN91309.1	MATE efflux family protein		Prevotella bergensis DSM 17361	270333107	HMPREF0645_1611	EFA43893.1	lysine-tRNA ligase
Prevotella bergensis DSM 17361	270332983	HMPREF0645_1783	EFA43769.1	conserved hypothetical protein		Prevotella amnii CRIS 21A-A	307345967	HMPREF9018_0828	EFN91311.1	tetratricopeptide repeat protein		Prevotella bergensis DSM 17361	270333108	HMPREF0645_1612	EFA43894.1	hypothetical protein
Prevotella bergensis DSM 17361	270332984	HMPREF0645_1784	EFA43770.1	conserved hypothetical protein		Prevotella amnii CRIS 21A-A	307345968	HMPREF9018_0772	EFN91312.1	conserved hypothetical protein		Prevotella bergensis DSM 17361	270333110	HMPREF0645_1614	EFA43896.1	conserved hypothetical protein
Prevotella bergensis DSM 17361	270332987	HMPREF0645_1787	EFA43773.1	conserved hypothetical protein		Prevotella amnii CRIS 21A-A	307345971	HMPREF9018_0795	EFN91315.1	DnaJ domain protein		Prevotella bergensis DSM 17361	270333111	HMPREF0645_1615	EFA43897.1	cytochrome c
Prevotella bergensis DSM 17361	270332990	HMPREF0645_1790	EFA43776.1	dihydroorotate dehydrogenase		Prevotella amnii CRIS 21A-A	307345972	HMPREF9018_0757	EFN91316.1	histidine acid phosphatase		Prevotella bergensis DSM 17361	270333112	HMPREF0645_1616	EFA43898.1	7,8-diaminopelargonic acid synthetase
Prevotella bergensis DSM 17361	270332991	HMPREF0645_1791	EFA43777.1	dihydroorotate oxidase		Prevotella amnii CRIS 21A-A	307345973	HMPREF9018_0821	EFN91317.1	conserved hypothetical protein		Prevotella bergensis DSM 17361	270333126	HMPREF0645_1630	EFA43912.1	multidrug resistance ABC superfamily ATP binding cassette transporter ATP binding protein
Prevotella bergensis DSM 17361	270332992	HMPREF0645_1792	EFA43778.1	chorismate synthase		Prevotella amnii CRIS 21A-A	307345974	HMPREF9018_0755	EFN91318.1	PAP2 family protein		Prevotella bergensis DSM 17361	270333128	HMPREF0645_1632	EFA43914.1	conserved hypothetical protein
Prevotella bergensis DSM 17361	270333001	HMPREF0645_1801	EFA43787.1	transcriptional regulator		Prevotella amnii CRIS 21A-A	307345975	HMPREF9018_0733	EFN91319.1	putative alpha-1,2-mannosidase		Prevotella bergensis DSM 17361	270333129	HMPREF0645_1633	EFA43915.1	thiol:disulfide interchange protein TlpA
Prevotella bergensis DSM 17361	270333004	HMPREF0645_1804	EFA43790.1	signal recognition particle protein		Prevotella amnii CRIS 21A-A	307345977	HMPREF9018_0848	EFN91321.1	O-succinylbenzoic acid--CoA ligase family protein		Prevotella bergensis DSM 17361	270333140	HMPREF0645_1644	EFA43926.1	conserved hypothetical protein
Prevotella bergensis DSM 17361	270333005	HMPREF0645_1805	EFA43791.1	bifunctional methylenetetrahydrofolate dehydrogenase/methylenetetrahydrofolate cyclohydrolase		Prevotella amnii CRIS 21A-A	307345978	HMPREF9018_0734	EFN91322.1	BNR/Asp-box repeat protein		Prevotella bergensis DSM 17361	270333154	HMPREF0645_1658	EFA43940.1	SpoU rRNA methylase
Prevotella bergensis DSM 17361	270333013	HMPREF0645_1813	EFA43799.1	ATP-dependent helicase RecQ		Prevotella amnii CRIS 21A-A	307345979	HMPREF9018_0763	EFN91323.1	conserved hypothetical protein		Prevotella bergensis DSM 17361	270333159	HMPREF0645_1663	EFA43945.1	sulfate permease
Prevotella bergensis DSM 17361	270333014	HMPREF0645_1814	EFA43800.1	recombination protein J		Prevotella amnii CRIS 21A-A	307345980	HMPREF9018_0792	EFN91324.1	NAD dependent epimerase/dehydratase family protein		Prevotella bergensis DSM 17361	270333177	HMPREF0645_1681	EFA43963.1	conserved hypothetical protein
Prevotella bergensis DSM 17361	270333021	HMPREF0645_1821	EFA43807.1	conserved hypothetical protein		Prevotella amnii CRIS 21A-A	307345981	HMPREF9018_0817	EFN91325.1	conserved hypothetical protein		Prevotella bergensis DSM 17361	270333178	HMPREF0645_1682	EFA43964.1	hypothetical protein
Prevotella bergensis DSM 17361	270333022	HMPREF0645_1822	EFA43808.1	xaa-Pro dipeptidase		Prevotella amnii CRIS 21A-A	307345982	HMPREF9018_0825	EFN91326.1	alpha-1,3/4-fucosidase family protein		Prevotella bergensis DSM 17361	270333179	HMPREF0645_1683	EFA43965.1	conserved hypothetical protein
Prevotella bergensis DSM 17361	270333024	HMPREF0645_1824	EFA43810.1	tRNA (guanine-N(1)-)-methyltransferase		Prevotella amnii CRIS 21A-A	307345984	HMPREF9018_0769	EFN91328.1	putative exodeoxyribonuclease VII, small subunit		Prevotella bergensis DSM 17361	270333182	HMPREF0645_1601	EFA43968.1	two component system sensor histidine kinase/response regulator
Prevotella bergensis DSM 17361	270333027	HMPREF0645_1827	EFA43813.1	riboflavin synthase		Prevotella amnii CRIS 21A-A	307345985	HMPREF9018_0770	EFN91329.1	exonuclease VII, large subunit		Prevotella bergensis DSM 17361	270333183	HMPREF0645_1602	EFA43969.1	chloramphenicol acetyltransferase
Prevotella bergensis DSM 17361	270333046	HMPREF0645_1693	EFA43832.1	G/U mismatch-specific DNA glycosylase		Prevotella amnii CRIS 21A-A	307345986	HMPREF9018_0775	EFN91330.1	protein CrcB		Prevotella bergensis DSM 17361	270333184	HMPREF0645_1603	EFA43970.1	conserved hypothetical protein
Prevotella bergensis DSM 17361	270333047	HMPREF0645_1694	EFA43833.1	uridine kinase		Prevotella amnii CRIS 21A-A	307345988	HMPREF9018_0844	EFN91332.1	isochorismate synthase		Prevotella bergensis DSM 17361	270333187	HMPREF0645_1606	EFA43973.1	hypothetical protein
Prevotella bergensis DSM 17361	270333133	HMPREF0645_1637	EFA43919.1	3-dehydroquinate synthase		Prevotella amnii CRIS 21A-A	307345990	HMPREF9018_0732	EFN91334.1	mucin-desulfating sulfatase		Prevotella bergensis DSM 17361	270333193	HMPREF0645_1580	EFA43979.1	hypothetical protein
Prevotella bergensis DSM 17361	270333137	HMPREF0645_1641	EFA43923.1	heat shock protein 15		Prevotella amnii CRIS 21A-A	307345993	HMPREF9018_0738	EFN91337.1	leucine Rich repeat protein		Prevotella bergensis DSM 17361	270333194	HMPREF0645_1581	EFA43980.1	nitroreductase
Prevotella bergensis DSM 17361	270333138	HMPREF0645_1642	EFA43924.1	aminoacyl-tRNA hydrolase		Prevotella amnii CRIS 21A-A	307345994	HMPREF9018_0736	EFN91338.1	putative alpha-1,2-mannosidase		Prevotella bergensis DSM 17361	270333195	HMPREF0645_1582	EFA43981.1	conjugal transfer protein TraC
Prevotella bergensis DSM 17361	270333139	HMPREF0645_1643	EFA43925.1	50S ribosomal protein L25		Prevotella amnii CRIS 21A-A	307345995	HMPREF9018_0760	EFN91339.1	mannose-6-phosphate isomerase, class I		Prevotella bergensis DSM 17361	270333196	HMPREF0645_1583	EFA43982.1	conserved hypothetical protein
Prevotella bergensis DSM 17361	270333141	HMPREF0645_1645	EFA43927.1	NusB family protein		Prevotella amnii CRIS 21A-A	307345996	HMPREF9018_0776	EFN91340.1	TonB-dependent receptor plug domain protein		Prevotella bergensis DSM 17361	270333199	HMPREF0645_1586	EFA43985.1	conserved hypothetical protein
Prevotella bergensis DSM 17361	270333149	HMPREF0645_1653	EFA43935.1	preQ(1) synthase		Prevotella amnii CRIS 21A-A	307345997	HMPREF9018_0781	EFN91341.1	conserved hypothetical protein		Prevotella bergensis DSM 17361	270333207	HMPREF0645_1594	EFA43993.1	hypothetical protein
Prevotella bergensis DSM 17361	270333150	HMPREF0645_1654	EFA43936.1	conserved hypothetical protein		Prevotella amnii CRIS 21A-A	307345998	HMPREF9018_0751	EFN91342.1	flavoprotein family protein		Prevotella bergensis DSM 17361	270333209	HMPREF0645_1596	EFA43995.1	hypothetical protein
Prevotella bergensis DSM 17361	270333151	HMPREF0645_1655	EFA43937.1	HDIG domain protein		Prevotella amnii CRIS 21A-A	307346001	HMPREF9018_0834	EFN91345.1	von Willebrand factor type A domain protein		Prevotella bergensis DSM 17361	270333210	HMPREF0645_1597	EFA43996.1	conserved hypothetical protein
Prevotella bergensis DSM 17361	270333152	HMPREF0645_1656	EFA43938.1	conserved hypothetical protein		Prevotella amnii CRIS 21A-A	307346003	HMPREF9018_0735	EFN91347.1	glycosyl hydrolase family 20, catalytic domain protein		Prevotella bergensis DSM 17361	270333211	HMPREF0645_1598	EFA43997.1	outer membrane protein
Prevotella bergensis DSM 17361	270333156	HMPREF0645_1660	EFA43942.1	tripeptide aminopeptidase		Prevotella amnii CRIS 21A-A	307346004	HMPREF9018_0762	EFN91348.1	glycosyl hydrolase family 25		Prevotella bergensis DSM 17361	270333212	HMPREF0645_1523	EFA43998.1	ribosomal large subunit pseudouridine synthase B
Prevotella bergensis DSM 17361	270333164	HMPREF0645_1668	EFA43950.1	dihydroorotase		Prevotella amnii CRIS 21A-A	307346005	HMPREF9018_0731	EFN91349.1	conserved hypothetical protein		Prevotella bergensis DSM 17361	270333213	HMPREF0645_1524	EFA43999.1	hypothetical protein
Prevotella bergensis DSM 17361	270333166	HMPREF0645_1670	EFA43952.1	1-acyl-sn-glycerol-3-phosphate acyltransferase		Prevotella amnii CRIS 21A-A	307346008	HMPREF9018_0741	EFN91352.1	putative lipoprotein		Prevotella bergensis DSM 17361	270333217	HMPREF0645_1528	EFA44003.1	toluene-4-monooxygenase system B
Prevotella bergensis DSM 17361	270333167	HMPREF0645_1671	EFA43953.1	conserved hypothetical protein		Prevotella amnii CRIS 21A-A	307346009	HMPREF9018_0820	EFN91353.1	TonB-dependent receptor plug domain protein		Prevotella bergensis DSM 17361	270333222	HMPREF0645_1533	EFA44008.1	3-methyl-2-oxobutanoate hydroxymethyltransferase
Prevotella bergensis DSM 17361	270333168	HMPREF0645_1672	EFA43954.1	transcription-repair coupling factor		Prevotella amnii CRIS 21A-A	307346011	HMPREF9018_0765	EFN91355.1	transcriptional regulator, LacI family		Prevotella bergensis DSM 17361	270333223	HMPREF0645_1534	EFA44009.1	pantoate-beta-alanine ligase
Prevotella bergensis DSM 17361	270333175	HMPREF0645_1679	EFA43961.1	thioredoxin reductase		Prevotella amnii CRIS 21A-A	307346013	HMPREF9018_0784	EFN91357.1	conserved hypothetical protein		Prevotella bergensis DSM 17361	270333225	HMPREF0645_1536	EFA44011.1	coenzyme A biosynthesis bifunctional protein CoaBC
Prevotella bergensis DSM 17361	270333185	HMPREF0645_1604	EFA43971.1	tRNA (5-methylaminomethyl-2-thiouridylate)-methyltransferase		Prevotella amnii CRIS 21A-A	307346014	HMPREF9018_0813	EFN91358.1	polysaccharide biosynthesis/export protein		Prevotella bergensis DSM 17361	270333226	HMPREF0645_1537	EFA44012.1	type III pantothenate kinase
Prevotella bergensis DSM 17361	270333189	HMPREF0645_1608	EFA43975.1	glucose-6-phosphate isomerase		Prevotella amnii CRIS 21A-A	307346015	HMPREF9018_0840	EFN91359.1	DNA-binding protein HU		Prevotella bergensis DSM 17361	270333227	HMPREF0645_1538	EFA44013.1	hypothetical protein
Prevotella bergensis DSM 17361	270333190	HMPREF0645_1609	EFA43976.1	glycerol-3-phosphate dehydrogenase		Prevotella amnii CRIS 21A-A	307346016	HMPREF9018_0806	EFN91360.1	conserved hypothetical protein		Prevotella bergensis DSM 17361	270333234	HMPREF0645_1545	EFA44020.1	conserved hypothetical protein
Prevotella bergensis DSM 17361	270333191	HMPREF0645_1610	EFA43977.1	lysine-tRNA ligase		Prevotella amnii CRIS 21A-A	307346018	HMPREF9018_0725	EFN91362.1	conserved hypothetical protein		Prevotella bergensis DSM 17361	270333242	HMPREF0645_1553	EFA44028.1	hypothetical protein
Prevotella bergensis DSM 17361	270333198	HMPREF0645_1585	EFA43984.1	conserved hypothetical protein		Prevotella amnii CRIS 21A-A	307346019	HMPREF9018_0791	EFN91363.1	GDP-mannose 4,6-dehydratase		Prevotella bergensis DSM 17361	270333243	HMPREF0645_1554	EFA44029.1	hypothetical protein
Prevotella bergensis DSM 17361	270333200	HMPREF0645_1587	EFA43986.1	aminoacyl-histidine dipeptidase		Prevotella amnii CRIS 21A-A	307346020	HMPREF9018_0812	EFN91364.1	glutamine-fructose-6-phosphate transaminase (isomerizing)		Prevotella bergensis DSM 17361	270333246	HMPREF0645_1557	EFA44032.1	conserved hypothetical protein
Prevotella bergensis DSM 17361	270333202	HMPREF0645_1589	EFA43988.1	dimethyladenosine transferase		Prevotella amnii CRIS 21A-A	307346021	HMPREF9018_0850	EFN91365.1	GTP-binding protein LepA		Prevotella bergensis DSM 17361	270333248	HMPREF0645_1559	EFA44034.1	conserved hypothetical protein
Prevotella bergensis DSM 17361	270333204	HMPREF0645_1591	EFA43990.1	ribosome recycling factor		Prevotella amnii CRIS 21A-A	307346022	HMPREF9018_0758	EFN91366.1	antioxidant, AhpC/TSA family		Prevotella bergensis DSM 17361	270333249	HMPREF0645_1560	EFA44035.1	conserved hypothetical protein
Prevotella bergensis DSM 17361	270333205	HMPREF0645_1592	EFA43991.1	conserved hypothetical protein		Prevotella amnii CRIS 21A-A	307346023	HMPREF9018_0737	EFN91367.1	conserved hypothetical protein		Prevotella bergensis DSM 17361	270333259	HMPREF0645_1570	EFA44045.1	hypothetical protein
Prevotella bergensis DSM 17361	270333214	HMPREF0645_1525	EFA44000.1	adenylosuccinate lyase		Prevotella amnii CRIS 21A-A	307346024	HMPREF9018_0747	EFN91368.1	deoxynucleoside kinase		Prevotella bergensis DSM 17361	270333261	HMPREF0645_1572	EFA44047.1	hypothetical protein
Prevotella bergensis DSM 17361	270333229	HMPREF0645_1540	EFA44015.1	acyl-CoA dehydrogenase		Prevotella amnii CRIS 21A-A	307346025	HMPREF9018_0839	EFN91369.1	DNA-binding protein HU		Prevotella bergensis DSM 17361	270333262	HMPREF0645_1573	EFA44048.1	group 2 glycosyl transferase
Prevotella bergensis DSM 17361	270333230	HMPREF0645_1541	EFA44016.1	electron transfer flavoprotein		Prevotella amnii CRIS 21A-A	307346030	HMPREF9018_0845	EFN91374.1	2-succinyl-5-enolpyruvyl-6-hydroxy-3- cyclohexene-1-carboxylic-acid synthase		Prevotella bergensis DSM 17361	270333263	HMPREF0645_1574	EFA44049.1	conserved hypothetical protein
Prevotella bergensis DSM 17361	270333231	HMPREF0645_1542	EFA44017.1	electron transfer flavoprotein		Prevotella amnii CRIS 21A-A	307346031	HMPREF9018_0740	EFN91375.1	TonB-dependent receptor		Prevotella bergensis DSM 17361	270333266	HMPREF0645_1577	EFA44052.1	ISPg7 transposase
Prevotella bergensis DSM 17361	270333235	HMPREF0645_1546	EFA44021.1	phosphatidate cytidylyltransferase		Prevotella amnii CRIS 21A-A	307346032	HMPREF9018_0768	EFN91376.1	ComEC/Rec2-like protein		Prevotella bergensis DSM 17361	270333267	HMPREF0645_1578	EFA44053.1	ISPg7 transposase
Prevotella bergensis DSM 17361	270333236	HMPREF0645_1547	EFA44022.1	ATP-dependent metalloprotease FtsH		Prevotella amnii CRIS 21A-A	307346033	HMPREF9018_0843	EFN91377.1	conserved domain protein		Prevotella bergensis DSM 17361	270333276	HMPREF0645_1498	EFA44062.1	hypothetical protein
Prevotella bergensis DSM 17361	270333237	HMPREF0645_1548	EFA44023.1	conserved hypothetical protein		Prevotella amnii CRIS 21A-A	307346035	HMPREF9018_0746	EFN91379.1	hypothetical membrane protein, TIGR01666		Prevotella bergensis DSM 17361	270333287	HMPREF0645_1509	EFA44073.1	hypothetical protein
Prevotella bergensis DSM 17361	270333238	HMPREF0645_1549	EFA44024.1	conserved hypothetical protein		Prevotella amnii CRIS 21A-A	307346036	HMPREF9018_0743	EFN91380.1	conserved hypothetical protein		Prevotella bergensis DSM 17361	270333295	HMPREF0645_1517	EFA44081.1	hypothetical protein
Prevotella bergensis DSM 17361	270333239	HMPREF0645_1550	EFA44025.1	alanine-tRNA ligase		Prevotella amnii CRIS 21A-A	307346037	HMPREF9018_0827	EFN91381.1	glycosyl hydrolase family 20, domain 2		Prevotella bergensis DSM 17361	270333296	HMPREF0645_1518	EFA44082.1	conserved hypothetical protein
Prevotella bergensis DSM 17361	270333251	HMPREF0645_1562	EFA44037.1	lipid A disaccharide synthase		Prevotella amnii CRIS 21A-A	307346038	HMPREF9018_0756	EFN91382.1	phosphate-selective porin O and P		Prevotella bergensis DSM 17361	270333297	HMPREF0645_1519	EFA44083.1	hypothetical protein
Prevotella bergensis DSM 17361	270333253	HMPREF0645_1564	EFA44039.1	sporulation initiation inhibitor protein Soj		Prevotella amnii CRIS 21A-A	307346040	HMPREF9018_0826	EFN91384.1	transporter, major facilitator family protein		Prevotella bergensis DSM 17361	270333300	HMPREF0645_1522	EFA44086.1	flagellar biosynthetic protein FliQ
Prevotella bergensis DSM 17361	270333254	HMPREF0645_1565	EFA44040.1	chromosome partitioning protein SpoOJ		Prevotella amnii CRIS 21A-A	307346041	HMPREF9018_0794	EFN91385.1	YaaA family protein		Prevotella bergensis DSM 17361	270333301	HMPREF0645_1489	EFA44087.1	3-hydroxybutyryl-CoA dehydrogenase
Prevotella bergensis DSM 17361	270333257	HMPREF0645_1568	EFA44043.1	GTP diphosphokinase		Prevotella amnii CRIS 21A-A	307346042	HMPREF9018_0749	EFN91386.1	type I phosphodiesterase/nucleotide pyrophosphatase		Prevotella bergensis DSM 17361	270333306	HMPREF0645_1478	EFA44092.1	conserved hypothetical protein
Prevotella bergensis DSM 17361	270333270	HMPREF0645_1492	EFA44056.1	3-oxoacyl-(acyl-carrier-protein) synthase III		Prevotella amnii CRIS 21A-A	307346047	HMPREF9018_1130	EFN91390.1	RmuC domain protein		Prevotella bergensis DSM 17361	270333310	HMPREF0645_1482	EFA44096.1	conserved hypothetical protein
Prevotella bergensis DSM 17361	270333271	HMPREF0645_1493	EFA44057.1	GTP-binding protein Era		Prevotella amnii CRIS 21A-A	307346048	HMPREF9018_1145	EFN91391.1	putative histidinol-phosphate transaminase		Prevotella bergensis DSM 17361	270333316	HMPREF0645_1461	EFA44102.1	conserved hypothetical protein
Prevotella bergensis DSM 17361	270333272	HMPREF0645_1494	EFA44058.1	ribosome-associated GTPase EngA		Prevotella amnii CRIS 21A-A	307346050	HMPREF9018_1138	EFN91393.1	TM2 domain protein		Prevotella bergensis DSM 17361	270333317	HMPREF0645_1462	EFA44103.1	transposase IS66
Prevotella bergensis DSM 17361	270333274	HMPREF0645_1496	EFA44060.1	ABC superfamily ATP binding cassette transporter, ABC protein		Prevotella amnii CRIS 21A-A	307346052	HMPREF9018_1143	EFN91395.1	outer membrane protein, OMP85 family		Prevotella bergensis DSM 17361	270333318	HMPREF0645_1463	EFA44104.1	conserved hypothetical protein
Prevotella bergensis DSM 17361	270333275	HMPREF0645_1497	EFA44061.1	ABC superfamily ATP binding cassette transporter, permease protein		Prevotella amnii CRIS 21A-A	307346053	HMPREF9018_1136	EFN91396.1	conserved domain protein		Prevotella bergensis DSM 17361	270333319	HMPREF0645_1464	EFA44105.1	conserved hypothetical protein
Prevotella bergensis DSM 17361	270333280	HMPREF0645_1502	EFA44066.1	ATP-dependent Clp protease proteolytic subunit		Prevotella amnii CRIS 21A-A	307346055	HMPREF9018_1132	EFN91398.1	conserved hypothetical protein		Prevotella bergensis DSM 17361	270333323	HMPREF0645_1468	EFA44109.1	conserved hypothetical protein
Prevotella bergensis DSM 17361	270333281	HMPREF0645_1503	EFA44067.1	ATP-dependent Clp protease ATP-binding subunit		Prevotella amnii CRIS 21A-A	307346056	HMPREF9018_1137	EFN91399.1	conserved hypothetical protein		Prevotella bergensis DSM 17361	270333324	HMPREF0645_1469	EFA44110.1	conserved hypothetical protein
Prevotella bergensis DSM 17361	270333282	HMPREF0645_1504	EFA44068.1	ATP-dependent helicase RecQ		Prevotella amnii CRIS 21A-A	307346059	HMPREF9018_1134	EFN91402.1	pseudouridylate synthase		Prevotella bergensis DSM 17361	270333327	HMPREF0645_1472	EFA44113.1	conserved hypothetical protein
Prevotella bergensis DSM 17361	270333283	HMPREF0645_1505	EFA44069.1	inosine-5'-monophosphate dehydrogenase		Prevotella amnii CRIS 21A-A	307346060	HMPREF9018_1146	EFN91403.1	4-phosphoerythronate dehydrogenase		Prevotella bergensis DSM 17361	270333330	HMPREF0645_1427	EFA44116.1	conserved hypothetical protein
Prevotella bergensis DSM 17361	270333285	HMPREF0645_1507	EFA44071.1	peptidyl-prolyl cis-trans isomerase		Prevotella amnii CRIS 21A-A	307346061	HMPREF9018_1147	EFN91404.1	protein YadS		Prevotella bergensis DSM 17361	270333331	HMPREF0645_1428	EFA44117.1	conserved hypothetical protein
Prevotella bergensis DSM 17361	270333290	HMPREF0645_1512	EFA44076.1	aspartate-semialdehyde dehydrogenase		Prevotella amnii CRIS 21A-A	307346063	HMPREF9018_2041	EFN91405.1	conserved hypothetical protein		Prevotella bergensis DSM 17361	270333332	HMPREF0645_1429	EFA44118.1	hypothetical protein
Prevotella bergensis DSM 17361	270333292	HMPREF0645_1514	EFA44078.1	lipoprotein ABC superfamily ATP binding cassette transporter, ABC protein		Prevotella amnii CRIS 21A-A	307346064	HMPREF9018_2037	EFN91406.1	conserved domain protein		Prevotella bergensis DSM 17361	270333335	HMPREF0645_1432	EFA44121.1	conserved hypothetical protein
Prevotella bergensis DSM 17361	270333293	HMPREF0645_1515	EFA44079.1	nucleic acid-binding protein YitL		Prevotella amnii CRIS 21A-A	307346065	HMPREF9018_2038	EFN91407.1	transposase		Prevotella bergensis DSM 17361	270333336	HMPREF0645_1433	EFA44122.1	conserved hypothetical protein
Prevotella bergensis DSM 17361	270333298	HMPREF0645_1520	EFA44084.1	asparagine-tRNA ligase		Prevotella amnii CRIS 21A-A	307346066	HMPREF9018_2039	EFN91408.1	conserved hypothetical protein		Prevotella bergensis DSM 17361	270333337	HMPREF0645_1434	EFA44123.1	conserved hypothetical protein
Prevotella bergensis DSM 17361	270333371	HMPREF0645_1405	EFA44157.1	group 2 glycosyl transferase		Prevotella amnii CRIS 21A-A	307346068	HMPREF9018_2040	EFN91410.1	transposase		Prevotella bergensis DSM 17361	270333338	HMPREF0645_1435	EFA44124.1	hypothetical protein
Prevotella bergensis DSM 17361	270333405	HMPREF0645_1345	EFA44191.1	acyltransferase		Prevotella amnii CRIS 21A-A	307346075	HMPREF9018_1218	EFN91415.1	RHS repeat-associated core domain protein		Prevotella bergensis DSM 17361	270333339	HMPREF0645_1436	EFA44125.1	conserved hypothetical protein
Prevotella bergensis DSM 17361	270333419	HMPREF0645_1359	EFA44205.1	D-alanine-D-alanine ligase		Prevotella amnii CRIS 21A-A	307346081	HMPREF9018_0465	EFN91418.1	conjugative transposon protein TraI		Prevotella bergensis DSM 17361	270333340	HMPREF0645_1437	EFA44126.1	conserved hypothetical protein
Prevotella bergensis DSM 17361	270333420	HMPREF0645_1360	EFA44206.1	ribosomal large subunit pseudouridine synthase D		Prevotella amnii CRIS 21A-A	307346083	HMPREF9018_0473	EFN91420.1	TraG family protein		Prevotella bergensis DSM 17361	270333341	HMPREF0645_1438	EFA44127.1	conserved hypothetical protein
Prevotella bergensis DSM 17361	270333423	HMPREF0645_1363	EFA44209.1	hypothetical protein		Prevotella amnii CRIS 21A-A	307346084	HMPREF9018_0464	EFN91421.1	conjugative transposon TraJ protein		Prevotella bergensis DSM 17361	270333343	HMPREF0645_1440	EFA44129.1	hypothetical protein
Prevotella bergensis DSM 17361	270333450	HMPREF0645_1390	EFA44236.1	glucokinase		Prevotella amnii CRIS 21A-A	307346087	HMPREF9018_0460	EFN91424.1	conjugative transposon protein TraO		Prevotella bergensis DSM 17361	270333344	HMPREF0645_1441	EFA44130.1	conserved hypothetical protein
Prevotella bergensis DSM 17361	270333461	HMPREF0645_1320	EFA44247.1	NADH dehydrogenase (ubiquinone)		Prevotella amnii CRIS 21A-A	307346089	HMPREF9018_0475	EFN91426.1	bacteriocin ABC transporter, metallopeptidase/ATP-binding subunit		Prevotella bergensis DSM 17361	270333345	HMPREF0645_1442	EFA44131.1	D-alanine-D-alanine ligase
Prevotella bergensis DSM 17361	270333462	HMPREF0645_1321	EFA44248.1	proton-translocating NADH-quinone oxidoreductase		Prevotella amnii CRIS 21A-A	307346090	HMPREF9018_0467	EFN91427.1	conjugative transposon protein TraF		Prevotella bergensis DSM 17361	270333348	HMPREF0645_1445	EFA44134.1	conserved hypothetical protein
Prevotella bergensis DSM 17361	270333463	HMPREF0645_1322	EFA44249.1	NADH dehydrogenase subunit 5		Prevotella amnii CRIS 21A-A	307346091	HMPREF9018_0462	EFN91428.1	conjugative transposon TraM protein		Prevotella bergensis DSM 17361	270333350	HMPREF0645_1447	EFA44136.1	hypothetical protein
Prevotella bergensis DSM 17361	270333464	HMPREF0645_1323	EFA44250.1	NADH dehydrogenase		Prevotella amnii CRIS 21A-A	307346092	HMPREF9018_0458	EFN91429.1	phage lysozyme		Prevotella bergensis DSM 17361	270333353	HMPREF0645_1450	EFA44139.1	conserved hypothetical protein
Prevotella bergensis DSM 17361	270333467	HMPREF0645_1326	EFA44253.1	NADH dehydrogenase		Prevotella amnii CRIS 21A-A	307346093	HMPREF9018_0478	EFN91430.1	radical SAM domain protein		Prevotella bergensis DSM 17361	270333356	HMPREF0645_1453	EFA44142.1	YD repeat protein
Prevotella bergensis DSM 17361	270333468	HMPREF0645_1327	EFA44254.1	proton-translocating NADH-quinone oxidoreductase		Prevotella amnii CRIS 21A-A	307346094	HMPREF9018_0472	EFN91431.1	relaxase/mobilization nuclease domain protein		Prevotella bergensis DSM 17361	270333357	HMPREF0645_1454	EFA44143.1	hypothetical protein
Prevotella bergensis DSM 17361	270333469	HMPREF0645_1328	EFA44255.1	NADH dehydrogenase I subunit B		Prevotella amnii CRIS 21A-A	307346095	HMPREF9018_0469	EFN91432.1	conjugative transposon protein TraC family protein		Prevotella bergensis DSM 17361	270333358	HMPREF0645_1455	EFA44144.1	YD repeat protein
Prevotella bergensis DSM 17361	270333470	HMPREF0645_1329	EFA44256.1	NADH-quinone oxidoreductase chain A		Prevotella amnii CRIS 21A-A	307346098	HMPREF9018_0466	EFN91435.1	conjugation system ATPase, TraG family		Prevotella bergensis DSM 17361	270333360	HMPREF0645_1457	EFA44146.1	hypothetical protein
Prevotella bergensis DSM 17361	270333483	HMPREF0645_1273	EFA44269.1	prolyl oligopeptidase		Prevotella amnii CRIS 21A-A	307346099	HMPREF9018_0463	EFN91436.1	conjugative transposon TraK protein		Prevotella bergensis DSM 17361	270333361	HMPREF0645_1458	EFA44147.1	hypothetical protein
Prevotella bergensis DSM 17361	270333500	HMPREF0645_1290	EFA44286.1	3,4-dihydroxy-2-butanone 4-phosphate synthase/GTP cyclohydrolase II		Prevotella amnii CRIS 21A-A	307346100	HMPREF9018_0483	EFN91437.1	conserved hypothetical protein		Prevotella bergensis DSM 17361	270333362	HMPREF0645_1459	EFA44148.1	hypothetical protein
Prevotella bergensis DSM 17361	270333508	HMPREF0645_1298	EFA44294.1	1-deoxy-D-xylulose-5-phosphate synthase		Prevotella amnii CRIS 21A-A	307346101	HMPREF9018_0470	EFN91438.1	conjugative transposon protein TraA family protein		Prevotella bergensis DSM 17361	270333363	HMPREF0645_1460	EFA44149.1	conserved hypothetical protein
Prevotella bergensis DSM 17361	270333509	HMPREF0645_1299	EFA44295.1	potassium uptake protein TrkA		Prevotella amnii CRIS 21A-A	307346102	HMPREF9018_0482	EFN91439.1	aminotransferase, class I/II		Prevotella bergensis DSM 17361	270333365	HMPREF0645_1399	EFA44151.1	conserved hypothetical protein
Prevotella bergensis DSM 17361	270333511	HMPREF0645_1301	EFA44297.1	recombination protein A		Prevotella amnii CRIS 21A-A	307346103	HMPREF9018_0461	EFN91440.1	conjugative transposon TraN protein		Prevotella bergensis DSM 17361	270333367	HMPREF0645_1401	EFA44153.1	conserved hypothetical protein
Prevotella bergensis DSM 17361	270333512	HMPREF0645_1302	EFA44298.1	saccharopine dehydrogenase		Prevotella amnii CRIS 21A-A	307346104	HMPREF9018_0468	EFN91441.1	conjugative transposon protein TraE		Prevotella bergensis DSM 17361	270333369	HMPREF0645_1403	EFA44155.1	dihydrofolate reductase
Prevotella bergensis DSM 17361	270333664	HMPREF0645_1080	EFA44450.1	aspartate-tRNA ligase		Prevotella amnii CRIS 21A-A	307346105	HMPREF9018_0471	EFN91442.1	conserved hypothetical protein		Prevotella bergensis DSM 17361	270333383	HMPREF0645_1417	EFA44169.1	conserved hypothetical protein
Prevotella bergensis DSM 17361	270333665	HMPREF0645_1081	EFA44451.1	AMP-binding enzyme family protein		Prevotella amnii CRIS 21A-A	307346106	HMPREF9018_0459	EFN91443.1	conjugative transposon protein TraQ		Prevotella bergensis DSM 17361	270333384	HMPREF0645_1418	EFA44170.1	conserved hypothetical protein
Prevotella bergensis DSM 17361	270333749	HMPREF0645_1035	EFA44535.1	GTP-binding protein TypA		Prevotella amnii CRIS 21A-A	307346113	HMPREF9018_1859	EFN91448.1	conserved hypothetical protein		Prevotella bergensis DSM 17361	270333385	HMPREF0645_1419	EFA44171.1	conserved hypothetical protein
Prevotella bergensis DSM 17361	270333751	HMPREF0645_1037	EFA44537.1	30S ribosomal protein S15		Prevotella amnii CRIS 21A-A	307346115	HMPREF9018_1415	EFN91449.1	putative lipoprotein		Prevotella bergensis DSM 17361	270333386	HMPREF0645_1420	EFA44172.1	exopolysaccharide biosynthesis protein
Prevotella bergensis DSM 17361	270333753	HMPREF0645_1039	EFA44539.1	S-adenosylmethionine:tRNA ribosyltransferase-isomerase		Prevotella amnii CRIS 21A-A	307346120	HMPREF9018_1414	EFN91454.1	conserved hypothetical protein TIGR01200		Prevotella bergensis DSM 17361	270333387	HMPREF0645_1421	EFA44173.1	conserved hypothetical protein
Prevotella bergensis DSM 17361	270333754	HMPREF0645_1040	EFA44540.1	tRNA pseudouridine synthase B		Prevotella amnii CRIS 21A-A	307346121	HMPREF9018_1412	EFN91455.1	conserved hypothetical protein		Prevotella bergensis DSM 17361	270333388	HMPREF0645_1422	EFA44174.1	conserved hypothetical protein
Prevotella bergensis DSM 17361	270333762	HMPREF0645_0963	EFA44548.1	chaperone DnaK		Prevotella amnii CRIS 21A-A	307346125	HMPREF9018_1748	EFN91458.1	protein ExsB		Prevotella bergensis DSM 17361	270333389	HMPREF0645_1423	EFA44175.1	conserved hypothetical protein
Prevotella bergensis DSM 17361	270333764	HMPREF0645_0965	EFA44550.1	cytidylate kinase		Prevotella amnii CRIS 21A-A	307346126	HMPREF9018_1745	EFN91459.1	conserved hypothetical protein		Prevotella bergensis DSM 17361	270333390	HMPREF0645_1424	EFA44176.1	conserved hypothetical protein
Prevotella bergensis DSM 17361	270333767	HMPREF0645_0968	EFA44553.1	polyprenyl synthetase		Prevotella amnii CRIS 21A-A	307346127	HMPREF9018_1746	EFN91460.1	conserved domain protein		Prevotella bergensis DSM 17361	270333392	HMPREF0645_1426	EFA44178.1	hypothetical protein
Prevotella bergensis DSM 17361	270333776	HMPREF0645_0977	EFA44562.1	MiaB family RNA modification enzyme		Prevotella amnii CRIS 21A-A	307346129	HMPREF9018_1494	EFN91461.1	conserved hypothetical protein		Prevotella bergensis DSM 17361	270333393	HMPREF0645_1392	EFA44179.1	conserved hypothetical protein
Prevotella bergensis DSM 17361	270333777	HMPREF0645_0978	EFA44563.1	signal recognition particle-docking protein FtsY		Prevotella amnii CRIS 21A-A	307346130	HMPREF9018_1495	EFN91462.1	conserved hypothetical protein		Prevotella bergensis DSM 17361	270333394	HMPREF0645_1393	EFA44180.1	conserved hypothetical protein
Prevotella bergensis DSM 17361	270333796	HMPREF0645_0997	EFA44582.1	conserved hypothetical protein		Prevotella amnii CRIS 21A-A	307346136	HMPREF9018_1498	EFN91468.1	conserved domain protein		Prevotella bergensis DSM 17361	270333395	HMPREF0645_1394	EFA44181.1	LemA family protein
Prevotella bergensis DSM 17361	270333798	HMPREF0645_0999	EFA44584.1	conserved hypothetical protein		Prevotella amnii CRIS 21A-A	307346138	HMPREF9018_0871	EFN91469.1	transposase, IS4 family		Prevotella bergensis DSM 17361	270333396	HMPREF0645_1395	EFA44182.1	conserved hypothetical protein
Prevotella bergensis DSM 17361	270333799	HMPREF0645_1000	EFA44585.1	conserved hypothetical protein		Prevotella amnii CRIS 21A-A	307346143	HMPREF9018_1861	EFN91473.1	conserved domain protein		Prevotella bergensis DSM 17361	270333398	HMPREF0645_1397	EFA44184.1	conserved hypothetical protein
Prevotella bergensis DSM 17361	270333802	HMPREF0645_1003	EFA44588.1	rod shape-determining protein MreB		Prevotella amnii CRIS 21A-A	307346148	HMPREF9018_1441	EFN91477.1	50S ribosomal protein L30		Prevotella bergensis DSM 17361	270333401	HMPREF0645_1341	EFA44187.1	conserved hypothetical protein
Prevotella bergensis DSM 17361	270333803	HMPREF0645_1004	EFA44589.1	conserved hypothetical protein		Prevotella amnii CRIS 21A-A	307346156	HMPREF9018_1452	EFN91485.1	conserved hypothetical protein		Prevotella bergensis DSM 17361	270333402	HMPREF0645_1342	EFA44188.1	conserved hypothetical protein
Prevotella bergensis DSM 17361	270333818	HMPREF0645_1019	EFA44604.1	Mur ligase domain protein/alanine racemase		Prevotella amnii CRIS 21A-A	307346158	HMPREF9018_1431	EFN91487.1	50S ribosomal protein L29		Prevotella bergensis DSM 17361	270333403	HMPREF0645_1343	EFA44189.1	conserved hypothetical protein
Prevotella bergensis DSM 17361	270333852	HMPREF0645_0940	EFA44638.1	UDP-glucose 4-epimerase		Prevotella amnii CRIS 21A-A	307346163	HMPREF9018_1451	EFN91492.1	transposase, Mutator family		Prevotella bergensis DSM 17361	270333404	HMPREF0645_1344	EFA44190.1	conserved hypothetical protein
Prevotella bergensis DSM 17361	270333866	HMPREF0645_0920	EFA44652.1	SsrA-binding protein		Prevotella amnii CRIS 21A-A	307346164	HMPREF9018_1445	EFN91493.1	50S ribosomal protein L36		Prevotella bergensis DSM 17361	270333407	HMPREF0645_1347	EFA44193.1	conserved hypothetical protein
Prevotella bergensis DSM 17361	270333868	HMPREF0645_0922	EFA44654.1	methionyl aminopeptidase		Prevotella amnii CRIS 21A-A	307346173	HMPREF9018_1454	EFN91502.1	conserved hypothetical protein		Prevotella bergensis DSM 17361	270333409	HMPREF0645_1349	EFA44195.1	anaerobic glycerol-3-phosphate dehydrogenase subunit B
Prevotella bergensis DSM 17361	270333869	HMPREF0645_0923	EFA44655.1	O-sialoglycoprotein endopeptidase		Prevotella amnii CRIS 21A-A	307346178	HMPREF9018_1450	EFN91507.1	50S ribosomal protein L17		Prevotella bergensis DSM 17361	270333416	HMPREF0645_1356	EFA44202.1	acetyl-CoA carboxylase
Prevotella bergensis DSM 17361	270333870	HMPREF0645_0924	EFA44656.1	competence/damage-inducible protein CinA domain protein		Prevotella amnii CRIS 21A-A	307346181	HMPREF9018_1662	EFN91509.1	conserved hypothetical protein		Prevotella bergensis DSM 17361	270333418	HMPREF0645_1358	EFA44204.1	conserved hypothetical protein
Prevotella bergensis DSM 17361	270333871	HMPREF0645_0925	EFA44657.1	TetR family transcriptional regulator		Prevotella amnii CRIS 21A-A	307346182	HMPREF9018_1661	EFN91510.1	conserved hypothetical protein		Prevotella bergensis DSM 17361	270333422	HMPREF0645_1362	EFA44208.1	conserved hypothetical protein
Prevotella bergensis DSM 17361	270333873	HMPREF0645_0927	EFA44659.1	conserved hypothetical protein		Prevotella amnii CRIS 21A-A	307346185	HMPREF9018_0113	EFN91512.1	conserved hypothetical protein		Prevotella bergensis DSM 17361	270333428	HMPREF0645_1368	EFA44214.1	conserved hypothetical protein
Prevotella bergensis DSM 17361	270333874	HMPREF0645_0928	EFA44660.1	tRNA delta(2)-isopentenylpyrophosphate transferase		Prevotella amnii CRIS 21A-A	307346187	HMPREF9018_0110	EFN91514.1	conserved hypothetical protein		Prevotella bergensis DSM 17361	270333430	HMPREF0645_1370	EFA44216.1	conserved hypothetical protein
Prevotella bergensis DSM 17361	270333875	HMPREF0645_0929	EFA44661.1	acyl-(acyl-carrier-protein)-UDP-N- acetylglucosamine acyltransferase		Prevotella amnii CRIS 21A-A	307346188	HMPREF9018_0107	EFN91515.1	integrase core domain protein		Prevotella bergensis DSM 17361	270333431	HMPREF0645_1371	EFA44217.1	conserved hypothetical protein
Prevotella bergensis DSM 17361	270333876	HMPREF0645_0930	EFA44662.1	conserved hypothetical protein		Prevotella amnii CRIS 21A-A	307346189	HMPREF9018_0112	EFN91516.1	conserved hypothetical protein		Prevotella bergensis DSM 17361	270333432	HMPREF0645_1372	EFA44218.1	hypothetical protein
Prevotella bergensis DSM 17361	270333877	HMPREF0645_0931	EFA44663.1	UDP-3-O-[3-hydroxymyristoyl] glucosamine N-acyltransferase		Prevotella amnii CRIS 21A-A	307346191	HMPREF9018_0108	EFN91518.1	putative type II DNA modification methyltransferase		Prevotella bergensis DSM 17361	270333433	HMPREF0645_1373	EFA44219.1	conserved hypothetical protein
Prevotella bergensis DSM 17361	270333892	HMPREF0645_0889	EFA44678.1	6-phosphofructokinase isozyme 1		Prevotella amnii CRIS 21A-A	307346192	HMPREF9018_0109	EFN91519.1	Eco57I restriction endonuclease		Prevotella bergensis DSM 17361	270333434	HMPREF0645_1374	EFA44220.1	hypothetical protein
Prevotella bergensis DSM 17361	270333893	HMPREF0645_0890	EFA44679.1	ATP synthase F1		Prevotella amnii CRIS 21A-A	307346194	HMPREF9018_0114	EFN91521.1	conserved hypothetical protein		Prevotella bergensis DSM 17361	270333435	HMPREF0645_1375	EFA44221.1	conserved hypothetical protein
Prevotella bergensis DSM 17361	270333894	HMPREF0645_0891	EFA44680.1	ATP synthase F1		Prevotella amnii CRIS 21A-A	307346201	HMPREF9018_2033	EFN91526.1	conserved hypothetical protein		Prevotella bergensis DSM 17361	270333436	HMPREF0645_1376	EFA44222.1	conserved hypothetical protein
Prevotella bergensis DSM 17361	270333898	HMPREF0645_0895	EFA44684.1	ATP synthase F0		Prevotella amnii CRIS 21A-A	307346209	HMPREF9018_0624	EFN91533.1	hydrolase, TatD family		Prevotella bergensis DSM 17361	270333437	HMPREF0645_1377	EFA44223.1	conserved hypothetical protein
Prevotella bergensis DSM 17361	270333900	HMPREF0645_0897	EFA44686.1	ATP synthase		Prevotella amnii CRIS 21A-A	307346212	HMPREF9018_0581	EFN91536.1	glycosyl hydrolase family 25		Prevotella bergensis DSM 17361	270333444	HMPREF0645_1384	EFA44230.1	conserved hypothetical protein
Prevotella bergensis DSM 17361	270333901	HMPREF0645_0898	EFA44687.1	ATP synthase subunit gamma		Prevotella amnii CRIS 21A-A	307346213	HMPREF9018_0580	EFN91537.1	ribosomal protein L11 methyltransferase		Prevotella bergensis DSM 17361	270333451	HMPREF0645_1391	EFA44237.1	hypothetical protein
Prevotella bergensis DSM 17361	270333904	HMPREF0645_0901	EFA44690.1	K+ uptake protein		Prevotella amnii CRIS 21A-A	307346214	HMPREF9018_0617	EFN91538.1	TonB-dependent receptor plug domain protein		Prevotella bergensis DSM 17361	270333453	HMPREF0645_1312	EFA44239.1	conserved hypothetical protein
Prevotella bergensis DSM 17361	270333906	HMPREF0645_0903	EFA44692.1	adenylosuccinate synthase		Prevotella amnii CRIS 21A-A	307346216	HMPREF9018_0622	EFN91540.1	TonB-dependent receptor		Prevotella bergensis DSM 17361	270333458	HMPREF0645_1317	EFA44244.1	conserved hypothetical protein
Prevotella bergensis DSM 17361	270333907	HMPREF0645_0904	EFA44693.1	histidine-tRNA ligase		Prevotella amnii CRIS 21A-A	307346218	HMPREF9018_0576	EFN91542.1	fibronectin type III domain protein		Prevotella bergensis DSM 17361	270333460	HMPREF0645_1319	EFA44246.1	glucosamine-6-phosphate deaminase
Prevotella bergensis DSM 17361	270333911	HMPREF0645_0762	EFA44697.1	TrmA family RNA methyltransferase		Prevotella amnii CRIS 21A-A	307346220	HMPREF9018_0613	EFN91544.1	putative lipoprotein		Prevotella bergensis DSM 17361	270333474	HMPREF0645_1333	EFA44260.1	conserved hypothetical protein
Prevotella bergensis DSM 17361	270333915	HMPREF0645_0766	EFA44701.1	pyruvate phosphate dikinase		Prevotella amnii CRIS 21A-A	307346222	HMPREF9018_0578	EFN91546.1	conserved hypothetical protein		Prevotella bergensis DSM 17361	270333475	HMPREF0645_1334	EFA44261.1	TetR family transcriptional regulator
Prevotella bergensis DSM 17361	270333920	HMPREF0645_0771	EFA44706.1	thiamine monophosphate kinase		Prevotella amnii CRIS 21A-A	307346223	HMPREF9018_0610	EFN91547.1	carbohydrate binding domain protein		Prevotella bergensis DSM 17361	270333487	HMPREF0645_1277	EFA44273.1	conserved hypothetical protein
Prevotella bergensis DSM 17361	270333921	HMPREF0645_0772	EFA44707.1	purine nucleoside phosphorylase		Prevotella amnii CRIS 21A-A	307346224	HMPREF9018_0598	EFN91548.1	putative lipoprotein		Prevotella bergensis DSM 17361	270333488	HMPREF0645_1278	EFA44274.1	conserved hypothetical protein
Prevotella bergensis DSM 17361	270333936	HMPREF0645_0787	EFA44722.1	ribose 5-phosphate isomerase B		Prevotella amnii CRIS 21A-A	307346226	HMPREF9018_0589	EFN91550.1	3'-5' exonuclease domain protein		Prevotella bergensis DSM 17361	270333489	HMPREF0645_1279	EFA44275.1	fructuronate reductase
Prevotella bergensis DSM 17361	270333937	HMPREF0645_0788	EFA44723.1	transketolase		Prevotella amnii CRIS 21A-A	307346227	HMPREF9018_0611	EFN91551.1	putative lipoprotein		Prevotella bergensis DSM 17361	270333490	HMPREF0645_1280	EFA44276.1	conserved hypothetical protein
Prevotella bergensis DSM 17361	270333949	HMPREF0645_0800	EFA44735.1	conserved hypothetical protein		Prevotella amnii CRIS 21A-A	307346229	HMPREF9018_0595	EFN91553.1	conserved hypothetical protein		Prevotella bergensis DSM 17361	270333491	HMPREF0645_1281	EFA44277.1	conserved hypothetical protein
Prevotella bergensis DSM 17361	270333951	HMPREF0645_0802	EFA44737.1	conserved hypothetical protein		Prevotella amnii CRIS 21A-A	307346230	HMPREF9018_0591	EFN91554.1	tRNA(Ile)-lysidine synthetase		Prevotella bergensis DSM 17361	270333492	HMPREF0645_1282	EFA44278.1	conserved hypothetical protein
Prevotella bergensis DSM 17361	270333954	HMPREF0645_0805	EFA44740.1	phosphofructokinase		Prevotella amnii CRIS 21A-A	307346233	HMPREF9018_0587	EFN91557.1	FtsK/SpoIIIE family protein		Prevotella bergensis DSM 17361	270333493	HMPREF0645_1283	EFA44279.1	hypothetical protein
Prevotella bergensis DSM 17361	270333956	HMPREF0645_0807	EFA44742.1	ABC superfamily ATP binding cassette transporter domain protein		Prevotella amnii CRIS 21A-A	307346234	HMPREF9018_0601	EFN91558.1	conserved hypothetical protein		Prevotella bergensis DSM 17361	270333494	HMPREF0645_1284	EFA44280.1	conserved hypothetical protein
Prevotella bergensis DSM 17361	270333957	HMPREF0645_0808	EFA44743.1	ribosome biogenesis GTP-binding protein YsxC		Prevotella amnii CRIS 21A-A	307346236	HMPREF9018_0585	EFN91560.1	transcriptional regulator, MarR family		Prevotella bergensis DSM 17361	270333495	HMPREF0645_1285	EFA44281.1	conserved hypothetical protein
Prevotella bergensis DSM 17361	270333959	HMPREF0645_0810	EFA44745.1	conserved hypothetical protein		Prevotella amnii CRIS 21A-A	307346239	HMPREF9018_0586	EFN91563.1	conserved hypothetical protein		Prevotella bergensis DSM 17361	270333497	HMPREF0645_1287	EFA44283.1	major phosphate-irrepressible acid phosphatase
Prevotella bergensis DSM 17361	270333962	HMPREF0645_0813	EFA44748.1	family C69 peptidase		Prevotella amnii CRIS 21A-A	307346241	HMPREF9018_0594	EFN91565.1	MORN repeat protein		Prevotella bergensis DSM 17361	270333502	HMPREF0645_1292	EFA44288.1	conserved hypothetical protein
Prevotella bergensis DSM 17361	270333965	HMPREF0645_0816	EFA44751.1	TrmH family RNA methyltransferase		Prevotella amnii CRIS 21A-A	307346242	HMPREF9018_0599	EFN91566.1	pyridoxal phosphate biosynthetic protein PdxA		Prevotella bergensis DSM 17361	270333505	HMPREF0645_1295	EFA44291.1	conserved hypothetical protein
Prevotella bergensis DSM 17361	270333981	HMPREF0645_0832	EFA44767.1	dipeptidyl-peptidase IV		Prevotella amnii CRIS 21A-A	307346243	HMPREF9018_0592	EFN91567.1	conserved hypothetical protein		Prevotella bergensis DSM 17361	270333514	HMPREF0645_1304	EFA44300.1	hypothetical protein
Prevotella bergensis DSM 17361	270333990	HMPREF0645_0841	EFA44776.1	DNA-directed DNA polymerase III epsilon subunit		Prevotella amnii CRIS 21A-A	307346245	HMPREF9018_0612	EFN91569.1	putative lipoprotein		Prevotella bergensis DSM 17361	270333516	HMPREF0645_1306	EFA44302.1	conserved hypothetical protein
Prevotella bergensis DSM 17361	270333999	HMPREF0645_0850	EFA44785.1	aspartate kinase		Prevotella amnii CRIS 21A-A	307346246	HMPREF9018_0615	EFN91570.1	putative lipoprotein		Prevotella bergensis DSM 17361	270333520	HMPREF0645_1310	EFA44306.1	2,3,4,5-tetrahydropyridine-2,6-dicarboxylate N-succinyltransferase
Prevotella bergensis DSM 17361	270334000	HMPREF0645_0851	EFA44786.1	cell division ATP-binding protein FtsE		Prevotella amnii CRIS 21A-A	307346248	HMPREF9018_0607	EFN91572.1	putative K+-dependent Na+/Ca+ exchanger		Prevotella bergensis DSM 17361	270333524	HMPREF0645_1257	EFA44310.1	M23 peptidase domain protein
Prevotella bergensis DSM 17361	270334010	HMPREF0645_0861	EFA44796.1	carbamoyl-phosphate synthase		Prevotella amnii CRIS 21A-A	307346249	HMPREF9018_0614	EFN91573.1	putative lipoprotein		Prevotella bergensis DSM 17361	270333525	HMPREF0645_1258	EFA44311.1	conserved hypothetical protein
Prevotella bergensis DSM 17361	270334011	HMPREF0645_0862	EFA44797.1	carbamoyl-phosphate synthase		Prevotella amnii CRIS 21A-A	307346251	HMPREF9018_0620	EFN91575.1	conserved hypothetical protein		Prevotella bergensis DSM 17361	270333526	HMPREF0645_1259	EFA44312.1	hypothetical protein
Prevotella bergensis DSM 17361	270334018	HMPREF0645_0869	EFA44804.1	YngK protein		Prevotella amnii CRIS 21A-A	307346252	HMPREF9018_0616	EFN91576.1	TonB-dependent receptor plug domain protein		Prevotella bergensis DSM 17361	270333527	HMPREF0645_1260	EFA44313.1	conserved hypothetical protein
Prevotella bergensis DSM 17361	270334070	HMPREF0645_0652	EFA44856.1	DNA topoisomerase TopB		Prevotella amnii CRIS 21A-A	307346254	HMPREF9018_0609	EFN91578.1	putative lipoprotein		Prevotella bergensis DSM 17361	270333528	HMPREF0645_1261	EFA44314.1	conserved hypothetical protein
Prevotella bergensis DSM 17361	270334090	HMPREF0645_0672	EFA44876.1	DNA-directed RNA polymerase sigma subunit RpoD		Prevotella amnii CRIS 21A-A	307346255	HMPREF9018_0584	EFN91579.1	conserved hypothetical protein		Prevotella bergensis DSM 17361	270333531	HMPREF0645_1264	EFA44317.1	multimodular transpeptidase-transglycosylase PBP 1A
Prevotella bergensis DSM 17361	270334095	HMPREF0645_0677	EFA44881.1	serine-tRNA ligase		Prevotella amnii CRIS 21A-A	307346257	HMPREF9018_0105	EFN91580.1	conserved hypothetical protein		Prevotella bergensis DSM 17361	270333541	HMPREF0645_1226	EFA44327.1	hypothetical protein
Prevotella bergensis DSM 17361	270334100	HMPREF0645_0682	EFA44886.1	mrp/Nbp35 family ATP-binding protein		Prevotella amnii CRIS 21A-A	307346259	HMPREF9018_1502	EFN91581.1	conserved hypothetical protein		Prevotella bergensis DSM 17361	270333547	HMPREF0645_1232	EFA44333.1	ISPg3 transposase
Prevotella bergensis DSM 17361	270334103	HMPREF0645_0685	EFA44889.1	peptide chain release factor RF3		Prevotella amnii CRIS 21A-A	307346263	HMPREF9018_1707	EFN91583.1	conserved hypothetical protein		Prevotella bergensis DSM 17361	270333548	HMPREF0645_1233	EFA44334.1	conserved hypothetical protein
Prevotella bergensis DSM 17361	270334104	HMPREF0645_0686	EFA44890.1	conserved hypothetical protein		Prevotella amnii CRIS 21A-A	307346267	HMPREF9018_1694	EFN91587.1	DJ-1 family protein		Prevotella bergensis DSM 17361	270333549	HMPREF0645_1234	EFA44335.1	conserved hypothetical protein
Prevotella bergensis DSM 17361	270334107	HMPREF0645_0689	EFA44893.1	conserved hypothetical protein		Prevotella amnii CRIS 21A-A	307346269	HMPREF9018_1742	EFN91589.1	peptidyl-prolyl cis-trans isomerase, FKBP-type		Prevotella bergensis DSM 17361	270333550	HMPREF0645_1235	EFA44336.1	ABC superfamily ATP binding cassette transporter
Prevotella bergensis DSM 17361	270334108	HMPREF0645_0690	EFA44894.1	Sua5/YciO/YrdC/YwlC family protein		Prevotella amnii CRIS 21A-A	307346272	HMPREF9018_1706	EFN91592.1	primosomal protein N'		Prevotella bergensis DSM 17361	270333551	HMPREF0645_1236	EFA44337.1	ABC superfamily ATP binding cassette transporter
Prevotella bergensis DSM 17361	270334112	HMPREF0645_0694	EFA44898.1	conserved hypothetical protein		Prevotella amnii CRIS 21A-A	307346273	HMPREF9018_1682	EFN91593.1	O-methyltransferase		Prevotella bergensis DSM 17361	270333552	HMPREF0645_1237	EFA44338.1	conserved hypothetical protein
Prevotella bergensis DSM 17361	270334119	HMPREF0645_0701	EFA44905.1	L-PSP family endoribonuclease		Prevotella amnii CRIS 21A-A	307346274	HMPREF9018_1711	EFN91594.1	conserved hypothetical protein		Prevotella bergensis DSM 17361	270333553	HMPREF0645_1238	EFA44339.1	conserved hypothetical protein
Prevotella bergensis DSM 17361	270334154	HMPREF0645_0615	EFA44940.1	ribosomal large subunit pseudouridine synthase		Prevotella amnii CRIS 21A-A	307346275	HMPREF9018_1695	EFN91595.1	2-C-methyl-D-erythritol 4-phosphate cytidylyltransferase		Prevotella bergensis DSM 17361	270333567	HMPREF0645_1211	EFA44353.1	hypothetical protein
Prevotella bergensis DSM 17361	270334155	HMPREF0645_0616	EFA44941.1	3-oxoacyl-(acyl-carrier-protein) reductase		Prevotella amnii CRIS 21A-A	307346277	HMPREF9018_1725	EFN91597.1	ribonucleoside-diphosphate reductase, alpha subunit		Prevotella bergensis DSM 17361	270333572	HMPREF0645_1216	EFA44358.1	conserved hypothetical protein
Prevotella bergensis DSM 17361	270334161	HMPREF0645_0622	EFA44947.1	DNA topoisomerase (ATP-hydrolyzing) subunit A		Prevotella amnii CRIS 21A-A	307346279	HMPREF9018_1671	EFN91599.1	ABC transporter, ATP-binding protein		Prevotella bergensis DSM 17361	270333573	HMPREF0645_1217	EFA44359.1	conserved hypothetical protein
Prevotella bergensis DSM 17361	270334171	HMPREF0645_0632	EFA44957.1	tRNA (guanine-N(7)-)-methyltransferase		Prevotella amnii CRIS 21A-A	307346280	HMPREF9018_1714	EFN91600.1	MATE efflux family protein		Prevotella bergensis DSM 17361	270333579	HMPREF0645_1223	EFA44365.1	conserved hypothetical protein
Prevotella bergensis DSM 17361	270334180	HMPREF0645_0593	EFA44966.1	CDP-diacylglycerol-serine O-phosphatidyltransferase		Prevotella amnii CRIS 21A-A	307346282	HMPREF9018_1726	EFN91602.1	conserved hypothetical protein		Prevotella bergensis DSM 17361	270333580	HMPREF0645_1224	EFA44366.1	conserved hypothetical protein
Prevotella bergensis DSM 17361	270334181	HMPREF0645_0594	EFA44967.1	phosphatidylserine decarboxylase		Prevotella amnii CRIS 21A-A	307346283	HMPREF9018_1699	EFN91603.1	glycosyltransferase, group 1 family protein		Prevotella bergensis DSM 17361	270333581	HMPREF0645_1225	EFA44367.1	crotonobetainyl-CoA:carnitine CoA-transferase
Prevotella bergensis DSM 17361	270334183	HMPREF0645_0596	EFA44969.1	conserved hypothetical protein		Prevotella amnii CRIS 21A-A	307346284	HMPREF9018_1665	EFN91604.1	conserved hypothetical protein		Prevotella bergensis DSM 17361	270333586	HMPREF0645_1203	EFA44372.1	conserved hypothetical protein
Prevotella bergensis DSM 17361	270334184	HMPREF0645_0597	EFA44970.1	thioredoxin-1		Prevotella amnii CRIS 21A-A	307346286	HMPREF9018_1731	EFN91606.1	riboflavin biosynthesis protein RibD		Prevotella bergensis DSM 17361	270333605	HMPREF0645_1172	EFA44391.1	hypothetical protein
Prevotella bergensis DSM 17361	270334216	HMPREF0645_0525	EFA45002.1	DNA helicase RecG		Prevotella amnii CRIS 21A-A	307346288	HMPREF9018_1670	EFN91608.1	ABC transporter, ATP-binding protein		Prevotella bergensis DSM 17361	270333606	HMPREF0645_1173	EFA44392.1	hypothetical protein
Prevotella bergensis DSM 17361	270334232	HMPREF0645_0541	EFA45018.1	phosphoribosylformylglycinamidine synthase		Prevotella amnii CRIS 21A-A	307346291	HMPREF9018_1743	EFN91611.1	peptidyl-prolyl cis-trans isomerase, FKBP-type family protein		Prevotella bergensis DSM 17361	270333607	HMPREF0645_1174	EFA44393.1	conserved hypothetical protein
Prevotella bergensis DSM 17361	270334253	HMPREF0645_0562	EFA45039.1	OmpA family protein		Prevotella amnii CRIS 21A-A	307346292	HMPREF9018_1713	EFN91612.1	Na+/H+ antiporter NhaA		Prevotella bergensis DSM 17361	270333611	HMPREF0645_1178	EFA44397.1	hypothetical protein
Prevotella bergensis DSM 17361	270334278	HMPREF0645_0501	EFA45064.1	guanylate kinase		Prevotella amnii CRIS 21A-A	307346293	HMPREF9018_1667	EFN91613.1	conserved hypothetical protein		Prevotella bergensis DSM 17361	270333612	HMPREF0645_1179	EFA44398.1	conserved hypothetical protein
Prevotella bergensis DSM 17361	270334279	HMPREF0645_0502	EFA45065.1	conserved hypothetical protein		Prevotella amnii CRIS 21A-A	307346296	HMPREF9018_1708	EFN91616.1	7TM receptor with intracellular HD hydrolase		Prevotella bergensis DSM 17361	270333613	HMPREF0645_1180	EFA44399.1	conserved hypothetical protein
Prevotella bergensis DSM 17361	270334281	HMPREF0645_0504	EFA45067.1	glycoprotease family protein		Prevotella amnii CRIS 21A-A	307346297	HMPREF9018_1729	EFN91617.1	regulatory protein RecX		Prevotella bergensis DSM 17361	270333616	HMPREF0645_1183	EFA44402.1	conserved hypothetical protein
Prevotella bergensis DSM 17361	270334283	HMPREF0645_0506	EFA45069.1	UDP-N-acetylglucosamine 1-carboxyvinyltransferase		Prevotella amnii CRIS 21A-A	307346298	HMPREF9018_1678	EFN91618.1	starch synthase		Prevotella bergensis DSM 17361	270333617	HMPREF0645_1184	EFA44403.1	substilisin alkaline protease
Prevotella bergensis DSM 17361	270334285	HMPREF0645_0508	EFA45071.1	1-deoxy-D-xylulose 5-phosphate reductoisomerase		Prevotella amnii CRIS 21A-A	307346300	HMPREF9018_1669	EFN91620.1	membrane family protein		Prevotella bergensis DSM 17361	270333628	HMPREF0645_1154	EFA44414.1	YD repeat protein
Prevotella bergensis DSM 17361	270334286	HMPREF0645_0509	EFA45072.1	conserved hypothetical protein		Prevotella amnii CRIS 21A-A	307346301	HMPREF9018_1721	EFN91621.1	arginine repressor		Prevotella bergensis DSM 17361	270333629	HMPREF0645_1155	EFA44415.1	hypothetical protein
Prevotella bergensis DSM 17361	270334290	HMPREF0645_0513	EFA45076.1	50S ribosomal protein L13		Prevotella amnii CRIS 21A-A	307346302	HMPREF9018_1738	EFN91622.1	chaperonin GroS		Prevotella bergensis DSM 17361	270333630	HMPREF0645_1156	EFA44416.1	conserved hypothetical protein
Prevotella bergensis DSM 17361	270334291	HMPREF0645_0514	EFA45077.1	30S ribosomal protein S9		Prevotella amnii CRIS 21A-A	307346303	HMPREF9018_1730	EFN91623.1	protein-(glutamine-N5) methyltransferase, release factor-specific		Prevotella bergensis DSM 17361	270333633	HMPREF0645_1159	EFA44419.1	conserved hypothetical protein
Prevotella bergensis DSM 17361	270334292	HMPREF0645_0515	EFA45078.1	30S ribosomal protein S2		Prevotella amnii CRIS 21A-A	307346305	HMPREF9018_1719	EFN91625.1	putative membrane protein		Prevotella bergensis DSM 17361	270333634	HMPREF0645_1160	EFA44420.1	methionyl-tRNA formyltransferase
Prevotella bergensis DSM 17361	270334293	HMPREF0645_0516	EFA45079.1	elongation factor EF1B		Prevotella amnii CRIS 21A-A	307346307	HMPREF9018_1689	EFN91627.1	FAH family protein		Prevotella bergensis DSM 17361	270333638	HMPREF0645_1150	EFA44424.1	conserved hypothetical protein
Prevotella bergensis DSM 17361	270334298	HMPREF0645_0521	EFA45084.1	2-C-methyl-D-erythritol 2,4-cyclodiphosphate synthase		Prevotella amnii CRIS 21A-A	307346308	HMPREF9018_1675	EFN91628.1	quinolinate synthetase complex, A subunit		Prevotella bergensis DSM 17361	270333641	HMPREF0645_1153	EFA44427.1	conserved hypothetical protein
Prevotella bergensis DSM 17361	270334317	HMPREF0645_0436	EFA45103.1	phosphoribulokinase		Prevotella amnii CRIS 21A-A	307346309	HMPREF9018_1692	EFN91629.1	ABC transporter, ATP-binding protein		Prevotella bergensis DSM 17361	270333650	HMPREF0645_1148	EFA44436.1	conserved hypothetical protein
Prevotella bergensis DSM 17361	270334322	HMPREF0645_0441	EFA45108.1	competence protein ComM		Prevotella amnii CRIS 21A-A	307346310	HMPREF9018_1693	EFN91630.1	NAD(+)/NADH kinase		Prevotella bergensis DSM 17361	270333651	HMPREF0645_1067	EFA44437.1	conserved hypothetical protein
Prevotella bergensis DSM 17361	270334328	HMPREF0645_0447	EFA45114.1	orotate phosphoribosyltransferase		Prevotella amnii CRIS 21A-A	307346312	HMPREF9018_1676	EFN91632.1	nicotinate-nucleotide diphosphorylase (carboxylating)		Prevotella bergensis DSM 17361	270333652	HMPREF0645_1068	EFA44438.1	alpha-L-fucosidase
Prevotella bergensis DSM 17361	270334335	HMPREF0645_0454	EFA45121.1	conserved hypothetical protein		Prevotella amnii CRIS 21A-A	307346313	HMPREF9018_1698	EFN91633.1	glycosyltransferase, group 2 family protein		Prevotella bergensis DSM 17361	270333659	HMPREF0645_1075	EFA44445.1	conserved hypothetical protein
Prevotella bergensis DSM 17361	270334336	HMPREF0645_0455	EFA45122.1	conserved hypothetical protein		Prevotella amnii CRIS 21A-A	307346314	HMPREF9018_1736	EFN91634.1	rubredoxin		Prevotella bergensis DSM 17361	270333661	HMPREF0645_1077	EFA44447.1	hypothetical protein
Prevotella bergensis DSM 17361	270334337	HMPREF0645_0456	EFA45123.1	methionine-tRNA ligase		Prevotella amnii CRIS 21A-A	307346315	HMPREF9018_1677	EFN91635.1	conserved hypothetical protein		Prevotella bergensis DSM 17361	270333662	HMPREF0645_1078	EFA44448.1	conserved hypothetical protein
Prevotella bergensis DSM 17361	270334343	HMPREF0645_0462	EFA45129.1	HIT family protein		Prevotella amnii CRIS 21A-A	307346316	HMPREF9018_1710	EFN91636.1	3-deoxy-D-manno-octulosonic-acid transferase		Prevotella bergensis DSM 17361	270333666	HMPREF0645_1082	EFA44452.1	hypothetical protein
Prevotella bergensis DSM 17361	270334344	HMPREF0645_0463	EFA45130.1	transcription elongation factor GreA		Prevotella amnii CRIS 21A-A	307346317	HMPREF9018_1724	EFN91637.1	ribonucleoside-diphosphate reductase, beta subunit		Prevotella bergensis DSM 17361	270333667	HMPREF0645_1083	EFA44453.1	thioredoxin family protein
Prevotella bergensis DSM 17361	270334369	HMPREF0645_0382	EFA45155.1	polyribonucleotide nucleotidyltransferase		Prevotella amnii CRIS 21A-A	307346319	HMPREF9018_1697	EFN91639.1	peptidase, M23 family		Prevotella bergensis DSM 17361	270333668	HMPREF0645_1084	EFA44454.1	hypothetical protein
Prevotella bergensis DSM 17361	270334372	HMPREF0645_0385	EFA45158.1	DNA topoisomerase TopA		Prevotella amnii CRIS 21A-A	307346320	HMPREF9018_1703	EFN91640.1	conserved hypothetical protein		Prevotella bergensis DSM 17361	270333669	HMPREF0645_1085	EFA44455.1	hypothetical protein
Prevotella bergensis DSM 17361	270334374	HMPREF0645_0387	EFA45160.1	arginine 2-monooxygenase		Prevotella amnii CRIS 21A-A	307346321	HMPREF9018_1720	EFN91641.1	putative lipoprotein		Prevotella bergensis DSM 17361	270333670	HMPREF0645_1086	EFA44456.1	hypothetical protein
Prevotella bergensis DSM 17361	270334381	HMPREF0645_0394	EFA45167.1	tyrosine-tRNA ligase		Prevotella amnii CRIS 21A-A	307346324	HMPREF9018_1712	EFN91644.1	tryptophan--tRNA ligase		Prevotella bergensis DSM 17361	270333671	HMPREF0645_1087	EFA44457.1	conserved hypothetical protein
Prevotella bergensis DSM 17361	270334384	HMPREF0645_0397	EFA45170.1	conserved hypothetical protein		Prevotella amnii CRIS 21A-A	307346325	HMPREF9018_1672	EFN91645.1	transcriptional regulator, TetR family		Prevotella bergensis DSM 17361	270333673	HMPREF0645_1089	EFA44459.1	hypothetical protein
Prevotella bergensis DSM 17361	270334386	HMPREF0645_0399	EFA45172.1	S-adenosylmethionine synthase		Prevotella amnii CRIS 21A-A	307346327	HMPREF9018_1664	EFN91647.1	conserved hypothetical protein TIGR00645		Prevotella bergensis DSM 17361	270333674	HMPREF0645_1090	EFA44460.1	conserved hypothetical protein
Prevotella bergensis DSM 17361	270334388	HMPREF0645_0401	EFA45174.1	integrase/recombinase XerD		Prevotella amnii CRIS 21A-A	307346330	HMPREF9018_1739	EFN91650.1	peptidase, M28 family		Prevotella bergensis DSM 17361	270333675	HMPREF0645_1091	EFA44461.1	conserved hypothetical protein
Prevotella bergensis DSM 17361	270334389	HMPREF0645_0402	EFA45175.1	3-Dehydroquinate dehydratase		Prevotella amnii CRIS 21A-A	307346331	HMPREF9018_1735	EFN91651.1	TrkA C-terminal domain protein		Prevotella bergensis DSM 17361	270333676	HMPREF0645_1092	EFA44462.1	conserved hypothetical protein
Prevotella bergensis DSM 17361	270334391	HMPREF0645_0404	EFA45177.1	conserved hypothetical protein		Prevotella amnii CRIS 21A-A	307346332	HMPREF9018_1674	EFN91652.1	L-aspartate oxidase		Prevotella bergensis DSM 17361	270333677	HMPREF0645_1093	EFA44463.1	hypothetical protein
Prevotella bergensis DSM 17361	270334392	HMPREF0645_0405	EFA45178.1	ribosome-binding factor A		Prevotella amnii CRIS 21A-A	307346333	HMPREF9018_1691	EFN91653.1	antioxidant, AhpC/TSA family		Prevotella bergensis DSM 17361	270333678	HMPREF0645_1094	EFA44464.1	conserved hypothetical protein
Prevotella bergensis DSM 17361	270334393	HMPREF0645_0406	EFA45179.1	glutamate racemase		Prevotella amnii CRIS 21A-A	307346335	HMPREF9018_1679	EFN91655.1	alpha-glucan phosphorylase		Prevotella bergensis DSM 17361	270333679	HMPREF0645_1095	EFA44465.1	conserved hypothetical protein
Prevotella bergensis DSM 17361	270334396	HMPREF0645_0409	EFA45182.1	cationic outer membrane protein OmpH		Prevotella amnii CRIS 21A-A	307346337	HMPREF9018_1728	EFN91657.1	ComF family protein		Prevotella bergensis DSM 17361	270333680	HMPREF0645_1096	EFA44466.1	conserved hypothetical protein
Prevotella bergensis DSM 17361	270334397	HMPREF0645_0410	EFA45183.1	conserved hypothetical protein		Prevotella amnii CRIS 21A-A	307346339	HMPREF9018_1741	EFN91659.1	transcriptional regulator, AsnC family		Prevotella bergensis DSM 17361	270333681	HMPREF0645_1097	EFA44467.1	thioredoxin family protein
Prevotella bergensis DSM 17361	270334398	HMPREF0645_0411	EFA45184.1	di-trans,poly-cis-decaprenylcistransferase		Prevotella amnii CRIS 21A-A	307346340	HMPREF9018_1740	EFN91660.1	class I glutamine amidotransferase		Prevotella bergensis DSM 17361	270333682	HMPREF0645_1098	EFA44468.1	beta-galactosidase
Prevotella bergensis DSM 17361	270334405	HMPREF0645_0418	EFA45191.1	phosphoenolpyruvate carboxykinase		Prevotella amnii CRIS 21A-A	307346341	HMPREF9018_1668	EFN91661.1	conserved hypothetical protein		Prevotella bergensis DSM 17361	270333683	HMPREF0645_1099	EFA44469.1	hypothetical protein
Prevotella bergensis DSM 17361	270334406	HMPREF0645_0419	EFA45192.1	conserved hypothetical protein		Prevotella amnii CRIS 21A-A	307346348	HMPREF9018_0339	EFN91666.1	TonB-dependent receptor		Prevotella bergensis DSM 17361	270333684	HMPREF0645_1100	EFA44470.1	hypothetical protein
Prevotella bergensis DSM 17361	270334413	HMPREF0645_0354	EFA45199.1	ribonuclease PH/Ham1 protein		Prevotella amnii CRIS 21A-A	307346349	HMPREF9018_0340	EFN91667.1	conserved hypothetical protein		Prevotella bergensis DSM 17361	270333685	HMPREF0645_1101	EFA44471.1	conserved hypothetical protein
Prevotella bergensis DSM 17361	270334415	HMPREF0645_0356	EFA45201.1	leucine-tRNA ligase		Prevotella amnii CRIS 21A-A	307346350	HMPREF9018_0342	EFN91668.1	conserved hypothetical protein		Prevotella bergensis DSM 17361	270333686	HMPREF0645_1102	EFA44472.1	hypothetical protein
Prevotella bergensis DSM 17361	270334422	HMPREF0645_0363	EFA45208.1	ribonuclease R		Prevotella amnii CRIS 21A-A	307346353	HMPREF9018_2049	EFN91670.1	methyltransferase, YaeB family		Prevotella bergensis DSM 17361	270333687	HMPREF0645_1103	EFA44473.1	conserved hypothetical protein
Prevotella bergensis DSM 17361	270334434	HMPREF0645_0375	EFA45220.1	arginine-tRNA ligase		Prevotella amnii CRIS 21A-A	307346354	HMPREF9018_2045	EFN91671.1	conserved hypothetical protein		Prevotella bergensis DSM 17361	270333688	HMPREF0645_1104	EFA44474.1	conserved hypothetical protein
Prevotella bergensis DSM 17361	270334442	HMPREF0645_0327	EFA45228.1	cysteine-tRNA ligase		Prevotella amnii CRIS 21A-A	307346355	HMPREF9018_2044	EFN91672.1	RNA methyltransferase, RsmE family		Prevotella bergensis DSM 17361	270333689	HMPREF0645_1105	EFA44475.1	conserved hypothetical protein
Prevotella bergensis DSM 17361	270334454	HMPREF0645_0339	EFA45240.1	SpoU rRNA methylase		Prevotella amnii CRIS 21A-A	307346356	HMPREF9018_2061	EFN91673.1	transposase, Mutator family		Prevotella bergensis DSM 17361	270333690	HMPREF0645_1106	EFA44476.1	conserved hypothetical protein
Prevotella bergensis DSM 17361	270334456	HMPREF0645_0341	EFA45242.1	cysteine desulfurase CsdAE		Prevotella amnii CRIS 21A-A	307346357	HMPREF9018_2054	EFN91674.1	tetratricopeptide repeat protein		Prevotella bergensis DSM 17361	270333691	HMPREF0645_1107	EFA44477.1	conserved hypothetical protein
Prevotella bergensis DSM 17361	270334457	HMPREF0645_0342	EFA45243.1	collagenase		Prevotella amnii CRIS 21A-A	307346359	HMPREF9018_2042	EFN91676.1	cupin domain protein		Prevotella bergensis DSM 17361	270333696	HMPREF0645_1112	EFA44482.1	conserved hypothetical protein
Prevotella bergensis DSM 17361	270334461	HMPREF0645_0346	EFA45247.1	DNA-binding protein HU		Prevotella amnii CRIS 21A-A	307346360	HMPREF9018_2067	EFN91677.1	conserved hypothetical protein		Prevotella bergensis DSM 17361	270333697	HMPREF0645_1113	EFA44483.1	conserved hypothetical protein
Prevotella bergensis DSM 17361	270334473	HMPREF0645_0284	EFA45259.1	GTP-dependent nucleic acid-binding protein EngD		Prevotella amnii CRIS 21A-A	307346362	HMPREF9018_2060	EFN91679.1	amino acid/peptide transporter (Peptide:H+ symporter)		Prevotella bergensis DSM 17361	270333707	HMPREF0645_1123	EFA44493.1	conserved hypothetical protein
Prevotella bergensis DSM 17361	270334479	HMPREF0645_0290	EFA45265.1	conserved hypothetical protein		Prevotella amnii CRIS 21A-A	307346364	HMPREF9018_2057	EFN91681.1	excinuclease ABC, A subunit		Prevotella bergensis DSM 17361	270333708	HMPREF0645_1124	EFA44494.1	IS21 family transposase
Prevotella bergensis DSM 17361	270334480	HMPREF0645_0291	EFA45266.1	phosphoribosylaminoimidazole carboxylase		Prevotella amnii CRIS 21A-A	307346365	HMPREF9018_2050	EFN91682.1	oligopeptide transporter, OPT family		Prevotella bergensis DSM 17361	270333709	HMPREF0645_1125	EFA44495.1	conserved hypothetical protein
Prevotella bergensis DSM 17361	270334487	HMPREF0645_0298	EFA45273.1	acyl carrier protein		Prevotella amnii CRIS 21A-A	307346366	HMPREF9018_2056	EFN91683.1	sigma-70, region 4		Prevotella bergensis DSM 17361	270333710	HMPREF0645_1126	EFA44496.1	conserved hypothetical protein
Prevotella bergensis DSM 17361	270334490	HMPREF0645_0301	EFA45276.1	GH3 auxin-responsive promoter family protein		Prevotella amnii CRIS 21A-A	307346367	HMPREF9018_2048	EFN91684.1	conserved hypothetical protein		Prevotella bergensis DSM 17361	270333711	HMPREF0645_1127	EFA44497.1	conserved hypothetical protein
Prevotella bergensis DSM 17361	270334493	HMPREF0645_0304	EFA45279.1	DNA mismatch repair protein MutS		Prevotella amnii CRIS 21A-A	307346368	HMPREF9018_2043	EFN91685.1	TonB-dependent receptor plug domain protein		Prevotella bergensis DSM 17361	270333713	HMPREF0645_1129	EFA44499.1	integrase
Prevotella bergensis DSM 17361	270334501	HMPREF0645_0312	EFA45287.1	FKBP-type peptidyl-prolyl cis-trans isomerase FklB		Prevotella amnii CRIS 21A-A	307346369	HMPREF9018_2065	EFN91686.1	conserved domain protein		Prevotella bergensis DSM 17361	270333723	HMPREF0645_1139	EFA44509.1	conserved hypothetical protein
Prevotella bergensis DSM 17361	270334513	HMPREF0645_0324	EFA45299.1	lipid A export ATP-binding/permease protein MsbA		Prevotella amnii CRIS 21A-A	307346371	HMPREF9018_2052	EFN91688.1	rubredoxin		Prevotella bergensis DSM 17361	270333724	HMPREF0645_1057	EFA44510.1	heparinase III protein
Prevotella bergensis DSM 17361	270334514	HMPREF0645_0325	EFA45300.1	tRNA-I(6)A37 thiotransferase enzyme MiaB		Prevotella amnii CRIS 21A-A	307346373	HMPREF9018_2058	EFN91690.1	LysM domain protein		Prevotella bergensis DSM 17361	270333725	HMPREF0645_1058	EFA44511.1	glucuronyl hydrolase
Prevotella bergensis DSM 17361	270334515	HMPREF0645_0266	EFA45301.1	glucose-inhibited division protein A		Prevotella amnii CRIS 21A-A	307346374	HMPREF9018_2066	EFN91691.1	conserved hypothetical protein		Prevotella bergensis DSM 17361	270333726	HMPREF0645_1059	EFA44512.1	conserved hypothetical protein
Prevotella bergensis DSM 17361	270334516	HMPREF0645_0267	EFA45302.1	adenine phosphoribosyltransferase		Prevotella amnii CRIS 21A-A	307346375	HMPREF9018_2047	EFN91692.1	conserved hypothetical protein		Prevotella bergensis DSM 17361	270333727	HMPREF0645_1060	EFA44513.1	conserved hypothetical protein
Prevotella bergensis DSM 17361	270334517	HMPREF0645_0268	EFA45303.1	excision endonuclease subunit UvrC		Prevotella amnii CRIS 21A-A	307346376	HMPREF9018_2051	EFN91693.1	sodium Bile acid symporter family protein		Prevotella bergensis DSM 17361	270333728	HMPREF0645_1061	EFA44514.1	conserved hypothetical protein
Prevotella bergensis DSM 17361	270334518	HMPREF0645_0269	EFA45304.1	D-tyrosyl-tRNA(Tyr) deacylase		Prevotella amnii CRIS 21A-A	307346377	HMPREF9018_2055	EFN91694.1	conserved hypothetical protein		Prevotella bergensis DSM 17361	270333729	HMPREF0645_1062	EFA44515.1	mucin-desulfating sulfatase
Prevotella bergensis DSM 17361	270334520	HMPREF0645_0271	EFA45306.1	MazG family protein		Prevotella amnii CRIS 21A-A	307346379	HMPREF9018_2063	EFN91696.1	site-specific recombinase, phage integrase family		Prevotella bergensis DSM 17361	270333730	HMPREF0645_1063	EFA44516.1	conserved hypothetical protein
Prevotella bergensis DSM 17361	270334524	HMPREF0645_0275	EFA45310.1	DNA-directed DNA polymerase I		Prevotella amnii CRIS 21A-A	307346380	HMPREF9018_2059	EFN91697.1	conserved hypothetical protein		Prevotella bergensis DSM 17361	270333731	HMPREF0645_1064	EFA44517.1	conserved hypothetical protein
Prevotella bergensis DSM 17361	270334528	HMPREF0645_0239	EFA45314.1	signal peptidase I		Prevotella amnii CRIS 21A-A	307346382	HMPREF9018_1864	EFN91698.1	ABC transporter, ATP-binding protein		Prevotella bergensis DSM 17361	270333732	HMPREF0645_1065	EFA44518.1	conserved hypothetical protein
Prevotella bergensis DSM 17361	270334529	HMPREF0645_0240	EFA45315.1	dihydrodipicolinate reductase		Prevotella amnii CRIS 21A-A	307346386	HMPREF9018_1166	EFN91701.1	conserved hypothetical protein		Prevotella bergensis DSM 17361	270333733	HMPREF0645_1066	EFA44519.1	glucose/galactose transporter
Prevotella bergensis DSM 17361	270334534	HMPREF0645_0245	EFA45320.1	tRNA-dihydrouridine synthase		Prevotella amnii CRIS 21A-A	307346388	HMPREF9018_1127	EFN91702.1	conserved hypothetical protein		Prevotella bergensis DSM 17361	270333734	HMPREF0645_1051	EFA44520.1	alpha-amylase
Prevotella bergensis DSM 17361	270334536	HMPREF0645_0247	EFA45322.1	thioesterase		Prevotella amnii CRIS 21A-A	307346390	HMPREF9018_1126	EFN91704.1	conserved hypothetical protein		Prevotella bergensis DSM 17361	270333735	HMPREF0645_1052	EFA44521.1	dienelactone hydrolase
Prevotella bergensis DSM 17361	270334538	HMPREF0645_0249	EFA45324.1	crossover junction endoribonuclease subunit B		Prevotella amnii CRIS 21A-A	307346393	HMPREF9018_1749	EFN91706.1	conserved domain protein		Prevotella bergensis DSM 17361	270333736	HMPREF0645_1053	EFA44522.1	conserved hypothetical protein
Prevotella bergensis DSM 17361	270334540	HMPREF0645_0251	EFA45326.1	conserved hypothetical protein		Prevotella amnii CRIS 21A-A	307346401	HMPREF9018_0443	EFN91713.1	N-acetylmuramoyl-L-alanine amidase		Prevotella bergensis DSM 17361	270333737	HMPREF0645_1054	EFA44523.1	conserved hypothetical protein
Prevotella bergensis DSM 17361	270334541	HMPREF0645_0252	EFA45327.1	carboxy-terminal processing protease precursor		Prevotella amnii CRIS 21A-A	307346407	HMPREF9018_0435	EFN91719.1	putative phage conserved hypothetical protein TIGR01671		Prevotella bergensis DSM 17361	270333738	HMPREF0645_1055	EFA44524.1	conserved hypothetical protein
Prevotella bergensis DSM 17361	270334542	HMPREF0645_0253	EFA45328.1	conserved hypothetical protein		Prevotella amnii CRIS 21A-A	307346437	HMPREF9018_1483	EFN91747.1	conserved hypothetical protein		Prevotella bergensis DSM 17361	270333739	HMPREF0645_1056	EFA44525.1	heparinase III protein
Prevotella bergensis DSM 17361	270334543	HMPREF0645_0254	EFA45329.1	conserved hypothetical protein		Prevotella amnii CRIS 21A-A	307346440	HMPREF9018_1479	EFN91750.1	conserved domain protein		Prevotella bergensis DSM 17361	270333742	HMPREF0645_1050	EFA44528.1	hypothetical protein
Prevotella bergensis DSM 17361	270334553	HMPREF0645_0264	EFA45339.1	fumarate reductase		Prevotella amnii CRIS 21A-A	307346441	HMPREF9018_1475	EFN91751.1	conserved hypothetical protein		Prevotella bergensis DSM 17361	270333750	HMPREF0645_1036	EFA44536.1	hypothetical protein
Prevotella bergensis DSM 17361	270334554	HMPREF0645_0265	EFA45340.1	fumarate reductase transmembrane cytochrome b subunit		Prevotella amnii CRIS 21A-A	307346442	HMPREF9018_1480	EFN91752.1	conserved hypothetical protein		Prevotella bergensis DSM 17361	270333758	HMPREF0645_0959	EFA44544.1	conserved hypothetical protein
Prevotella bergensis DSM 17361	270334562	HMPREF0645_0209	EFA45348.1	spore maturation protein A/spore maturation protein B		Prevotella amnii CRIS 21A-A	307346443	HMPREF9018_1476	EFN91753.1	conserved hypothetical protein		Prevotella bergensis DSM 17361	270333760	HMPREF0645_0961	EFA44546.1	transposase
Prevotella bergensis DSM 17361	270334563	HMPREF0645_0210	EFA45349.1	polysaccharide biosynthesis protein		Prevotella amnii CRIS 21A-A	307346444	HMPREF9018_1474	EFN91754.1	mannosyl-glycoprotein endo-beta-N-acetylglucosaminidase		Prevotella bergensis DSM 17361	270333763	HMPREF0645_0964	EFA44549.1	UvrABC system protein C
Prevotella bergensis DSM 17361	270334573	HMPREF0645_0220	EFA45359.1	uracil-DNA glycosylase		Prevotella amnii CRIS 21A-A	307346445	HMPREF9018_1478	EFN91755.1	peptidase, M23 family		Prevotella bergensis DSM 17361	270333769	HMPREF0645_0970	EFA44555.1	conserved hypothetical protein
Prevotella bergensis DSM 17361	270334574	HMPREF0645_0221	EFA45360.1	conserved hypothetical protein		Prevotella amnii CRIS 21A-A	307346446	HMPREF9018_1481	EFN91756.1	conserved hypothetical protein		Prevotella bergensis DSM 17361	270333770	HMPREF0645_0971	EFA44556.1	conserved hypothetical protein
Prevotella bergensis DSM 17361	270334578	HMPREF0645_0225	EFA45364.1	DNA topoisomerase (ATP-hydrolyzing) subunit B		Prevotella amnii CRIS 21A-A	307346448	HMPREF9018_1039	EFN91757.1	succinate dehydrogenase/fumarate reductase iron-sulfur subunit		Prevotella bergensis DSM 17361	270333774	HMPREF0645_0975	EFA44560.1	conserved hypothetical protein
Prevotella bergensis DSM 17361	270334579	HMPREF0645_0226	EFA45365.1	DEAD/DEAH box family ATP-dependent RNA helicase		Prevotella amnii CRIS 21A-A	307346451	HMPREF9018_1101	EFN91760.1	arylsulfatase		Prevotella bergensis DSM 17361	270333778	HMPREF0645_0979	EFA44564.1	conserved hypothetical protein
Prevotella bergensis DSM 17361	270334630	HMPREF0645_0154	EFA45416.1	phosphorylase		Prevotella amnii CRIS 21A-A	307346452	HMPREF9018_1084	EFN91761.1	putative lipoprotein		Prevotella bergensis DSM 17361	270333779	HMPREF0645_0980	EFA44565.1	hypothetical protein
Prevotella bergensis DSM 17361	270334641	HMPREF0645_0165	EFA45427.1	pyruvate kinase		Prevotella amnii CRIS 21A-A	307346454	HMPREF9018_1116	EFN91763.1	2-oxoacid:acceptor oxidoreductase, alpha subunit		Prevotella bergensis DSM 17361	270333781	HMPREF0645_0982	EFA44567.1	conserved hypothetical protein
Prevotella bergensis DSM 17361	270334647	HMPREF0645_0024	EFA45433.1	nucleotidyltransferase		Prevotella amnii CRIS 21A-A	307346455	HMPREF9018_1014	EFN91764.1	outer membrane protein		Prevotella bergensis DSM 17361	270333782	HMPREF0645_0983	EFA44568.1	conserved hypothetical protein
Prevotella bergensis DSM 17361	270334648	HMPREF0645_0025	EFA45434.1	glucose/galactose ABC superfamily ATP binding cassette transporter		Prevotella amnii CRIS 21A-A	307346456	HMPREF9018_1080	EFN91765.1	DegT/DnrJ/EryC1/StrS aminotransferase family protein		Prevotella bergensis DSM 17361	270333783	HMPREF0645_0984	EFA44569.1	conserved hypothetical protein
Prevotella bergensis DSM 17361	270334650	HMPREF0645_0027	EFA45436.1	chaperone DnaJ		Prevotella amnii CRIS 21A-A	307346457	HMPREF9018_1001	EFN91766.1	cadmium-exporting ATPase		Prevotella bergensis DSM 17361	270333794	HMPREF0645_0995	EFA44580.1	hypothetical protein
Prevotella bergensis DSM 17361	270334651	HMPREF0645_0028	EFA45437.1	tetrahydrofolate synthase		Prevotella amnii CRIS 21A-A	307346458	HMPREF9018_1088	EFN91767.1	conserved hypothetical protein		Prevotella bergensis DSM 17361	270333804	HMPREF0645_1005	EFA44590.1	conserved hypothetical protein
Prevotella bergensis DSM 17361	270334663	HMPREF0645_0040	EFA45449.1	conserved hypothetical protein		Prevotella amnii CRIS 21A-A	307346459	HMPREF9018_1115	EFN91768.1	2-oxoglutarate ferredoxin oxidoreductase subunit beta		Prevotella bergensis DSM 17361	270333812	HMPREF0645_1013	EFA44598.1	conserved hypothetical protein
Prevotella bergensis DSM 17361	270334664	HMPREF0645_0041	EFA45450.1	phosphoribosylamine-glycine ligase		Prevotella amnii CRIS 21A-A	307346460	HMPREF9018_1067	EFN91769.1	conserved hypothetical protein		Prevotella bergensis DSM 17361	270333813	HMPREF0645_1014	EFA44599.1	conserved hypothetical protein
Prevotella bergensis DSM 17361	270334680	HMPREF0645_0057	EFA45466.1	conserved hypothetical protein		Prevotella amnii CRIS 21A-A	307346461	HMPREF9018_1031	EFN91770.1	putative membrane protein		Prevotella bergensis DSM 17361	270333819	HMPREF0645_1020	EFA44605.1	conserved hypothetical protein
Prevotella bergensis DSM 17361	270334681	HMPREF0645_0058	EFA45467.1	polysaccharide deacetylase		Prevotella amnii CRIS 21A-A	307346466	HMPREF9018_1057	EFN91775.1	sigma-70 region 2		Prevotella bergensis DSM 17361	270333823	HMPREF0645_1024	EFA44609.1	conserved hypothetical protein
Prevotella bergensis DSM 17361	270334683	HMPREF0645_0060	EFA45469.1	phosphomannomutase		Prevotella amnii CRIS 21A-A	307346467	HMPREF9018_1049	EFN91776.1	deoxyribose-phosphate aldolase		Prevotella bergensis DSM 17361	270333824	HMPREF0645_1025	EFA44610.1	conserved hypothetical protein
Prevotella bergensis DSM 17361	270334685	HMPREF0645_0062	EFA45471.1	DHH subfamily 1 protein		Prevotella amnii CRIS 21A-A	307346468	HMPREF9018_1113	EFN91777.1	DNA protecting protein DprA		Prevotella bergensis DSM 17361	270333825	HMPREF0645_1026	EFA44611.1	conserved hypothetical protein
Prevotella bergensis DSM 17361	270334700	HMPREF0645_0077	EFA45486.1	nodulation protein N		Prevotella amnii CRIS 21A-A	307346470	HMPREF9018_1064	EFN91779.1	ribonuclease III		Prevotella bergensis DSM 17361	270333826	HMPREF0645_1027	EFA44612.1	hypothetical protein
Prevotella bergensis DSM 17361	270334701	HMPREF0645_0078	EFA45487.1	KH/HDIG domain protein		Prevotella amnii CRIS 21A-A	307346472	HMPREF9018_1022	EFN91781.1	TrkA C-terminal domain protein		Prevotella bergensis DSM 17361	270333827	HMPREF0645_1028	EFA44613.1	conserved hypothetical protein
Prevotella bergensis DSM 17361	270334705	HMPREF0645_0082	EFA45491.1	50S ribosomal protein L19		Prevotella amnii CRIS 21A-A	307346473	HMPREF9018_1091	EFN91782.1	peptidase M16 inactive domain protein		Prevotella bergensis DSM 17361	270333828	HMPREF0645_1029	EFA44614.1	conserved hypothetical protein
Prevotella bergensis DSM 17361	270334711	HMPREF0645_0088	EFA45497.1	methionyl-tRNA formyltransferase		Prevotella amnii CRIS 21A-A	307346476	HMPREF9018_1019	EFN91785.1	conserved hypothetical protein		Prevotella bergensis DSM 17361	270333829	HMPREF0645_1030	EFA44615.1	rRNA methyltransferase
Prevotella bergensis DSM 17361	270334713	HMPREF0645_0090	EFA45499.1	hypothetical protein		Prevotella amnii CRIS 21A-A	307346477	HMPREF9018_1119	EFN91786.1	bacterial group 2 Ig-like protein		Prevotella bergensis DSM 17361	270333830	HMPREF0645_1031	EFA44616.1	flagellar motor switch protein FliM
Prevotella bergensis DSM 17361	270334715	HMPREF0645_0092	EFA45501.1	glucose-1-phosphate thymidylyltransferase		Prevotella amnii CRIS 21A-A	307346478	HMPREF9018_1078	EFN91787.1	Na/Pi-cotransporter II-like protein		Prevotella bergensis DSM 17361	270333832	HMPREF0645_0942	EFA44618.1	conserved hypothetical protein
Prevotella bergensis DSM 17361	270334726	HMPREF0645_0103	EFA45512.1	8-amino-7-oxononanoate synthase		Prevotella amnii CRIS 21A-A	307346479	HMPREF9018_1089	EFN91788.1	metallo-beta-lactamase domain protein		Prevotella bergensis DSM 17361	270333833	HMPREF0645_0943	EFA44619.1	conserved hypothetical protein
Prevotella bergensis DSM 17361	270334752	HMPREF0645_0129	EFA45538.1	tRNA delta(2)-isopentenylpyrophosphate transferase		Prevotella amnii CRIS 21A-A	307346480	HMPREF9018_1024	EFN91789.1	putative membrane protein		Prevotella bergensis DSM 17361	270333834	HMPREF0645_0944	EFA44620.1	hypothetical protein
Prevotella bergensis DSM 17361	270334761	HMPREF0645_0138	EFA45547.1	crossover junction endoribonuclease subunit A		Prevotella amnii CRIS 21A-A	307346481	HMPREF9018_1054	EFN91790.1	prolipoprotein diacylglyceryl transferase		Prevotella bergensis DSM 17361	270333836	HMPREF0645_0946	EFA44622.1	DNA (cytosine-5-)-methyltransferase
Prevotella bivia JCVIHMP010	282586842	HMPREF0648_0036	EFB92079.1	chaperone protein DnaK		Prevotella amnii CRIS 21A-A	307346482	HMPREF9018_1037	EFN91791.1	conserved hypothetical protein		Prevotella bergensis DSM 17361	270333837	HMPREF0645_0947	EFA44623.1	type II restriction-modification system methylation subunit
Prevotella bivia JCVIHMP010	282586844	HMPREF0648_0038	EFB92081.1	aspartate-semialdehyde dehydrogenase		Prevotella amnii CRIS 21A-A	307346484	HMPREF9018_1009	EFN91793.1	conserved hypothetical protein		Prevotella bergensis DSM 17361	270333838	HMPREF0645_0948	EFA44624.1	hypothetical protein
Prevotella bivia JCVIHMP010	282586846	HMPREF0648_0040	EFB92083.1	putative lipoprotein releasing system, ATP-binding protein		Prevotella amnii CRIS 21A-A	307346485	HMPREF9018_1010	EFN91794.1	putative cytidine deaminase		Prevotella bergensis DSM 17361	270333839	HMPREF0645_0949	EFA44625.1	hypothetical protein
Prevotella bivia JCVIHMP010	282586847	HMPREF0648_0041	EFB92084.1	conserved hypothetical protein		Prevotella amnii CRIS 21A-A	307346486	HMPREF9018_1032	EFN91795.1	putative membrane protein		Prevotella bergensis DSM 17361	270333841	HMPREF0645_0951	EFA44627.1	conserved hypothetical protein
Prevotella bivia JCVIHMP010	282586858	HMPREF0648_0053	EFB92095.1	DNA gyrase/topoisomerase IV, A subunit		Prevotella amnii CRIS 21A-A	307346488	HMPREF9018_1020	EFN91797.1	putative membrane protein		Prevotella bergensis DSM 17361	270333843	HMPREF0645_0953	EFA44629.1	hypothetical protein
Prevotella bivia JCVIHMP010	282586871	HMPREF0648_0066	EFB92108.1	RecA protein		Prevotella amnii CRIS 21A-A	307346489	HMPREF9018_1114	EFN91798.1	conserved hypothetical protein		Prevotella bergensis DSM 17361	270333844	HMPREF0645_0954	EFA44630.1	hypothetical protein
Prevotella bivia JCVIHMP010	282586872	HMPREF0648_0067	EFB92109.1	saccharopine dehydrogenase		Prevotella amnii CRIS 21A-A	307346490	HMPREF9018_1081	EFN91799.1	conserved hypothetical protein		Prevotella bergensis DSM 17361	270333845	HMPREF0645_0955	EFA44631.1	mobilization protein
Prevotella bivia JCVIHMP010	282586878	HMPREF0648_0073	EFB92115.1	putative dGTPase		Prevotella amnii CRIS 21A-A	307346491	HMPREF9018_1073	EFN91800.1	TonB-dependent receptor plug domain protein		Prevotella bergensis DSM 17361	270333846	HMPREF0645_0956	EFA44632.1	conserved hypothetical protein
Prevotella bivia JCVIHMP010	282586879	HMPREF0648_0074	EFB92116.1	dUTP diphosphatase		Prevotella amnii CRIS 21A-A	307346492	HMPREF9018_1005	EFN91801.1	lipid A biosynthesis (KDO)2-(lauroyl)-lipid IVA acyltransferase		Prevotella bergensis DSM 17361	270333847	HMPREF0645_0957	EFA44633.1	conserved hypothetical protein
Prevotella bivia JCVIHMP010	282586891	HMPREF0648_0889	EFB92127.1	aspartate carbamoyltransferase, regulatory subunit		Prevotella amnii CRIS 21A-A	307346493	HMPREF9018_1006	EFN91802.1	conserved hypothetical protein		Prevotella bergensis DSM 17361	270333848	HMPREF0645_0958	EFA44634.1	conserved hypothetical protein
Prevotella bivia JCVIHMP010	282586892	HMPREF0648_0890	EFB92128.1	aspartate carbamoyltransferase		Prevotella amnii CRIS 21A-A	307346494	HMPREF9018_1111	EFN91803.1	conserved hypothetical protein		Prevotella bergensis DSM 17361	270333849	HMPREF0645_0937	EFA44635.1	conserved hypothetical protein
Prevotella bivia JCVIHMP010	282586893	HMPREF0648_0891	EFB92129.1	transglycosylase		Prevotella amnii CRIS 21A-A	307346495	HMPREF9018_1059	EFN91804.1	YitT family protein		Prevotella bergensis DSM 17361	270333857	HMPREF0645_0911	EFA44643.1	conserved hypothetical protein
Prevotella bivia JCVIHMP010	282586894	HMPREF0648_0892	EFB92130.1	6,7-dimethyl-8-ribityllumazine synthase		Prevotella amnii CRIS 21A-A	307346497	HMPREF9018_1018	EFN91806.1	BNR/Asp-box repeat protein		Prevotella bergensis DSM 17361	270333858	HMPREF0645_0912	EFA44644.1	conserved hypothetical protein
Prevotella bivia JCVIHMP010	282586902	HMPREF0648_0900	EFB92138.1	PUA domain protein		Prevotella amnii CRIS 21A-A	307346500	HMPREF9018_1023	EFN91809.1	phosphomethylpyrimidine kinase		Prevotella bergensis DSM 17361	270333860	HMPREF0645_0914	EFA44646.1	conserved hypothetical protein
Prevotella bivia JCVIHMP010	282586907	HMPREF0648_0905	EFB92143.1	ribosomal protein S6		Prevotella amnii CRIS 21A-A	307346503	HMPREF9018_1074	EFN91812.1	RNA polymerase sigma-54 factor		Prevotella bergensis DSM 17361	270333861	HMPREF0645_0915	EFA44647.1	conserved hypothetical protein
Prevotella bivia JCVIHMP010	282586908	HMPREF0648_0906	EFB92144.1	ribosomal protein S18		Prevotella amnii CRIS 21A-A	307346504	HMPREF9018_1063	EFN91813.1	beta-ketoacyl-acyl-carrier-protein synthase II		Prevotella bergensis DSM 17361	270333862	HMPREF0645_0916	EFA44648.1	conserved hypothetical protein
Prevotella bivia JCVIHMP010	282586918	HMPREF0648_0916	EFB92154.1	alpha amylase, catalytic domain protein		Prevotella amnii CRIS 21A-A	307346506	HMPREF9018_1098	EFN91815.1	putative membrane protein		Prevotella bergensis DSM 17361	270333878	HMPREF0645_0932	EFA44664.1	lipooligosaccharide sialyltransferase
Prevotella bivia JCVIHMP010	282586920	HMPREF0648_0918	EFB92156.1	DNA gyrase, A subunit		Prevotella amnii CRIS 21A-A	307346507	HMPREF9018_1047	EFN91816.1	conserved hypothetical protein		Prevotella bergensis DSM 17361	270333879	HMPREF0645_0933	EFA44665.1	conserved hypothetical protein
Prevotella bivia JCVIHMP010	282586933	HMPREF0648_0932	EFB92169.1	ABC transporter, ATP-binding protein		Prevotella amnii CRIS 21A-A	307346508	HMPREF9018_1036	EFN91817.1	conserved hypothetical protein		Prevotella bergensis DSM 17361	270333880	HMPREF0645_0934	EFA44666.1	hypothetical protein
Prevotella bivia JCVIHMP010	282586936	HMPREF0648_1999	EFB92171.1	NADH-ubiquinone/plastoquinone oxidoreductase, chain 3		Prevotella amnii CRIS 21A-A	307346511	HMPREF9018_1095	EFN91820.1	conserved hypothetical protein YidD		Prevotella bergensis DSM 17361	270333882	HMPREF0645_0936	EFA44668.1	conserved hypothetical protein
Prevotella bivia JCVIHMP010	282586937	HMPREF0648_2000	EFB92172.1	NADH-quinone oxidoreductase, B subunit		Prevotella amnii CRIS 21A-A	307346512	HMPREF9018_1072	EFN91821.1	PAP2 family protein		Prevotella bergensis DSM 17361	270333883	HMPREF0645_0880	EFA44669.1	conserved hypothetical protein
Prevotella bivia JCVIHMP010	282586938	HMPREF0648_2001	EFB92173.1	respiratory-chain NADH dehydrogenase, 49 Kd subunit		Prevotella amnii CRIS 21A-A	307346513	HMPREF9018_1004	EFN91822.1	glycosyltransferase, group 1 family protein		Prevotella bergensis DSM 17361	270333884	HMPREF0645_0881	EFA44670.1	YD repeat protein
Prevotella bivia JCVIHMP010	282586939	HMPREF0648_2002	EFB92174.1	NADH dehydrogenase		Prevotella amnii CRIS 21A-A	307346515	HMPREF9018_1025	EFN91824.1	alpha amylase, catalytic domain protein		Prevotella bergensis DSM 17361	270333885	HMPREF0645_0882	EFA44671.1	hypothetical protein
Prevotella bivia JCVIHMP010	282586942	HMPREF0648_2005	EFB92177.1	NADH-ubiquinone/plastoquinone oxidoreductase chain 4L		Prevotella amnii CRIS 21A-A	307346517	HMPREF9018_1007	EFN91826.1	glycosyltransferase, group 2 family protein		Prevotella bergensis DSM 17361	270333886	HMPREF0645_0883	EFA44672.1	conserved hypothetical protein
Prevotella bivia JCVIHMP010	282586943	HMPREF0648_2006	EFB92178.1	putative NADH dehydrogenase subunit L		Prevotella amnii CRIS 21A-A	307346526	HMPREF9018_1075	EFN91835.1	putative membrane protein		Prevotella bergensis DSM 17361	270333888	HMPREF0645_0885	EFA44674.1	conserved hypothetical protein
Prevotella bivia JCVIHMP010	282586944	HMPREF0648_2007	EFB92179.1	proton-translocating NADH-quinone oxidoreductase, chain M		Prevotella amnii CRIS 21A-A	307346529	HMPREF9018_1013	EFN91838.1	outer membrane protein		Prevotella bergensis DSM 17361	270333890	HMPREF0645_0887	EFA44676.1	hypothetical protein
Prevotella bivia JCVIHMP010	282586945	HMPREF0648_2008	EFB92180.1	proton-translocating NADH-quinone oxidoreductase, chain N		Prevotella amnii CRIS 21A-A	307346533	HMPREF9018_1030	EFN91842.1	ABC transporter, ATP-binding protein		Prevotella bergensis DSM 17361	270333895	HMPREF0645_0892	EFA44681.1	hypothetical protein
Prevotella bivia JCVIHMP010	282586946	HMPREF0648_2009	EFB92181.1	adenylosuccinate lyase		Prevotella amnii CRIS 21A-A	307346535	HMPREF9018_1011	EFN91844.1	glycosyltransferase, group 2 family protein		Prevotella bergensis DSM 17361	270333909	HMPREF0645_0906	EFA44695.1	ISPg3 transposase
Prevotella bivia JCVIHMP010	282586948	HMPREF0648_2011	EFB92183.1	asparagine--tRNA ligase		Prevotella amnii CRIS 21A-A	307346539	HMPREF9018_1061	EFN91848.1	conserved hypothetical protein		Prevotella bergensis DSM 17361	270333910	HMPREF0645_0907	EFA44696.1	conserved hypothetical protein
Prevotella bivia JCVIHMP010	282586951	HMPREF0648_2014	EFB92186.1	conserved hypothetical protein		Prevotella amnii CRIS 21A-A	307346540	HMPREF9018_1118	EFN91849.1	conserved hypothetical protein		Prevotella bergensis DSM 17361	270333914	HMPREF0645_0765	EFA44700.1	hypothetical protein
Prevotella bivia JCVIHMP010	282586955	HMPREF0648_2018	EFB92190.1	Holliday junction DNA helicase RuvA		Prevotella amnii CRIS 21A-A	307346541	HMPREF9018_1071	EFN91850.1	NAD-binding protein		Prevotella bergensis DSM 17361	270333916	HMPREF0645_0767	EFA44702.1	conserved hypothetical protein
Prevotella bivia JCVIHMP010	282586982	HMPREF0648_0721	EFB92216.1	starch synthase catalytic domain protein		Prevotella amnii CRIS 21A-A	307346542	HMPREF9018_1050	EFN91851.1	polyprenyl synthetase		Prevotella bergensis DSM 17361	270333917	HMPREF0645_0768	EFA44703.1	conserved hypothetical protein
Prevotella bivia JCVIHMP010	282586987	HMPREF0648_0726	EFB92221.1	carboxyl transferase domain protein		Prevotella amnii CRIS 21A-A	307346549	HMPREF9018_1120	EFN91858.1	conserved hypothetical protein		Prevotella bergensis DSM 17361	270333918	HMPREF0645_0769	EFA44704.1	conserved hypothetical protein
Prevotella bivia JCVIHMP010	282586989	HMPREF0648_0728	EFB92223.1	crossover junction endodeoxyribonuclease RuvC		Prevotella amnii CRIS 21A-A	307346551	HMPREF9018_1065	EFN91860.1	conserved hypothetical protein		Prevotella bergensis DSM 17361	270333927	HMPREF0645_0778	EFA44713.1	beta-galactosidase
Prevotella bivia JCVIHMP010	282586991	HMPREF0648_0730	EFB92225.1	16S rRNA methyltransferase GidB		Prevotella amnii CRIS 21A-A	307346553	HMPREF9018_1008	EFN91862.1	polysaccharide deacetylase		Prevotella bergensis DSM 17361	270333928	HMPREF0645_0779	EFA44714.1	conserved hypothetical protein
Prevotella bivia JCVIHMP010	282587015	HMPREF0648_1787	EFB92246.1	3-oxoacyl-(acyl carrier protein) synthase III		Prevotella amnii CRIS 21A-A	307346557	HMPREF9018_1096	EFN91866.1	ribonuclease P protein component		Prevotella bergensis DSM 17361	270333932	HMPREF0645_0783	EFA44718.1	conserved hypothetical protein
Prevotella bivia JCVIHMP010	282587016	HMPREF0648_1788	EFB92247.1	GTP-binding protein Era		Prevotella amnii CRIS 21A-A	307346558	HMPREF9018_1092	EFN91867.1	pantetheine-phosphate adenylyltransferase		Prevotella bergensis DSM 17361	270333933	HMPREF0645_0784	EFA44719.1	conserved hypothetical protein
Prevotella bivia JCVIHMP010	282587017	HMPREF0648_1789	EFB92248.1	ribosome-associated GTPase EngA		Prevotella amnii CRIS 21A-A	307346559	HMPREF9018_1090	EFN91868.1	kinase, PfkB family		Prevotella bergensis DSM 17361	270333934	HMPREF0645_0785	EFA44720.1	2-amino-4-hydroxy-6- hydroxymethyldihydropteridine pyrophosphokinase
Prevotella bivia JCVIHMP010	282587021	HMPREF0648_1793	EFB92252.1	ABC transporter, ATP-binding protein		Prevotella amnii CRIS 21A-A	307346560	HMPREF9018_1066	EFN91869.1	heptosyltransferase		Prevotella bergensis DSM 17361	270333935	HMPREF0645_0786	EFA44721.1	hypothetical protein
Prevotella bivia JCVIHMP010	282587022	HMPREF0648_1794	EFB92253.1	conserved hypothetical protein		Prevotella amnii CRIS 21A-A	307346561	HMPREF9018_1087	EFN91870.1	glucosamine-6-phosphate deaminase		Prevotella bergensis DSM 17361	270333945	HMPREF0645_0796	EFA44731.1	nicotinate-nucleotide adenylyltransferase
Prevotella bivia JCVIHMP010	282587025	HMPREF0648_1797	EFB92256.1	Clp protease		Prevotella amnii CRIS 21A-A	307346562	HMPREF9018_1108	EFN91871.1	WbqC-like protein		Prevotella bergensis DSM 17361	270333953	HMPREF0645_0804	EFA44739.1	hypothetical protein
Prevotella bivia JCVIHMP010	282587026	HMPREF0648_1798	EFB92257.1	ATP-dependent Clp protease, ATP-binding subunit ClpX		Prevotella amnii CRIS 21A-A	307346564	HMPREF9018_1100	EFN91873.1	peptidase, M16 (pitrilysin) family		Prevotella bergensis DSM 17361	270333961	HMPREF0645_0812	EFA44747.1	hypothetical protein
Prevotella bivia JCVIHMP010	282587027	HMPREF0648_1799	EFB92258.1	ATP-dependent DNA helicase RecQ		Prevotella amnii CRIS 21A-A	307346566	HMPREF9018_1069	EFN91875.1	peptidase C1-like protein		Prevotella bergensis DSM 17361	270333964	HMPREF0645_0815	EFA44750.1	hypothetical protein
Prevotella bivia JCVIHMP010	282587036	HMPREF0648_0734	EFB92266.1	conserved hypothetical protein		Prevotella amnii CRIS 21A-A	307346567	HMPREF9018_1086	EFN91876.1	glucosamine-6-phosphate deaminase-like protein		Prevotella bergensis DSM 17361	270333975	HMPREF0645_0826	EFA44761.1	amino acid regulated cytosolic protein
Prevotella bivia JCVIHMP010	282587037	HMPREF0648_0735	EFB92267.1	glycine hydroxymethyltransferase		Prevotella amnii CRIS 21A-A	307346569	HMPREF9018_0856	EFN91877.1	conserved domain protein		Prevotella bergensis DSM 17361	270333976	HMPREF0645_0827	EFA44762.1	conserved hypothetical protein
Prevotella bivia JCVIHMP010	282587046	HMPREF0648_0744	EFB92276.1	glycosyltransferase, group 2 family protein		Prevotella amnii CRIS 21A-A	307346571	HMPREF9018_0233	EFN91878.1	putative cytochrome D ubiquinol oxidase, subunit II		Prevotella bergensis DSM 17361	270333977	HMPREF0645_0828	EFA44763.1	conserved hypothetical protein
Prevotella bivia JCVIHMP010	282587050	HMPREF0648_0748	EFB92280.1	conserved hypothetical protein		Prevotella amnii CRIS 21A-A	307346574	HMPREF9018_0196	EFN91881.1	16S rRNA processing protein RimM		Prevotella bergensis DSM 17361	270333979	HMPREF0645_0830	EFA44765.1	conserved hypothetical protein
Prevotella bivia JCVIHMP010	282587053	HMPREF0648_0751	EFB92283.1	hydrolyase, tartrate beta subunit/fumarate domain protein, Fe-S type		Prevotella amnii CRIS 21A-A	307346577	HMPREF9018_0194	EFN91884.1	conserved hypothetical protein		Prevotella bergensis DSM 17361	270333982	HMPREF0645_0833	EFA44768.1	conserved hypothetical protein
Prevotella bivia JCVIHMP010	282587056	HMPREF0648_0754	EFB92286.1	GTP-binding protein HflX		Prevotella amnii CRIS 21A-A	307346578	HMPREF9018_0183	EFN91885.1	putative membrane protein		Prevotella bergensis DSM 17361	270333987	HMPREF0645_0838	EFA44773.1	conserved hypothetical protein
Prevotella bivia JCVIHMP010	282587059	HMPREF0648_0757	EFB92289.1	ATP-binding protein, Mrp/Nbp35 family		Prevotella amnii CRIS 21A-A	307346579	HMPREF9018_0237	EFN91886.1	TonB-dependent receptor plug domain protein		Prevotella bergensis DSM 17361	270333992	HMPREF0645_0843	EFA44778.1	hypothetical protein
Prevotella bivia JCVIHMP010	282587067	HMPREF0648_0765	EFB92297.1	3,4-dihydroxy-2-butanone-4-phosphate synthase		Prevotella amnii CRIS 21A-A	307346580	HMPREF9018_0235	EFN91887.1	transcriptional regulator, TetR family		Prevotella bergensis DSM 17361	270333993	HMPREF0645_0844	EFA44779.1	conserved hypothetical protein
Prevotella bivia JCVIHMP010	282587085	HMPREF0648_0210	EFB92314.1	MGS-like protein		Prevotella amnii CRIS 21A-A	307346581	HMPREF9018_0182	EFN91888.1	glycosyltransferase, group 2 family protein		Prevotella bergensis DSM 17361	270333994	HMPREF0645_0845	EFA44780.1	tRNA(Ile)-lysidine synthase (tRNA(Ile)-lysidinesynthetase)
Prevotella bivia JCVIHMP010	282587086	HMPREF0648_0211	EFB92315.1	cell shape determining protein, MreB/Mrl family		Prevotella amnii CRIS 21A-A	307346582	HMPREF9018_0219	EFN91889.1	THUMP domain protein		Prevotella bergensis DSM 17361	270333996	HMPREF0645_0847	EFA44782.1	hypothetical protein
Prevotella bivia JCVIHMP010	282587089	HMPREF0648_0214	EFB92318.1	putative penicillin-binding protein 2		Prevotella amnii CRIS 21A-A	307346585	HMPREF9018_0204	EFN91892.1	transporter, major facilitator family protein		Prevotella bergensis DSM 17361	270333997	HMPREF0645_0848	EFA44783.1	group 2 glycosyl transferase
Prevotella bivia JCVIHMP010	282587090	HMPREF0648_0215	EFB92319.1	cell cycle protein, FtsW/RodA/SpoVE family		Prevotella amnii CRIS 21A-A	307346586	HMPREF9018_0170	EFN91893.1	conserved hypothetical protein		Prevotella bergensis DSM 17361	270334012	HMPREF0645_0863	EFA44798.1	conserved hypothetical protein
Prevotella bivia JCVIHMP010	282587103	HMPREF0648_0228	EFB92332.1	acyltransferase family protein		Prevotella amnii CRIS 21A-A	307346589	HMPREF9018_0229	EFN91896.1	auxiliary transport protein, membrane fusion protein (MFP) family protein		Prevotella bergensis DSM 17361	270334020	HMPREF0645_0871	EFA44806.1	threonine synthase
Prevotella bivia JCVIHMP010	282587122	HMPREF0648_0247	EFB92351.1	thioredoxin-disulfide reductase		Prevotella amnii CRIS 21A-A	307346591	HMPREF9018_0184	EFN91898.1	putative membrane protein		Prevotella bergensis DSM 17361	270334027	HMPREF0645_0878	EFA44813.1	conserved hypothetical protein
Prevotella bivia JCVIHMP010	282587125	HMPREF0648_0251	EFB92354.1	thiamine-phosphate kinase		Prevotella amnii CRIS 21A-A	307346592	HMPREF9018_0223	EFN91899.1	conserved hypothetical protein		Prevotella bergensis DSM 17361	270334028	HMPREF0645_0879	EFA44814.1	30S ribosomal protein S15
Prevotella bivia JCVIHMP010	282587126	HMPREF0648_0252	EFB92355.1	inosine guanosine and xanthosine phosphorylase family protein		Prevotella amnii CRIS 21A-A	307346593	HMPREF9018_0226	EFN91900.1	conserved hypothetical protein		Prevotella bergensis DSM 17361	270334031	HMPREF0645_0742	EFA44817.1	conserved hypothetical protein
Prevotella bivia JCVIHMP010	282587143	HMPREF0648_1753	EFB92367.1	peptide chain release factor 3		Prevotella amnii CRIS 21A-A	307346595	HMPREF9018_0227	EFN91902.1	ABC-2 type transporter		Prevotella bergensis DSM 17361	270334033	HMPREF0645_0744	EFA44819.1	conserved hypothetical protein
Prevotella bivia JCVIHMP010	282587145	HMPREF0648_1755	EFB92369.1	conserved hypothetical protein		Prevotella amnii CRIS 21A-A	307346597	HMPREF9018_0230	EFN91904.1	putative septum site-determining protein MinC		Prevotella bergensis DSM 17361	270334035	HMPREF0645_0746	EFA44821.1	hypothetical protein
Prevotella bivia JCVIHMP010	282587147	HMPREF0648_1757	EFB92371.1	putative glucokinase		Prevotella amnii CRIS 21A-A	307346599	HMPREF9018_0185	EFN91906.1	conserved hypothetical protein		Prevotella bergensis DSM 17361	270334036	HMPREF0645_0747	EFA44822.1	conserved hypothetical protein
Prevotella bivia JCVIHMP010	282587148	HMPREF0648_1758	EFB92372.1	Sua5/YciO/YrdC/YwlC family protein		Prevotella amnii CRIS 21A-A	307346601	HMPREF9018_0163	EFN91908.1	penicillin-binding protein, transpeptidase domain protein		Prevotella bergensis DSM 17361	270334037	HMPREF0645_0748	EFA44823.1	50S ribosomal protein L5
Prevotella bivia JCVIHMP010	282587149	HMPREF0648_1759	EFB92373.1	chloride transporter, ClC family		Prevotella amnii CRIS 21A-A	307346603	HMPREF9018_0160	EFN91910.1	putative protein MraZ		Prevotella bergensis DSM 17361	270334038	HMPREF0645_0749	EFA44824.1	conserved hypothetical protein
Prevotella bivia JCVIHMP010	282587150	HMPREF0648_1760	EFB92374.1	methionyl-tRNA formyltransferase		Prevotella amnii CRIS 21A-A	307346604	HMPREF9018_0181	EFN91911.1	putative aspartate ammonia-lyase		Prevotella bergensis DSM 17361	270334040	HMPREF0645_0751	EFA44826.1	hypothetical protein
Prevotella bivia JCVIHMP010	282587154	HMPREF0648_1764	EFB92378.1	putative 8-amino-7-oxononanoate synthase		Prevotella amnii CRIS 21A-A	307346606	HMPREF9018_0218	EFN91913.1	putative serine O-acetyltransferase		Prevotella bergensis DSM 17361	270334041	HMPREF0645_0752	EFA44827.1	hypothetical protein
Prevotella bivia JCVIHMP010	282587158	HMPREF0648_1768	EFB92382.1	tRNA-guanine transglycosylase		Prevotella amnii CRIS 21A-A	307346610	HMPREF9018_0203	EFN91917.1	TonB-dependent receptor plug domain protein		Prevotella bergensis DSM 17361	270334042	HMPREF0645_0753	EFA44828.1	two component system sensor histidine kinase
Prevotella bivia JCVIHMP010	282587160	HMPREF0648_1770	EFB92384.1	ATP-dependent RNA helicase DeaD family protein		Prevotella amnii CRIS 21A-A	307346613	HMPREF9018_0179	EFN91920.1	conserved hypothetical protein		Prevotella bergensis DSM 17361	270334046	HMPREF0645_0757	EFA44832.1	hypothetical protein
Prevotella bivia JCVIHMP010	282587162	HMPREF0648_1772	EFB92386.1	DNA-binding protein HU		Prevotella amnii CRIS 21A-A	307346614	HMPREF9018_0236	EFN91921.1	putative lipoprotein		Prevotella bergensis DSM 17361	270334048	HMPREF0645_0759	EFA44834.1	hypothetical protein
Prevotella bivia JCVIHMP010	282587163	HMPREF0648_1773	EFB92387.1	S1 RNA binding domain protein		Prevotella amnii CRIS 21A-A	307346616	HMPREF9018_0186	EFN91923.1	prenyltransferase, UbiA family		Prevotella bergensis DSM 17361	270334049	HMPREF0645_0760	EFA44835.1	DNA-binding protein HU
Prevotella bivia JCVIHMP010	282587165	HMPREF0648_1775	EFB92389.1	alpha amylase, catalytic domain protein		Prevotella amnii CRIS 21A-A	307346618	HMPREF9018_0188	EFN91925.1	putative membrane protein		Prevotella bergensis DSM 17361	270334051	HMPREF0645_0733	EFA44837.1	conserved hypothetical protein
Prevotella bivia JCVIHMP010	282587166	HMPREF0648_1776	EFB92390.1	[acyl-carrier-protein] S-malonyltransferase		Prevotella amnii CRIS 21A-A	307346622	HMPREF9018_0175	EFN91929.1	PAP2 family protein		Prevotella bergensis DSM 17361	270334052	HMPREF0645_0734	EFA44838.1	conserved hypothetical protein
Prevotella bivia JCVIHMP010	282587277	HMPREF0648_0305	EFB92494.1	orotate phosphoribosyltransferase		Prevotella amnii CRIS 21A-A	307346623	HMPREF9018_0178	EFN91930.1	putative hemolysin		Prevotella bergensis DSM 17361	270334053	HMPREF0645_0735	EFA44839.1	hypothetical protein
Prevotella bivia JCVIHMP010	282587279	HMPREF0648_0307	EFB92496.1	UDP-N-acetylmuramoyl-tripeptide--D-alanyl-D- alanine ligase		Prevotella amnii CRIS 21A-A	307346624	HMPREF9018_0201	EFN91931.1	putative lipoprotein		Prevotella bergensis DSM 17361	270334054	HMPREF0645_0736	EFA44840.1	RHS family protein
Prevotella bivia JCVIHMP010	282587289	HMPREF0648_0318	EFB92506.1	peptide chain release factor 2-like protein		Prevotella amnii CRIS 21A-A	307346625	HMPREF9018_0176	EFN91932.1	arylsulfatase		Prevotella bergensis DSM 17361	270334055	HMPREF0645_0737	EFA44841.1	conserved hypothetical protein
Prevotella bivia JCVIHMP010	282587290	HMPREF0648_0319	EFB92507.1	AMP-binding enzyme		Prevotella amnii CRIS 21A-A	307346626	HMPREF9018_0234	EFN91933.1	conserved hypothetical protein		Prevotella bergensis DSM 17361	270334056	HMPREF0645_0738	EFA44842.1	nucleoside-diphosphate-sugar epimerase
Prevotella bivia JCVIHMP010	282587293	HMPREF0648_0322	EFB92510.1	conserved hypothetical protein		Prevotella amnii CRIS 21A-A	307346627	HMPREF9018_0190	EFN91934.1	nicotinate-nucleotide adenylyltransferase		Prevotella bergensis DSM 17361	270334057	HMPREF0645_0739	EFA44843.1	conserved hypothetical protein
Prevotella bivia JCVIHMP010	282587298	HMPREF0648_0327	EFB92515.1	methionine--tRNA ligase		Prevotella amnii CRIS 21A-A	307346628	HMPREF9018_0187	EFN91935.1	putative membrane protein		Prevotella bergensis DSM 17361	270334064	HMPREF0645_0646	EFA44850.1	DegT/DnrJ/EryC1/StrS family aminotransferase
Prevotella bivia JCVIHMP010	282587305	HMPREF0648_0335	EFB92522.1	Mg chelatase-like protein		Prevotella amnii CRIS 21A-A	307346629	HMPREF9018_0171	EFN91936.1	cell division protein FtsA		Prevotella bergensis DSM 17361	270334068	HMPREF0645_0650	EFA44854.1	conserved hypothetical protein
Prevotella bivia JCVIHMP010	282587307	HMPREF0648_0337	EFB92524.1	dihydropteroate synthase		Prevotella amnii CRIS 21A-A	307346631	HMPREF9018_0162	EFN91938.1	conserved hypothetical protein		Prevotella bergensis DSM 17361	270334074	HMPREF0645_0656	EFA44860.1	conserved hypothetical protein
Prevotella bivia JCVIHMP010	282587308	HMPREF0648_0338	EFB92525.1	conserved hypothetical protein TIGR00159		Prevotella amnii CRIS 21A-A	307346632	HMPREF9018_0202	EFN91939.1	iron chelate uptake ABC transporter, FeCT family, permease protein		Prevotella bergensis DSM 17361	270334075	HMPREF0645_0657	EFA44861.1	conserved hypothetical protein
Prevotella bivia JCVIHMP010	282587309	HMPREF0648_0339	EFB92526.1	phosphate acetyltransferase		Prevotella amnii CRIS 21A-A	307346635	HMPREF9018_0200	EFN91942.1	conserved hypothetical protein		Prevotella bergensis DSM 17361	270334078	HMPREF0645_0660	EFA44864.1	hsp16-like protein
Prevotella bivia JCVIHMP010	282587310	HMPREF0648_0340	EFB92527.1	acetate kinase		Prevotella amnii CRIS 21A-A	307346636	HMPREF9018_0209	EFN91943.1	conserved hypothetical protein		Prevotella bergensis DSM 17361	270334079	HMPREF0645_0661	EFA44865.1	photosystem I P700 chlorophyll a apoprotein A1
Prevotella bivia JCVIHMP010	282587311	HMPREF0648_0341	EFB92528.1	putative FeS assembly SUF system protein		Prevotella amnii CRIS 21A-A	307346637	HMPREF9018_0228	EFN91944.1	transporter family protein		Prevotella bergensis DSM 17361	270334085	HMPREF0645_0667	EFA44871.1	hypothetical protein
Prevotella bivia JCVIHMP010	282587312	HMPREF0648_0342	EFB92529.1	Ser/Thr phosphatase family protein		Prevotella amnii CRIS 21A-A	307346638	HMPREF9018_0189	EFN91945.1	arylsulfatase		Prevotella bergensis DSM 17361	270334086	HMPREF0645_0668	EFA44872.1	conserved hypothetical protein
Prevotella bivia JCVIHMP010	282587314	HMPREF0648_0344	EFB92531.1	arginine--tRNA ligase		Prevotella amnii CRIS 21A-A	307346639	HMPREF9018_0205	EFN91946.1	protoporphyrinogen oxidase		Prevotella bergensis DSM 17361	270334088	HMPREF0645_0670	EFA44874.1	conserved hypothetical protein
Prevotella bivia JCVIHMP010	282587331	HMPREF0648_0362	EFB92548.1	DNA-binding protein HU		Prevotella amnii CRIS 21A-A	307346640	HMPREF9018_0177	EFN91947.1	conserved hypothetical protein		Prevotella bergensis DSM 17361	270334089	HMPREF0645_0671	EFA44875.1	hypothetical protein
Prevotella bivia JCVIHMP010	282587337	HMPREF0648_0369	EFB92554.1	tyrosine--tRNA ligase		Prevotella amnii CRIS 21A-A	307346642	HMPREF9018_0161	EFN91949.1	S-adenosyl-methyltransferase MraW		Prevotella bergensis DSM 17361	270334091	HMPREF0645_0673	EFA44877.1	conserved hypothetical protein
Prevotella bivia JCVIHMP010	282587340	HMPREF0648_0372	EFB92557.1	uroporphyrinogen-III synthase		Prevotella amnii CRIS 21A-A	307346643	HMPREF9018_0217	EFN91950.1	low molecular weight phosphotyrosine protein phosphatase		Prevotella bergensis DSM 17361	270334092	HMPREF0645_0674	EFA44878.1	hypothetical protein
Prevotella bivia JCVIHMP010	282587342	HMPREF0648_0374	EFB92559.1	methionine adenosyltransferase		Prevotella amnii CRIS 21A-A	307346644	HMPREF9018_0206	EFN91951.1	peptidase dimerization domain protein		Prevotella bergensis DSM 17361	270334096	HMPREF0645_0678	EFA44882.1	RplA family protein
Prevotella bivia JCVIHMP010	282587346	HMPREF0648_0378	EFB92563.1	tyrosine recombinase XerD		Prevotella amnii CRIS 21A-A	307346647	HMPREF9018_0231	EFN91954.1	conserved hypothetical protein		Prevotella bergensis DSM 17361	270334099	HMPREF0645_0681	EFA44885.1	conserved hypothetical protein
Prevotella bivia JCVIHMP010	282587349	HMPREF0648_0381	EFB92566.1	dehydroquinase class II		Prevotella amnii CRIS 21A-A	307346649	HMPREF9018_0222	EFN91956.1	putative membrane protein		Prevotella bergensis DSM 17361	270334101	HMPREF0645_0683	EFA44887.1	hypothetical protein
Prevotella bivia JCVIHMP010	282587351	HMPREF0648_0383	EFB92568.1	ribosome-binding factor A		Prevotella amnii CRIS 21A-A	307346654	HMPREF9018_0246	EFN91959.1	conserved hypothetical protein		Prevotella bergensis DSM 17361	270334102	HMPREF0645_0684	EFA44888.1	conserved hypothetical protein
Prevotella bivia JCVIHMP010	282587352	HMPREF0648_0384	EFB92569.1	efflux ABC transporter, permease protein		Prevotella amnii CRIS 21A-A	307346657	HMPREF9018_1757	EFN91961.1	4-hydroxy-3-methylbut-2-enyl diphosphate reductase		Prevotella bergensis DSM 17361	270334106	HMPREF0645_0688	EFA44892.1	conserved hypothetical protein
Prevotella bivia JCVIHMP010	282587428	HMPREF0648_2079	EFB92639.1	conserved hypothetical protein		Prevotella amnii CRIS 21A-A	307346659	HMPREF9018_1759	EFN91963.1	ATP-dependent chaperone protein ClpB		Prevotella bergensis DSM 17361	270334110	HMPREF0645_0692	EFA44896.1	conserved hypothetical protein
Prevotella bivia JCVIHMP010	282587436	HMPREF0648_2087	EFB92647.1	chaperonin GroL		Prevotella amnii CRIS 21A-A	307346660	HMPREF9018_1756	EFN91964.1	transporter, SSS family		Prevotella bergensis DSM 17361	270334111	HMPREF0645_0693	EFA44897.1	conserved hypothetical protein
Prevotella bivia JCVIHMP010	282587444	HMPREF0648_2096	EFB92655.1	histidine triad domain protein		Prevotella amnii CRIS 21A-A	307346662	HMPREF9018_0415	EFN91965.1	resolvase, N-terminal domain protein		Prevotella bergensis DSM 17361	270334117	HMPREF0645_0699	EFA44903.1	conserved hypothetical protein
Prevotella bivia JCVIHMP010	282587445	HMPREF0648_2097	EFB92656.1	putative transcription elongation factor GreA		Prevotella amnii CRIS 21A-A	307346667	HMPREF9018_0414	EFN91970.1	cyclic nucleotide-binding domain protein		Prevotella bergensis DSM 17361	270334118	HMPREF0645_0700	EFA44904.1	TPR repeat containing protein
Prevotella bivia JCVIHMP010	282587457	HMPREF0648_0537	EFB92665.1	S-adenosylmethionine-dependent methyltransferase, YraL family		Prevotella amnii CRIS 21A-A	307346668	HMPREF9018_0412	EFN91971.1	conserved hypothetical protein, YceG family		Prevotella bergensis DSM 17361	270334120	HMPREF0645_0702	EFA44906.1	conserved hypothetical protein
Prevotella bivia JCVIHMP010	282587464	HMPREF0648_0990	EFB92671.1	uracil phosphoribosyltransferase		Prevotella amnii CRIS 21A-A	307346669	HMPREF9018_0402	EFN91972.1	nicotinate phosphoribosyltransferase		Prevotella bergensis DSM 17361	270334121	HMPREF0645_0703	EFA44907.1	hypothetical protein
Prevotella bivia JCVIHMP010	282587465	HMPREF0648_0991	EFB92672.1	phosphoenolpyruvate carboxykinase (ATP)		Prevotella amnii CRIS 21A-A	307346670	HMPREF9018_0400	EFN91973.1	putative para-aminobenzoate synthase component I		Prevotella bergensis DSM 17361	270334122	HMPREF0645_0704	EFA44908.1	conserved hypothetical protein
Prevotella bivia JCVIHMP010	282587501	HMPREF0648_1915	EFB92705.1	ribulose-phosphate 3-epimerase		Prevotella amnii CRIS 21A-A	307346672	HMPREF9018_0408	EFN91975.1	conserved hypothetical protein		Prevotella bergensis DSM 17361	270334123	HMPREF0645_0705	EFA44909.1	hypothetical protein
Prevotella bivia JCVIHMP010	282587507	HMPREF0648_1921	EFB92711.1	conserved hypothetical protein		Prevotella amnii CRIS 21A-A	307346673	HMPREF9018_0401	EFN91976.1	glutamine amidotransferase, class I		Prevotella bergensis DSM 17361	270334124	HMPREF0645_0706	EFA44910.1	conserved hypothetical protein
Prevotella bivia JCVIHMP010	282587508	HMPREF0648_1922	EFB92712.1	pyruvate:ferredoxin (flavodoxin) oxidoreductase		Prevotella amnii CRIS 21A-A	307346675	HMPREF9018_0413	EFN91978.1	HAD hydrolase, family IA, variant 3		Prevotella bergensis DSM 17361	270334125	HMPREF0645_0707	EFA44911.1	conserved hypothetical protein
Prevotella bivia JCVIHMP010	282587512	HMPREF0648_1926	EFB92716.1	conserved hypothetical protein		Prevotella amnii CRIS 21A-A	307346679	HMPREF9018_1460	EFN91981.1	conserved domain protein		Prevotella bergensis DSM 17361	270334126	HMPREF0645_0708	EFA44912.1	conserved hypothetical protein
Prevotella bivia JCVIHMP010	282587520	HMPREF0648_1934	EFB92724.1	peptidase family C69		Prevotella amnii CRIS 21A-A	307346682	HMPREF9018_0080	EFN91983.1	pyridine nucleotide-disulfide oxidoreductase		Prevotella bergensis DSM 17361	270334128	HMPREF0645_0710	EFA44914.1	hypothetical protein
Prevotella bivia JCVIHMP010	282587524	HMPREF0648_1938	EFB92728.1	putative DnaK suppressor protein		Prevotella amnii CRIS 21A-A	307346686	HMPREF9018_1800	EFN91986.1	site-specific recombinase, phage integrase family		Prevotella bergensis DSM 17361	270334129	HMPREF0645_0711	EFA44915.1	beta-glucanase precursor
Prevotella bivia JCVIHMP010	282587546	HMPREF0648_0401	EFB92749.1	RNA pseudouridine synthase		Prevotella amnii CRIS 21A-A	307346687	HMPREF9018_1798	EFN91987.1	DNA binding domain protein, excisionase family		Prevotella bergensis DSM 17361	270334132	HMPREF0645_0714	EFA44918.1	hypothetical protein
Prevotella bivia JCVIHMP010	282587547	HMPREF0648_0402	EFB92750.1	3-oxoacyl-[acyl-carrier-protein] reductase		Prevotella amnii CRIS 21A-A	307346688	HMPREF9018_1802	EFN91988.1	N-6 DNA Methylase		Prevotella bergensis DSM 17361	270334136	HMPREF0645_0718	EFA44922.1	conserved hypothetical protein
Prevotella bivia JCVIHMP010	282587548	HMPREF0648_0403	EFB92751.1	transcriptional regulator, TetR family		Prevotella amnii CRIS 21A-A	307346689	HMPREF9018_1795	EFN91989.1	conserved hypothetical protein		Prevotella bergensis DSM 17361	270334138	HMPREF0645_0720	EFA44924.1	hypothetical protein
Prevotella bivia JCVIHMP010	282587553	HMPREF0648_0408	EFB92756.1	aspartate--tRNA ligase		Prevotella amnii CRIS 21A-A	307346690	HMPREF9018_1796	EFN91990.1	conserved hypothetical protein		Prevotella bergensis DSM 17361	270334139	HMPREF0645_0721	EFA44925.1	glycine dehydrogenase
Prevotella bivia JCVIHMP010	282587556	HMPREF0648_0411	EFB92759.1	putative mannose-1-phosphate guanylyltransferase/mannose-6-phosphate isomerase		Prevotella amnii CRIS 21A-A	307346691	HMPREF9018_1797	EFN91991.1	conserved hypothetical protein		Prevotella bergensis DSM 17361	270334143	HMPREF0645_0725	EFA44929.1	conserved hypothetical protein
Prevotella bivia JCVIHMP010	282587557	HMPREF0648_0412	EFB92760.1	cytidylate kinase		Prevotella amnii CRIS 21A-A	307346692	HMPREF9018_1801	EFN91992.1	site-specific recombinase, phage integrase family		Prevotella bergensis DSM 17361	270334144	HMPREF0645_0726	EFA44930.1	hypothetical protein
Prevotella bivia JCVIHMP010	282587559	HMPREF0648_0414	EFB92762.1	polyprenyl synthetase		Prevotella amnii CRIS 21A-A	307346693	HMPREF9018_1799	EFN91993.1	conserved hypothetical protein		Prevotella bergensis DSM 17361	270334145	HMPREF0645_0727	EFA44931.1	conserved hypothetical protein
Prevotella bivia JCVIHMP010	282587566	HMPREF0648_0422	EFB92769.1	monofunctional biosynthetic peptidoglycan transglycosylase		Prevotella amnii CRIS 21A-A	307346694	HMPREF9018_1803	EFN91994.1	DNA topoisomerase		Prevotella bergensis DSM 17361	270334148	HMPREF0645_0730	EFA44934.1	acetyl-CoA carboxylase
Prevotella bivia JCVIHMP010	282587568	HMPREF0648_0424	EFB92771.1	tRNA (guanine-N(1)-)-methyltransferase		Prevotella amnii CRIS 21A-A	307346700	HMPREF9018_0344	EFN91998.1	conserved hypothetical protein		Prevotella bergensis DSM 17361	270334151	HMPREF0645_0612	EFA44937.1	conserved hypothetical protein
Prevotella bivia JCVIHMP010	282587575	HMPREF0648_0432	EFB92778.1	polysaccharide deacetylase		Prevotella amnii CRIS 21A-A	307346705	HMPREF9018_1169	EFN92002.1	NAD dependent epimerase/dehydratase family protein		Prevotella bergensis DSM 17361	270334153	HMPREF0645_0614	EFA44939.1	conserved hypothetical protein
Prevotella bivia JCVIHMP010	282587576	HMPREF0648_0433	EFB92779.1	putative membrane protein		Prevotella amnii CRIS 21A-A	307346706	HMPREF9018_1203	EFN92003.1	DNA polymerase III, beta subunit		Prevotella bergensis DSM 17361	270334157	HMPREF0645_0618	EFA44943.1	hypothetical protein
Prevotella bivia JCVIHMP010	282587581	HMPREF0648_0438	EFB92784.1	phosphoglucomutase/phosphomannomutase, alpha/beta/alpha domain II		Prevotella amnii CRIS 21A-A	307346707	HMPREF9018_1185	EFN92004.1	conserved hypothetical protein		Prevotella bergensis DSM 17361	270334158	HMPREF0645_0619	EFA44944.1	hypothetical protein
Prevotella bivia JCVIHMP010	282587582	HMPREF0648_0439	EFB92785.1	histidine--tRNA ligase		Prevotella amnii CRIS 21A-A	307346708	HMPREF9018_1178	EFN92005.1	50S ribosomal protein L32		Prevotella bergensis DSM 17361	270334159	HMPREF0645_0620	EFA44945.1	hypothetical protein
Prevotella bivia JCVIHMP010	282587583	HMPREF0648_0440	EFB92786.1	adenylosuccinate synthase		Prevotella amnii CRIS 21A-A	307346710	HMPREF9018_1214	EFN92007.1	peptidase M16 inactive domain protein		Prevotella bergensis DSM 17361	270334160	HMPREF0645_0621	EFA44946.1	hypothetical protein
Prevotella bivia JCVIHMP010	282587587	HMPREF0648_0444	EFB92790.1	peptidase family M49		Prevotella amnii CRIS 21A-A	307346711	HMPREF9018_1187	EFN92008.1	conserved hypothetical protein		Prevotella bergensis DSM 17361	270334162	HMPREF0645_0623	EFA44948.1	conserved hypothetical protein
Prevotella bivia JCVIHMP010	282587591	HMPREF0648_0448	EFB92794.1	SsrA-binding protein		Prevotella amnii CRIS 21A-A	307346712	HMPREF9018_1177	EFN92009.1	conserved hypothetical protein		Prevotella bergensis DSM 17361	270334168	HMPREF0645_0629	EFA44954.1	prephenate dehydratase
Prevotella bivia JCVIHMP010	282587592	HMPREF0648_0449	EFB92795.1	methionine aminopeptidase, type I		Prevotella amnii CRIS 21A-A	307346716	HMPREF9018_1190	EFN92013.1	beta galactosidase small chain		Prevotella bergensis DSM 17361	270334169	HMPREF0645_0630	EFA44955.1	conserved hypothetical protein
Prevotella bivia JCVIHMP010	282587593	HMPREF0648_0450	EFB92796.1	putative glycoprotease GCP		Prevotella amnii CRIS 21A-A	307346717	HMPREF9018_1174	EFN92014.1	conserved hypothetical protein		Prevotella bergensis DSM 17361	270334172	HMPREF0645_0633	EFA44958.1	hypothetical protein
Prevotella bivia JCVIHMP010	282587594	HMPREF0648_0451	EFB92797.1	competence/damage-inducible protein CinA C-terminal domain protein		Prevotella amnii CRIS 21A-A	307346718	HMPREF9018_1200	EFN92015.1	DNA repair protein RecN		Prevotella bergensis DSM 17361	270334177	HMPREF0645_0638	EFA44963.1	cytochrome B561
Prevotella bivia JCVIHMP010	282587595	HMPREF0648_0452	EFB92798.1	ribosomal protein L28		Prevotella amnii CRIS 21A-A	307346719	HMPREF9018_1175	EFN92016.1	conserved hypothetical protein		Prevotella bergensis DSM 17361	270334179	HMPREF0645_0592	EFA44965.1	conserved hypothetical protein
Prevotella bivia JCVIHMP010	282587596	HMPREF0648_0453	EFB92799.1	ribosomal protein L33		Prevotella amnii CRIS 21A-A	307346720	HMPREF9018_1208	EFN92017.1	conserved domain protein		Prevotella bergensis DSM 17361	270334185	HMPREF0645_0598	EFA44971.1	hypothetical protein
Prevotella bivia JCVIHMP010	282587597	HMPREF0648_0454	EFB92800.1	conserved hypothetical protein		Prevotella amnii CRIS 21A-A	307346721	HMPREF9018_1199	EFN92018.1	tetratricopeptide repeat protein		Prevotella bergensis DSM 17361	270334188	HMPREF0645_0601	EFA44974.1	conserved hypothetical protein
Prevotella bivia JCVIHMP010	282587602	HMPREF0648_0459	EFB92805.1	dipeptidyl peptidase IV N-terminal domain protein		Prevotella amnii CRIS 21A-A	307346723	HMPREF9018_1204	EFN92020.1	conserved hypothetical protein		Prevotella bergensis DSM 17361	270334194	HMPREF0645_0607	EFA44980.1	conserved hypothetical protein
Prevotella bivia JCVIHMP010	282587603	HMPREF0648_0460	EFB92806.1	phosphoribosylamine--glycine ligase		Prevotella amnii CRIS 21A-A	307346725	HMPREF9018_1189	EFN92022.1	OmpA family protein		Prevotella bergensis DSM 17361	270334196	HMPREF0645_0609	EFA44982.1	hypothetical protein
Prevotella bivia JCVIHMP010	282587612	HMPREF0648_0806	EFB92814.1	conserved hypothetical protein		Prevotella amnii CRIS 21A-A	307346726	HMPREF9018_1198	EFN92023.1	isoprenylcysteine carboxyl methyltransferase (ICMT) family protein		Prevotella bergensis DSM 17361	270334197	HMPREF0645_0610	EFA44983.1	hypothetical protein
Prevotella bivia JCVIHMP010	282587613	HMPREF0648_0807	EFB92815.1	uridine kinase		Prevotella amnii CRIS 21A-A	307346727	HMPREF9018_1186	EFN92024.1	D-alanyl-D-alanine carboxypeptidase/D-alanyl-D-alanine-endopeptidase		Prevotella bergensis DSM 17361	270334198	HMPREF0645_0611	EFA44984.1	conserved hypothetical protein
Prevotella bivia JCVIHMP010	282587616	HMPREF0648_0810	EFB92818.1	inosine-5'-monophosphate dehydrogenase		Prevotella amnii CRIS 21A-A	307346728	HMPREF9018_1171	EFN92025.1	putative lipoprotein		Prevotella bergensis DSM 17361	270334199	HMPREF0645_0591	EFA44985.1	conserved hypothetical protein
Prevotella bivia JCVIHMP010	282587618	HMPREF0648_0812	EFB92820.1	PPIC-type PPIASE domain protein		Prevotella amnii CRIS 21A-A	307346729	HMPREF9018_1196	EFN92026.1	putative metal-binding protein		Prevotella bergensis DSM 17361	270334202	HMPREF0645_0590	EFA44988.1	ISPg7 transposase
Prevotella bivia JCVIHMP010	282587628	HMPREF0648_1364	EFB92829.1	radical SAM enzyme, Cfr family		Prevotella amnii CRIS 21A-A	307346731	HMPREF9018_1172	EFN92028.1	arylsulfatase		Prevotella bergensis DSM 17361	270334203	HMPREF0645_0576	EFA44989.1	transcriptional regulator
Prevotella bivia JCVIHMP010	282587630	HMPREF0648_1366	EFB92831.1	ferrous iron transport protein B		Prevotella amnii CRIS 21A-A	307346733	HMPREF9018_1183	EFN92030.1	cysteine synthase A		Prevotella bergensis DSM 17361	270334204	HMPREF0645_0577	EFA44990.1	conserved hypothetical protein
Prevotella bivia JCVIHMP010	282587631	HMPREF0648_1367	EFB92832.1	DNA repair protein RadA		Prevotella amnii CRIS 21A-A	307346734	HMPREF9018_1201	EFN92031.1	phosphopantothenoylcysteine decarboxylase/phosphopantothenate--cysteine ligase		Prevotella bergensis DSM 17361	270334205	HMPREF0645_0578	EFA44991.1	hypothetical protein
Prevotella bivia JCVIHMP010	282587635	HMPREF0648_1373	EFB92836.1	MaoC-like protein		Prevotella amnii CRIS 21A-A	307346735	HMPREF9018_1206	EFN92032.1	50S ribosomal protein L31		Prevotella bergensis DSM 17361	270334206	HMPREF0645_0579	EFA44992.1	conserved hypothetical protein
Prevotella bivia JCVIHMP010	282587641	HMPREF0648_1379	EFB92842.1	putative phospho-2-dehydro-3-deoxyheptonate aldolase		Prevotella amnii CRIS 21A-A	307346737	HMPREF9018_1210	EFN92034.1	endonuclease/exonuclease/phosphatase family protein		Prevotella bergensis DSM 17361	270334207	HMPREF0645_0580	EFA44993.1	isoaspartyl dipeptidase
Prevotella bivia JCVIHMP010	282587644	HMPREF0648_1382	EFB92845.1	signal recognition particle protein		Prevotella amnii CRIS 21A-A	307346740	HMPREF9018_1209	EFN92037.1	conserved hypothetical protein		Prevotella bergensis DSM 17361	270334208	HMPREF0645_0581	EFA44994.1	hypothetical protein
Prevotella bivia JCVIHMP010	282587645	HMPREF0648_1383	EFB92846.1	tetrahydrofolate dehydrogenase/cyclohydrolase, NAD(P)-binding domain protein		Prevotella amnii CRIS 21A-A	307346743	HMPREF9018_1173	EFN92040.1	MutS2 family protein		Prevotella bergensis DSM 17361	270334209	HMPREF0645_0582	EFA44995.1	hypothetical protein
Prevotella bivia JCVIHMP010	282587660	HMPREF0648_1434	EFB92860.1	riboflavin synthase, alpha subunit		Prevotella amnii CRIS 21A-A	307346745	HMPREF9018_1176	EFN92042.1	transporter, small conductance mechanosensitive ion channel MscS family protein		Prevotella bergensis DSM 17361	270334210	HMPREF0645_0583	EFA44996.1	hypothetical protein
Prevotella bivia JCVIHMP010	282587666	HMPREF0648_1441	EFB92866.1	alanine racemase		Prevotella amnii CRIS 21A-A	307346746	HMPREF9018_1215	EFN92043.1	conserved hypothetical protein		Prevotella bergensis DSM 17361	270334211	HMPREF0645_0584	EFA44997.1	conserved hypothetical protein
Prevotella bivia JCVIHMP010	282587668	HMPREF0648_1443	EFB92868.1	putative tRNA (guanine-N(7)-)-methyltransferase		Prevotella amnii CRIS 21A-A	307346747	HMPREF9018_1191	EFN92044.1	peptidase C1-like protein		Prevotella bergensis DSM 17361	270334213	HMPREF0645_0586	EFA44999.1	hypothetical protein
Prevotella bivia JCVIHMP010	282587673	HMPREF0648_1448	EFB92873.1	NADH:ubiquinone oxidoreductase, F subunit		Prevotella amnii CRIS 21A-A	307346750	HMPREF9018_1660	EFN92046.1	putative aldose 1-epimerase		Prevotella bergensis DSM 17361	270334214	HMPREF0645_0587	EFA45000.1	glucosamine-6-phosphate deaminase
Prevotella bivia JCVIHMP010	282587674	HMPREF0648_1449	EFB92874.1	NADH:ubiquinone oxidoreductase, E subunit		Prevotella amnii CRIS 21A-A	307346751	HMPREF9018_1638	EFN92047.1	helicase family protein		Prevotella bergensis DSM 17361	270334223	HMPREF0645_0532	EFA45009.1	conserved hypothetical protein
Prevotella bivia JCVIHMP010	282587675	HMPREF0648_1450	EFB92875.1	NADH:ubiquinone oxidoreductase, D subunit		Prevotella amnii CRIS 21A-A	307346752	HMPREF9018_1604	EFN92048.1	conserved hypothetical protein		Prevotella bergensis DSM 17361	270334228	HMPREF0645_0537	EFA45014.1	conserved hypothetical protein
Prevotella bivia JCVIHMP010	282587677	HMPREF0648_1452	EFB92877.1	NADH:ubiquinone oxidoreductase, B subunit		Prevotella amnii CRIS 21A-A	307346754	HMPREF9018_1617	EFN92050.1	conserved hypothetical protein		Prevotella bergensis DSM 17361	270334230	HMPREF0645_0539	EFA45016.1	conserved hypothetical protein
Prevotella bivia JCVIHMP010	282587680	HMPREF0648_1455	EFB92880.1	30S ribosomal protein S1		Prevotella amnii CRIS 21A-A	307346755	HMPREF9018_1563	EFN92051.1	putative lipoprotein		Prevotella bergensis DSM 17361	270334241	HMPREF0645_0550	EFA45027.1	hypothetical protein
Prevotella bivia JCVIHMP010	282587685	HMPREF0648_1460	EFB92885.1	YngK family protein		Prevotella amnii CRIS 21A-A	307346756	HMPREF9018_1585	EFN92052.1	conserved hypothetical protein		Prevotella bergensis DSM 17361	270334244	HMPREF0645_0553	EFA45030.1	hypothetical protein
Prevotella bivia JCVIHMP010	282587689	HMPREF0648_1464	EFB92889.1	ribonuclease Z		Prevotella amnii CRIS 21A-A	307346757	HMPREF9018_1648	EFN92053.1	glycine C-acetyltransferase		Prevotella bergensis DSM 17361	270334246	HMPREF0645_0555	EFA45032.1	major facilitator family transporter
Prevotella bivia JCVIHMP010	282587691	HMPREF0648_1466	EFB92891.1	MazG family protein		Prevotella amnii CRIS 21A-A	307346761	HMPREF9018_1659	EFN92057.1	sugar transporter		Prevotella bergensis DSM 17361	270334247	HMPREF0645_0556	EFA45033.1	conserved hypothetical protein
Prevotella bivia JCVIHMP010	282587692	HMPREF0648_1467	EFB92892.1	valine--tRNA ligase		Prevotella amnii CRIS 21A-A	307346762	HMPREF9018_1652	EFN92058.1	PASTA domain protein		Prevotella bergensis DSM 17361	270334252	HMPREF0645_0561	EFA45038.1	conserved hypothetical protein
Prevotella bivia JCVIHMP010	282587699	HMPREF0648_1474	EFB92899.1	excinuclease ABC, B subunit		Prevotella amnii CRIS 21A-A	307346763	HMPREF9018_1635	EFN92059.1	putative membrane protein		Prevotella bergensis DSM 17361	270334254	HMPREF0645_0563	EFA45040.1	hypothetical protein
Prevotella bivia JCVIHMP010	282587700	HMPREF0648_1475	EFB92900.1	pyruvate, phosphate dikinase		Prevotella amnii CRIS 21A-A	307346765	HMPREF9018_1614	EFN92061.1	beta-ketoacyl synthase, N-terminal domain protein		Prevotella bergensis DSM 17361	270334255	HMPREF0645_0564	EFA45041.1	conserved hypothetical protein
Prevotella bivia JCVIHMP010	282587701	HMPREF0648_1476	EFB92901.1	23S rRNA (uracil-5-)-methyltransferase RumA		Prevotella amnii CRIS 21A-A	307346767	HMPREF9018_1559	EFN92063.1	putative lipoprotein		Prevotella bergensis DSM 17361	270334261	HMPREF0645_0570	EFA45047.1	conserved hypothetical protein
Prevotella bivia JCVIHMP010	282587710	HMPREF0648_1485	EFB92910.1	dTDP-glucose 4,6-dehydratase		Prevotella amnii CRIS 21A-A	307346771	HMPREF9018_1543	EFN92067.1	radical SAM domain protein		Prevotella bergensis DSM 17361	270334263	HMPREF0645_0572	EFA45049.1	conserved hypothetical protein
Prevotella bivia JCVIHMP010	282587716	HMPREF0648_1491	EFB92916.1	C-terminal processing peptidase		Prevotella amnii CRIS 21A-A	307346773	HMPREF9018_1616	EFN92069.1	conserved hypothetical protein		Prevotella bergensis DSM 17361	270334267	HMPREF0645_0490	EFA45053.1	cytochrome c biogenesis protein CcsA
Prevotella bivia JCVIHMP010	282587717	HMPREF0648_1492	EFB92917.1	cytidine and deoxycytidylate deaminase zinc-binding region		Prevotella amnii CRIS 21A-A	307346774	HMPREF9018_1622	EFN92070.1	oxidoreductase, short chain dehydrogenase/reductase family protein		Prevotella bergensis DSM 17361	270334268	HMPREF0645_0491	EFA45054.1	conserved hypothetical protein
Prevotella bivia JCVIHMP010	282587718	HMPREF0648_1493	EFB92918.1	peptidase family M3		Prevotella amnii CRIS 21A-A	307346777	HMPREF9018_1583	EFN92073.1	CobW/P47K family protein		Prevotella bergensis DSM 17361	270334269	HMPREF0645_0492	EFA45055.1	conserved hypothetical protein
Prevotella bivia JCVIHMP010	282587723	HMPREF0648_1498	EFB92923.1	glycosyltransferase, group 2 family protein		Prevotella amnii CRIS 21A-A	307346779	HMPREF9018_1553	EFN92075.1	conserved domain protein		Prevotella bergensis DSM 17361	270334270	HMPREF0645_0493	EFA45056.1	conserved hypothetical protein
Prevotella bivia JCVIHMP010	282587727	HMPREF0648_1505	EFB92927.1	recombination protein RecR		Prevotella amnii CRIS 21A-A	307346780	HMPREF9018_1602	EFN92076.1	conserved hypothetical protein		Prevotella bergensis DSM 17361	270334271	HMPREF0645_0494	EFA45057.1	iron-regulated protein A
Prevotella bivia JCVIHMP010	282587747	HMPREF0648_1525	EFB92947.1	transglycosylase		Prevotella amnii CRIS 21A-A	307346783	HMPREF9018_1516	EFN92079.1	conserved hypothetical protein		Prevotella bergensis DSM 17361	270334272	HMPREF0645_0495	EFA45058.1	conserved hypothetical protein
Prevotella bivia JCVIHMP010	282587748	HMPREF0648_1526	EFB92948.1	tRNA isopentenyltransferase		Prevotella amnii CRIS 21A-A	307346784	HMPREF9018_1549	EFN92080.1	site-specific recombinase, phage integrase family		Prevotella bergensis DSM 17361	270334273	HMPREF0645_0496	EFA45059.1	conserved hypothetical protein
Prevotella bivia JCVIHMP010	282587749	HMPREF0648_1527	EFB92949.1	acyl-[acyl-carrier-protein]-UDP-N- acetylglucosamine O-acyltransferase		Prevotella amnii CRIS 21A-A	307346785	HMPREF9018_1594	EFN92081.1	YitT family protein		Prevotella bergensis DSM 17361	270334274	HMPREF0645_0497	EFA45060.1	conserved hypothetical protein
Prevotella bivia JCVIHMP010	282587750	HMPREF0648_1528	EFB92950.1	UDP-3-O-[3-hydroxymyristoyl] N-acetylglucosamine deacetylase		Prevotella amnii CRIS 21A-A	307346787	HMPREF9018_1606	EFN92083.1	conserved hypothetical protein		Prevotella bergensis DSM 17361	270334276	HMPREF0645_0499	EFA45062.1	hypothetical protein
Prevotella bivia JCVIHMP010	282587751	HMPREF0648_1529	EFB92951.1	UDP-3-O-[3-hydroxymyristoyl] glucosamine N-acyltransferase		Prevotella amnii CRIS 21A-A	307346788	HMPREF9018_1637	EFN92084.1	DNA/RNA non-specific endonuclease		Prevotella bergensis DSM 17361	270334280	HMPREF0645_0503	EFA45066.1	conserved hypothetical protein
Prevotella bivia JCVIHMP010	282587753	HMPREF0648_1531	EFB92953.1	orotidine 5'-phosphate decarboxylase		Prevotella amnii CRIS 21A-A	307346789	HMPREF9018_1547	EFN92085.1	conserved hypothetical protein		Prevotella bergensis DSM 17361	270334301	HMPREF0645_0475	EFA45087.1	conserved hypothetical protein
Prevotella bivia JCVIHMP010	282587754	HMPREF0648_1532	EFB92954.1	peptide chain release factor 1		Prevotella amnii CRIS 21A-A	307346790	HMPREF9018_1552	EFN92086.1	putative lipoprotein		Prevotella bergensis DSM 17361	270334302	HMPREF0645_0476	EFA45088.1	conserved hypothetical protein
Prevotella bivia JCVIHMP010	282587755	HMPREF0648_1533	EFB92955.1	putative phosphoribosylformylglycinamidine cyclo-ligase		Prevotella amnii CRIS 21A-A	307346791	HMPREF9018_1555	EFN92087.1	TonB-dependent receptor plug domain protein		Prevotella bergensis DSM 17361	270334304	HMPREF0645_0478	EFA45090.1	hypothetical protein
Prevotella bivia JCVIHMP010	282587757	HMPREF0648_1535	EFB92957.1	ubiquinone/menaquinone biosynthesis methyltransferase		Prevotella amnii CRIS 21A-A	307346795	HMPREF9018_1513	EFN92091.1	conserved hypothetical protein		Prevotella bergensis DSM 17361	270334309	HMPREF0645_0483	EFA45095.1	lytic transglycosylase
Prevotella bivia JCVIHMP010	282587758	HMPREF0648_1536	EFB92958.1	phosphoribosylaminoimidazolesuccinocarboxamide synthase		Prevotella amnii CRIS 21A-A	307346796	HMPREF9018_1625	EFN92092.1	conserved domain protein		Prevotella bergensis DSM 17361	270334311	HMPREF0645_0485	EFA45097.1	hypothetical protein
Prevotella bivia JCVIHMP010	282587759	HMPREF0648_1537	EFB92959.1	PhoH family protein		Prevotella amnii CRIS 21A-A	307346797	HMPREF9018_1539	EFN92093.1	ThiF family protein		Prevotella bergensis DSM 17361	270334312	HMPREF0645_0486	EFA45098.1	hypothetical protein
Prevotella bivia JCVIHMP010	282587761	HMPREF0648_1539	EFB92961.1	ribosomal protein L21		Prevotella amnii CRIS 21A-A	307346798	HMPREF9018_1640	EFN92094.1	putative cardiolipin synthase		Prevotella bergensis DSM 17361	270334313	HMPREF0645_0487	EFA45099.1	conserved hypothetical protein
Prevotella bivia JCVIHMP010	282587763	HMPREF0648_1541	EFB92963.1	serine--tRNA ligase		Prevotella amnii CRIS 21A-A	307346799	HMPREF9018_1567	EFN92095.1	rod shape-determining protein MreC		Prevotella bergensis DSM 17361	270334314	HMPREF0645_0488	EFA45100.1	conserved hypothetical protein
Prevotella bivia JCVIHMP010	282587765	HMPREF0648_1543	EFB92965.1	phosphorylase family protein		Prevotella amnii CRIS 21A-A	307346800	HMPREF9018_1578	EFN92096.1	FHA domain protein		Prevotella bergensis DSM 17361	270334316	HMPREF0645_0435	EFA45102.1	conserved hypothetical protein
Prevotella bivia JCVIHMP010	282587774	HMPREF0648_1552	EFB92974.1	putative translation elongation factor G		Prevotella amnii CRIS 21A-A	307346802	HMPREF9018_1597	EFN92098.1	toxin-antitoxin system, toxin component, RelE family		Prevotella bergensis DSM 17361	270334318	HMPREF0645_0437	EFA45104.1	alpha-N-arabinofuranosidase
Prevotella bivia JCVIHMP010	282587783	HMPREF0648_1561	EFB92983.1	L-asparaginase, type I		Prevotella amnii CRIS 21A-A	307346803	HMPREF9018_1545	EFN92099.1	conserved hypothetical protein		Prevotella bergensis DSM 17361	270334320	HMPREF0645_0439	EFA45106.1	group 2 glycosyl transferase
Prevotella bivia JCVIHMP010	282587787	HMPREF0648_1565	EFB92987.1	carbamoyl-phosphate synthase, small subunit		Prevotella amnii CRIS 21A-A	307346804	HMPREF9018_1645	EFN92100.1	nucleotide sugar dehydrogenase		Prevotella bergensis DSM 17361	270334321	HMPREF0645_0440	EFA45107.1	sugar transferase
Prevotella bivia JCVIHMP010	282587788	HMPREF0648_1566	EFB92988.1	carbamoyl-phosphate synthase, large subunit		Prevotella amnii CRIS 21A-A	307346805	HMPREF9018_1598	EFN92101.1	PAP2 family protein		Prevotella bergensis DSM 17361	270334325	HMPREF0645_0444	EFA45111.1	conserved hypothetical protein
Prevotella bivia JCVIHMP010	282587791	HMPREF0648_1569	EFB92991.1	hemerythrin HHE cation binding domain protein		Prevotella amnii CRIS 21A-A	307346806	HMPREF9018_1557	EFN92102.1	putative lipoprotein		Prevotella bergensis DSM 17361	270334329	HMPREF0645_0448	EFA45115.1	conserved hypothetical protein
Prevotella bivia JCVIHMP010	282587797	HMPREF0648_1575	EFB92997.1	RNA methyltransferase, TrmH family		Prevotella amnii CRIS 21A-A	307346807	HMPREF9018_1643	EFN92103.1	NAD dependent epimerase/dehydratase family protein		Prevotella bergensis DSM 17361	270334345	HMPREF0645_0464	EFA45131.1	hypothetical protein
Prevotella bivia JCVIHMP010	282587802	HMPREF0648_0587	EFB93001.1	conserved hypothetical protein		Prevotella amnii CRIS 21A-A	307346808	HMPREF9018_1528	EFN92104.1	MutS domain V protein		Prevotella bergensis DSM 17361	270334348	HMPREF0645_0467	EFA45134.1	ada regulatory protein
Prevotella bivia JCVIHMP010	282587806	HMPREF0648_0591	EFB93005.1	putative peptidyl-prolyl cis-trans isomerase, FKBP-type		Prevotella amnii CRIS 21A-A	307346809	HMPREF9018_1534	EFN92105.1	conserved hypothetical protein		Prevotella bergensis DSM 17361	270334355	HMPREF0645_0474	EFA45141.1	FG-GAP repeat domain protein
Prevotella bivia JCVIHMP010	282587816	HMPREF0648_0602	EFB93015.1	ribosomal protein S20		Prevotella amnii CRIS 21A-A	307346813	HMPREF9018_1613	EFN92109.1	putative acyl carrier protein		Prevotella bergensis DSM 17361	270334360	HMPREF0645_0426	EFA45146.1	conserved hypothetical protein
Prevotella bivia JCVIHMP010	282587817	HMPREF0648_0603	EFB93016.1	DNA gyrase, B subunit		Prevotella amnii CRIS 21A-A	307346815	HMPREF9018_1605	EFN92111.1	conserved hypothetical protein		Prevotella bergensis DSM 17361	270334361	HMPREF0645_0427	EFA45147.1	hypothetical protein
Prevotella bivia JCVIHMP010	282587819	HMPREF0648_0605	EFB93018.1	conserved hypothetical protein		Prevotella amnii CRIS 21A-A	307346816	HMPREF9018_1611	EFN92112.1	conserved hypothetical protein		Prevotella bergensis DSM 17361	270334364	HMPREF0645_0430	EFA45150.1	hypothetical protein
Prevotella bivia JCVIHMP010	282587820	HMPREF0648_0606	EFB93019.1	uracil-DNA glycosylase		Prevotella amnii CRIS 21A-A	307346817	HMPREF9018_1571	EFN92113.1	branched-chain-amino-acid transaminase		Prevotella bergensis DSM 17361	270334367	HMPREF0645_0433	EFA45153.1	hypothetical protein
Prevotella bivia JCVIHMP010	282587832	HMPREF0648_2041	EFB93030.1	exonuclease		Prevotella amnii CRIS 21A-A	307346819	HMPREF9018_1503	EFN92115.1	conserved hypothetical protein		Prevotella bergensis DSM 17361	270334368	HMPREF0645_0434	EFA45154.1	mobilization protein
Prevotella bivia JCVIHMP010	282587846	HMPREF0648_0549	EFB93043.1	pyruvate kinase		Prevotella amnii CRIS 21A-A	307346820	HMPREF9018_1633	EFN92116.1	conserved hypothetical protein		Prevotella bergensis DSM 17361	270334383	HMPREF0645_0396	EFA45169.1	ribonuclease P protein component
Prevotella bivia JCVIHMP010	282587847	HMPREF0648_0550	EFB93044.1	nucleotidyl transferase		Prevotella amnii CRIS 21A-A	307346821	HMPREF9018_1517	EFN92117.1	uncharacterized protein, YfiH family		Prevotella bergensis DSM 17361	270334385	HMPREF0645_0398	EFA45171.1	conserved hypothetical protein
Prevotella bivia JCVIHMP010	282587848	HMPREF0648_0551	EFB93045.1	GMP synthase (glutamine-hydrolyzing), C-terminal domain protein		Prevotella amnii CRIS 21A-A	307346822	HMPREF9018_1537	EFN92118.1	conserved hypothetical protein		Prevotella bergensis DSM 17361	270334400	HMPREF0645_0413	EFA45186.1	hypothetical protein
Prevotella bivia JCVIHMP010	282587849	HMPREF0648_0552	EFB93046.1	peptidase T		Prevotella amnii CRIS 21A-A	307346823	HMPREF9018_1658	EFN92119.1	galactokinase		Prevotella bergensis DSM 17361	270334401	HMPREF0645_0414	EFA45187.1	conserved hypothetical protein
Prevotella bivia JCVIHMP010	282587853	HMPREF0648_0556	EFB93050.1	putative transketolase		Prevotella amnii CRIS 21A-A	307346825	HMPREF9018_1531	EFN92121.1	relaxase/mobilization nuclease domain protein		Prevotella bergensis DSM 17361	270334402	HMPREF0645_0415	EFA45188.1	conserved hypothetical protein
Prevotella bivia JCVIHMP010	282587854	HMPREF0648_0557	EFB93051.1	sugar-phosphate isomerase, RpiB/LacA/LacB family		Prevotella amnii CRIS 21A-A	307346826	HMPREF9018_1510	EFN92122.1	Ser/Thr phosphatase family protein		Prevotella bergensis DSM 17361	270334404	HMPREF0645_0417	EFA45190.1	50S ribosomal protein L25
Prevotella bivia JCVIHMP010	282587856	HMPREF0648_0559	EFB93053.1	pseudouridine synthase, RluA family		Prevotella amnii CRIS 21A-A	307346827	HMPREF9018_1580	EFN92123.1	dTDP-4-dehydrorhamnose 3,5-epimerase		Prevotella bergensis DSM 17361	270334417	HMPREF0645_0358	EFA45203.1	conserved hypothetical protein
Prevotella bivia JCVIHMP010	282587858	HMPREF0648_0561	EFB93055.1	ABC transporter, ATP-binding protein		Prevotella amnii CRIS 21A-A	307346828	HMPREF9018_1530	EFN92124.1	Cof-like hydrolase		Prevotella bergensis DSM 17361	270334421	HMPREF0645_0362	EFA45207.1	conserved hypothetical protein
Prevotella bivia JCVIHMP010	282587860	HMPREF0648_0563	EFB93057.1	chaperone protein DnaJ		Prevotella amnii CRIS 21A-A	307346829	HMPREF9018_1548	EFN92125.1	conserved hypothetical protein		Prevotella bergensis DSM 17361	270334423	HMPREF0645_0364	EFA45209.1	mannose-6-phosphate isomerase
Prevotella bivia JCVIHMP010	282587861	HMPREF0648_0564	EFB93058.1	bifunctional protein FolC		Prevotella amnii CRIS 21A-A	307346831	HMPREF9018_1519	EFN92127.1	adenylate kinase		Prevotella bergensis DSM 17361	270334424	HMPREF0645_0365	EFA45210.1	hypothetical protein
Prevotella bivia JCVIHMP010	282587862	HMPREF0648_0565	EFB93059.1	tRNA isopentenyltransferase		Prevotella amnii CRIS 21A-A	307346833	HMPREF9018_1586	EFN92129.1	50S ribosomal protein L20		Prevotella bergensis DSM 17361	270334428	HMPREF0645_0369	EFA45214.1	hypothetical protein
Prevotella bivia JCVIHMP010	282587881	HMPREF0648_1807	EFB93075.1	dihydroorotate dehydrogenase 1B		Prevotella amnii CRIS 21A-A	307346835	HMPREF9018_1535	EFN92131.1	virulence-associated protein E		Prevotella bergensis DSM 17361	270334440	HMPREF0645_0381	EFA45226.1	polyribonucleotide nucleotidyltransferase
Prevotella bivia JCVIHMP010	282587882	HMPREF0648_1808	EFB93076.1	putative dihydroorotate dehydrogenase, electron transfer subunit		Prevotella amnii CRIS 21A-A	307346837	HMPREF9018_1612	EFN92133.1	beta-ketoacyl synthase, N-terminal domain protein		Prevotella bergensis DSM 17361	270334441	HMPREF0645_0326	EFA45227.1	conserved hypothetical protein
Prevotella bivia JCVIHMP010	282587886	HMPREF0648_1812	EFB93080.1	type I restriction enzyme HsdR protein N-terminal domain protein		Prevotella amnii CRIS 21A-A	307346838	HMPREF9018_1618	EFN92134.1	putative acyl carrier protein		Prevotella bergensis DSM 17361	270334443	HMPREF0645_0328	EFA45229.1	tRNA 2-selenouridine synthase
Prevotella bivia JCVIHMP010	282587892	HMPREF0648_0611	EFB93085.1	proline--tRNA ligase		Prevotella amnii CRIS 21A-A	307346839	HMPREF9018_1581	EFN92135.1	putative lipoprotein		Prevotella bergensis DSM 17361	270334444	HMPREF0645_0329	EFA45230.1	conserved hypothetical protein
Prevotella bivia JCVIHMP010	282587899	HMPREF0648_0621	EFB93092.1	thioredoxin		Prevotella amnii CRIS 21A-A	307346844	HMPREF9018_1521	EFN92140.1	YjeF domain protein		Prevotella bergensis DSM 17361	270334455	HMPREF0645_0340	EFA45241.1	hypothetical protein
Prevotella bivia JCVIHMP010	282587901	HMPREF0648_0623	EFB93094.1	phosphatidylserine decarboxylase		Prevotella amnii CRIS 21A-A	307346846	HMPREF9018_1603	EFN92142.1	acyltransferase		Prevotella bergensis DSM 17361	270334459	HMPREF0645_0344	EFA45245.1	phage protein
Prevotella bivia JCVIHMP010	282587902	HMPREF0648_0624	EFB93095.1	putative CDP-diacylglycerol-serine O-phosphatidyltransferase		Prevotella amnii CRIS 21A-A	307346849	HMPREF9018_1649	EFN92145.1	putative lipoprotein		Prevotella bergensis DSM 17361	270334464	HMPREF0645_0349	EFA45250.1	conserved hypothetical protein
Prevotella bivia JCVIHMP010	282587915	HMPREF0648_1637	EFB93107.1	conserved hypothetical protein		Prevotella amnii CRIS 21A-A	307346851	HMPREF9018_1506	EFN92147.1	ATPase/histidine kinase/DNA gyrase B/HSP90 domain protein		Prevotella bergensis DSM 17361	270334465	HMPREF0645_0276	EFA45251.1	DNA-directed DNA polymerase I
Prevotella bivia JCVIHMP010	282587917	HMPREF0648_1639	EFB93109.1	acyltransferase		Prevotella amnii CRIS 21A-A	307346852	HMPREF9018_1615	EFN92148.1	acyl-CoA thioester hydrolase, YbgC/YbaW family		Prevotella bergensis DSM 17361	270334466	HMPREF0645_0277	EFA45252.1	conserved hypothetical protein
Prevotella bivia JCVIHMP010	282587919	HMPREF0648_1641	EFB93111.1	diphosphate--fructose-6-phosphate 1-phosphotransferase		Prevotella amnii CRIS 21A-A	307346854	HMPREF9018_1551	EFN92150.1	site-specific recombinase, phage integrase family		Prevotella bergensis DSM 17361	270334467	HMPREF0645_0278	EFA45253.1	alginate O-acetyltransferase AlgI
Prevotella bivia JCVIHMP010	282587926	HMPREF0648_1648	EFB93118.1	AMP-binding enzyme		Prevotella amnii CRIS 21A-A	307346855	HMPREF9018_1584	EFN92151.1	mannosyl-glycoprotein endo-beta-N-acetylglucosaminidase		Prevotella bergensis DSM 17361	270334469	HMPREF0645_0280	EFA45255.1	hypothetical protein
Prevotella bivia JCVIHMP010	282587930	HMPREF0648_1652	EFB93122.1	pyridoxal phosphate enzyme, YggS family		Prevotella amnii CRIS 21A-A	307346856	HMPREF9018_1541	EFN92152.1	conserved hypothetical protein		Prevotella bergensis DSM 17361	270334475	HMPREF0645_0286	EFA45261.1	conserved hypothetical protein
Prevotella bivia JCVIHMP010	282587932	HMPREF0648_1654	EFB93124.1	chorismate synthase		Prevotella amnii CRIS 21A-A	307346857	HMPREF9018_1570	EFN92153.1	putative membrane protein		Prevotella bergensis DSM 17361	270334476	HMPREF0645_0287	EFA45262.1	hypothetical protein
Prevotella bivia JCVIHMP010	282587955	HMPREF0648_0008	EFB93143.1	phosphoribulokinase/uridine kinase family protein		Prevotella amnii CRIS 21A-A	307346858	HMPREF9018_1533	EFN92154.1	conserved hypothetical protein		Prevotella bergensis DSM 17361	270334484	HMPREF0645_0295	EFA45270.1	hypothetical protein
Prevotella bivia JCVIHMP010	282587974	HMPREF0648_1024	EFB93158.1	ATPase, YjeE family		Prevotella amnii CRIS 21A-A	307346861	HMPREF9018_1538	EFN92157.1	DNA binding domain protein, excisionase family		Prevotella bergensis DSM 17361	270334495	HMPREF0645_0306	EFA45281.1	conserved hypothetical protein
Prevotella bivia JCVIHMP010	282587976	HMPREF0648_1026	EFB93160.1	electron transfer flavoprotein domain protein		Prevotella amnii CRIS 21A-A	307346862	HMPREF9018_1621	EFN92158.1	putative beta-ketoacyl-acyl-carrier-protein synthase II		Prevotella bergensis DSM 17361	270334503	HMPREF0645_0314	EFA45289.1	hypothetical protein
Prevotella bivia JCVIHMP010	282587977	HMPREF0648_1027	EFB93161.1	electron transfer flavoprotein FAD-binding domain protein		Prevotella amnii CRIS 21A-A	307346864	HMPREF9018_1639	EFN92160.1	DNA primase		Prevotella bergensis DSM 17361	270334504	HMPREF0645_0315	EFA45290.1	acyltransferase
Prevotella bivia JCVIHMP010	282587978	HMPREF0648_1028	EFB93162.1	acyl-CoA dehydrogenase, C-terminal domain protein		Prevotella amnii CRIS 21A-A	307346865	HMPREF9018_1511	EFN92161.1	5'-nucleotidase, C-terminal domain protein		Prevotella bergensis DSM 17361	270334505	HMPREF0645_0316	EFA45291.1	conserved hypothetical protein
Prevotella bivia JCVIHMP010	282587983	HMPREF0648_1033	EFB93167.1	amino acid kinase family protein		Prevotella amnii CRIS 21A-A	307346866	HMPREF9018_1562	EFN92162.1	methionine-R-sulfoxide reductase		Prevotella bergensis DSM 17361	270334507	HMPREF0645_0318	EFA45293.1	conserved hypothetical protein
Prevotella bivia JCVIHMP010	282587984	HMPREF0648_1034	EFB93168.1	cell division ATP-binding protein FtsE family protein		Prevotella amnii CRIS 21A-A	307346867	HMPREF9018_1610	EFN92163.1	outer membrane lipoprotein carrier protein		Prevotella bergensis DSM 17361	270334508	HMPREF0645_0319	EFA45294.1	conserved hypothetical protein
Prevotella bivia JCVIHMP010	282587988	HMPREF0648_1115	EFB93171.1	lysine--tRNA ligase		Prevotella amnii CRIS 21A-A	307346868	HMPREF9018_1573	EFN92164.1	firmicute fructose-1,6-bisphosphatase		Prevotella bergensis DSM 17361	270334509	HMPREF0645_0320	EFA45295.1	conserved hypothetical protein
Prevotella bivia JCVIHMP010	282587989	HMPREF0648_1116	EFB93172.1	NAD-dependent glycerol-3-phosphate dehydrogenase C-terminal domain protein		Prevotella amnii CRIS 21A-A	307346869	HMPREF9018_1542	EFN92165.1	conserved hypothetical protein		Prevotella bergensis DSM 17361	270334511	HMPREF0645_0322	EFA45297.1	conserved hypothetical protein
Prevotella bivia JCVIHMP010	282587990	HMPREF0648_1117	EFB93173.1	glucose-6-phosphate isomerase		Prevotella amnii CRIS 21A-A	307346870	HMPREF9018_1596	EFN92166.1	toxin-antitoxin system, antitoxin component, Xre family		Prevotella bergensis DSM 17361	270334519	HMPREF0645_0270	EFA45305.1	conserved hypothetical protein
Prevotella bivia JCVIHMP010	282587992	HMPREF0648_1119	EFB93175.1	Xaa-His dipeptidase		Prevotella amnii CRIS 21A-A	307346871	HMPREF9018_1601	EFN92167.1	AMP-binding enzyme		Prevotella bergensis DSM 17361	270334525	HMPREF0645_0236	EFA45311.1	conserved hypothetical protein
Prevotella bivia JCVIHMP010	282587994	HMPREF0648_1121	EFB93177.1	dimethyladenosine transferase		Prevotella amnii CRIS 21A-A	307346872	HMPREF9018_1505	EFN92168.1	magnesium-importing ATPase		Prevotella bergensis DSM 17361	270334526	HMPREF0645_0237	EFA45312.1	hypothetical protein
Prevotella bivia JCVIHMP010	282587996	HMPREF0648_1123	EFB93179.1	ribosome recycling factor		Prevotella amnii CRIS 21A-A	307346878	HMPREF9018_1607	EFN92174.1	glycosyltransferase, group 2 family protein		Prevotella bergensis DSM 17361	270334527	HMPREF0645_0238	EFA45313.1	conserved hypothetical protein
Prevotella bivia JCVIHMP010	282587997	HMPREF0648_1124	EFB93180.1	ribosome small subunit-dependent GTPase A		Prevotella amnii CRIS 21A-A	307346879	HMPREF9018_1560	EFN92175.1	conserved hypothetical protein		Prevotella bergensis DSM 17361	270334530	HMPREF0645_0241	EFA45316.1	conserved hypothetical protein
Prevotella bivia JCVIHMP010	282587999	HMPREF0648_1126	EFB93182.1	CorA-like protein		Prevotella amnii CRIS 21A-A	307346881	HMPREF9018_1546	EFN92177.1	bacteriocin ABC transporter, metallopeptidase/ATP-binding subunit		Prevotella bergensis DSM 17361	270334533	HMPREF0645_0244	EFA45319.1	conserved hypothetical protein
Prevotella bivia JCVIHMP010	282588001	HMPREF0648_1128	EFB93184.1	tRNA (5-methylaminomethyl-2-thiouridylate)-methyltransferase		Prevotella amnii CRIS 21A-A	307346883	HMPREF9018_1574	EFN92179.1	conserved hypothetical protein		Prevotella bergensis DSM 17361	270334544	HMPREF0645_0255	EFA45330.1	hypothetical protein
Prevotella bivia JCVIHMP010	282588005	HMPREF0648_1134	EFB93188.1	iojap-like protein		Prevotella amnii CRIS 21A-A	307346885	HMPREF9018_1544	EFN92181.1	conserved hypothetical protein		Prevotella bergensis DSM 17361	270334545	HMPREF0645_0256	EFA45331.1	hypothetical protein
Prevotella bivia JCVIHMP010	282588006	HMPREF0648_1135	EFB93189.1	ATP-dependent metallopeptidase HflB		Prevotella amnii CRIS 21A-A	307346886	HMPREF9018_1522	EFN92182.1	lipoprotein A-like protein		Prevotella bergensis DSM 17361	270334547	HMPREF0645_0258	EFA45333.1	conserved hypothetical protein
Prevotella bivia JCVIHMP010	282588007	HMPREF0648_1136	EFB93190.1	phosphatidate cytidylyltransferase		Prevotella amnii CRIS 21A-A	307346887	HMPREF9018_1647	EFN92183.1	glycosyltransferase, group 2 family protein		Prevotella bergensis DSM 17361	270334548	HMPREF0645_0259	EFA45334.1	conserved hypothetical protein
Prevotella bivia JCVIHMP010	282588009	HMPREF0648_1138	EFB93192.1	alanine--tRNA ligase		Prevotella amnii CRIS 21A-A	307346888	HMPREF9018_1634	EFN92184.1	LrgA family protein		Prevotella bergensis DSM 17361	270334549	HMPREF0645_0260	EFA45335.1	conserved hypothetical protein
Prevotella bivia JCVIHMP010	282588010	HMPREF0648_1139	EFB93193.1	transcriptional regulator, MerR family		Prevotella amnii CRIS 21A-A	307346889	HMPREF9018_1657	EFN92185.1	TonB-dependent receptor plug domain protein		Prevotella bergensis DSM 17361	270334550	HMPREF0645_0261	EFA45336.1	conserved hypothetical protein
Prevotella bivia JCVIHMP010	282588011	HMPREF0648_1140	EFB93194.1	RNA methyltransferase, RsmD family		Prevotella amnii CRIS 21A-A	307346890	HMPREF9018_1523	EFN92186.1	Glu/Leu/Phe/Val dehydrogenase, dimerization domain protein		Prevotella bergensis DSM 17361	270334555	HMPREF0645_0202	EFA45341.1	RelE family toxin-antitoxin system
Prevotella bivia JCVIHMP010	282588017	HMPREF0648_1146	EFB93200.1	transcription-repair coupling factor		Prevotella amnii CRIS 21A-A	307346891	HMPREF9018_1566	EFN92187.1	rod shape-determining protein MreD		Prevotella bergensis DSM 17361	270334559	HMPREF0645_0206	EFA45345.1	hypothetical protein
Prevotella bivia JCVIHMP010	282588018	HMPREF0648_1147	EFB93201.1	glycosyltransferase, group 2 family protein		Prevotella amnii CRIS 21A-A	307346892	HMPREF9018_1532	EFN92188.1	conserved hypothetical protein		Prevotella bergensis DSM 17361	270334560	HMPREF0645_0207	EFA45346.1	conserved hypothetical protein
Prevotella bivia JCVIHMP010	282588021	HMPREF0648_1150	EFB93204.1	lipid-A-disaccharide synthase		Prevotella amnii CRIS 21A-A	307346893	HMPREF9018_1653	EFN92189.1	50S ribosomal protein L34		Prevotella bergensis DSM 17361	270334569	HMPREF0645_0216	EFA45355.1	conserved hypothetical protein
Prevotella bivia JCVIHMP010	282588023	HMPREF0648_1152	EFB93206.1	sporulation initiation inhibitor protein Soj		Prevotella amnii CRIS 21A-A	307346894	HMPREF9018_1520	EFN92190.1	hypoxanthine phosphoribosyltransferase		Prevotella bergensis DSM 17361	270334570	HMPREF0645_0217	EFA45356.1	hypothetical protein
Prevotella bivia JCVIHMP010	282588024	HMPREF0648_1153	EFB93207.1	ParB-like protein		Prevotella amnii CRIS 21A-A	307346895	HMPREF9018_1556	EFN92191.1	putative lipoprotein		Prevotella bergensis DSM 17361	270334571	HMPREF0645_0218	EFA45357.1	conserved hypothetical protein
Prevotella bivia JCVIHMP010	282588026	HMPREF0648_1155	EFB93209.1	putative GTP diphosphokinase		Prevotella amnii CRIS 21A-A	307346896	HMPREF9018_1540	EFN92192.1	transcriptional regulator, LuxR family		Prevotella bergensis DSM 17361	270334576	HMPREF0645_0223	EFA45362.1	conserved hypothetical protein
Prevotella bivia JCVIHMP010	282588027	HMPREF0648_1156	EFB93210.1	1-deoxy-D-xylulose-5-phosphate synthase		Prevotella amnii CRIS 21A-A	307346897	HMPREF9018_1526	EFN92193.1	conserved hypothetical protein		Prevotella bergensis DSM 17361	270334577	HMPREF0645_0224	EFA45363.1	conserved hypothetical protein
Prevotella bivia JCVIHMP010	282588028	HMPREF0648_1157	EFB93211.1	TrkA-C domain protein		Prevotella amnii CRIS 21A-A	307346898	HMPREF9018_1619	EFN92194.1	O-methyltransferase		Prevotella bergensis DSM 17361	270334581	HMPREF0645_0228	EFA45367.1	conserved hypothetical protein
Prevotella bivia JCVIHMP010	282588034	HMPREF0648_1163	EFB93217.1	amidohydrolase family protein		Prevotella amnii CRIS 21A-A	307346900	HMPREF9018_1572	EFN92196.1	conserved hypothetical protein		Prevotella bergensis DSM 17361	270334586	HMPREF0645_0233	EFA45372.1	signal peptidase IB
Prevotella bivia JCVIHMP010	282588036	HMPREF0648_1165	EFB93219.1	acyltransferase		Prevotella amnii CRIS 21A-A	307346904	HMPREF9018_1507	EFN92200.1	response regulator receiver domain protein		Prevotella bergensis DSM 17361	270334587	HMPREF0645_0234	EFA45373.1	conserved hypothetical protein
Prevotella bivia JCVIHMP010	282588050	HMPREF0648_1179	EFB93233.1	ribosomal protein L19		Prevotella amnii CRIS 21A-A	307346908	HMPREF9018_0628	EFN92202.1	integrase core domain protein		Prevotella bergensis DSM 17361	270334588	HMPREF0645_0235	EFA45374.1	hypothetical protein
Prevotella bivia JCVIHMP010	282588052	HMPREF0648_1181	EFB93235.1	putative endoribonuclease L-PSP		Prevotella bergensis DSM 17361	270331965	HMPREF0645_2809	EFA42751.1	conserved hypothetical protein		Prevotella bergensis DSM 17361	270334589	HMPREF0645_0198	EFA45375.1	lipopolysaccharide biosynthesis protein
Prevotella bivia JCVIHMP010	282588053	HMPREF0648_1182	EFB93236.1	AICARFT/IMPCHase bienzyme		Prevotella bergensis DSM 17361	270331966	HMPREF0645_2810	EFA42752.1	conserved hypothetical protein		Prevotella bergensis DSM 17361	270334590	HMPREF0645_0199	EFA45376.1	conserved hypothetical protein
Prevotella bivia JCVIHMP010	282588074	HMPREF0648_0973	EFB93253.1	putative nucleoside permease NupG		Prevotella bergensis DSM 17361	270331967	HMPREF0645_2811	EFA42753.1	conserved hypothetical protein		Prevotella bergensis DSM 17361	270334592	HMPREF0645_0201	EFA45378.1	conserved hypothetical protein
Prevotella bivia JCVIHMP010	282588084	HMPREF0648_1301	EFB93262.1	phosphoglycerate kinase		Prevotella bergensis DSM 17361	270331968	HMPREF0645_2812	EFA42754.1	conserved hypothetical protein		Prevotella bergensis DSM 17361	270334593	HMPREF0645_0193	EFA45379.1	conserved hypothetical protein
Prevotella bivia JCVIHMP010	282588094	HMPREF0648_1311	EFB93272.1	ribosomal protein S16		Prevotella bergensis DSM 17361	270331969	HMPREF0645_2813	EFA42755.1	CHU large protein candidate bifunctional xylanase/esterase		Prevotella bergensis DSM 17361	270334595	HMPREF0645_0195	EFA45381.1	conserved hypothetical protein
Prevotella bivia JCVIHMP010	282588113	HMPREF0648_1082	EFB93287.1	putative serine protease MucD		Prevotella bergensis DSM 17361	270331972	HMPREF0645_2816	EFA42758.1	conserved hypothetical protein		Prevotella bergensis DSM 17361	270334597	HMPREF0645_0197	EFA45383.1	conserved hypothetical protein
Prevotella bivia JCVIHMP010	282588120	HMPREF0648_1089	EFB93294.1	ribosomal protein L35		Prevotella bergensis DSM 17361	270331973	HMPREF0645_2817	EFA42759.1	Zn-dependent protease with chaperone function		Prevotella bergensis DSM 17361	270334600	HMPREF0645_0169	EFA45386.1	hypothetical protein
Prevotella bivia JCVIHMP010	282588121	HMPREF0648_1090	EFB93295.1	translation initiation factor IF-3		Prevotella bergensis DSM 17361	270331974	HMPREF0645_2818	EFA42760.1	LemA family protein		Prevotella bergensis DSM 17361	270334601	HMPREF0645_0170	EFA45387.1	conserved hypothetical protein
Prevotella bivia JCVIHMP010	282588122	HMPREF0648_1091	EFB93296.1	excinuclease ABC, A subunit		Prevotella bergensis DSM 17361	270331976	HMPREF0645_2820	EFA42762.1	conserved hypothetical protein		Prevotella bergensis DSM 17361	270334605	HMPREF0645_0174	EFA45391.1	conserved hypothetical protein
Prevotella bivia JCVIHMP010	282588123	HMPREF0648_1092	EFB93297.1	response regulator receiver domain protein		Prevotella bergensis DSM 17361	270331977	HMPREF0645_2821	EFA42763.1	conserved hypothetical protein		Prevotella bergensis DSM 17361	270334606	HMPREF0645_0175	EFA45392.1	conserved hypothetical protein
Prevotella bivia JCVIHMP010	282588124	HMPREF0648_1093	EFB93298.1	sensor histidine kinase/response regulator		Prevotella bergensis DSM 17361	270331978	HMPREF0645_2822	EFA42764.1	L-rhamnose mutarotase		Prevotella bergensis DSM 17361	270334607	HMPREF0645_0176	EFA45393.1	conserved hypothetical protein
Prevotella bivia JCVIHMP010	282588127	HMPREF0648_1096	EFB93301.1	ATP synthase F1, gamma subunit		Prevotella bergensis DSM 17361	270331981	HMPREF0645_2825	EFA42767.1	maltose O-acetyltransferase		Prevotella bergensis DSM 17361	270334609	HMPREF0645_0178	EFA45395.1	conserved hypothetical protein
Prevotella bivia JCVIHMP010	282588128	HMPREF0648_1097	EFB93302.1	ATP synthase F1, alpha subunit		Prevotella bergensis DSM 17361	270331983	HMPREF0645_2798	EFA42769.1	mobilization protein		Prevotella bergensis DSM 17361	270334611	HMPREF0645_0180	EFA45397.1	hypothetical protein
Prevotella bivia JCVIHMP010	282588130	HMPREF0648_1099	EFB93304.1	ATP synthase F0, B subunit		Prevotella bergensis DSM 17361	270331985	HMPREF0645_2800	EFA42771.1	Trk family K+ transporter, membrane protein		Prevotella bergensis DSM 17361	270334613	HMPREF0645_0182	EFA45399.1	hypothetical protein
Prevotella bivia JCVIHMP010	282588134	HMPREF0648_1103	EFB93308.1	ATP synthase, Delta/Epsilon chain, beta-sandwich domain protein		Prevotella bergensis DSM 17361	270331986	HMPREF0645_2801	EFA42772.1	osmosensitive K+ channel histidine kinase		Prevotella bergensis DSM 17361	270334614	HMPREF0645_0183	EFA45400.1	hypothetical protein
Prevotella bivia JCVIHMP010	282588135	HMPREF0648_1104	EFB93309.1	ATP synthase F1, beta subunit		Prevotella bergensis DSM 17361	270331987	HMPREF0645_2802	EFA42773.1	two component sensor histidine kinase		Prevotella bergensis DSM 17361	270334615	HMPREF0645_0184	EFA45401.1	hypothetical protein
Prevotella bivia JCVIHMP010	282588136	HMPREF0648_1105	EFB93310.1	6-phosphofructokinase		Prevotella bergensis DSM 17361	270331988	HMPREF0645_2803	EFA42774.1	sigma-54 dependent DNA-binding reponse regulator		Prevotella bergensis DSM 17361	270334616	HMPREF0645_0185	EFA45402.1	hypothetical protein
Prevotella bivia JCVIHMP010	282588139	HMPREF0648_1108	EFB93313.1	UDP-glucose 4-epimerase		Prevotella bergensis DSM 17361	270331989	HMPREF0645_2804	EFA42775.1	potassium-transporting ATPase subunit A		Prevotella bergensis DSM 17361	270334618	HMPREF0645_0187	EFA45404.1	conserved hypothetical protein
Prevotella bivia JCVIHMP010	282588152	HMPREF0648_1007	EFB93325.1	D-ala D-ala ligase N-terminal domain protein		Prevotella bergensis DSM 17361	270331990	HMPREF0645_2805	EFA42776.1	K+-transporting ATPase subunit B		Prevotella bergensis DSM 17361	270334620	HMPREF0645_0189	EFA45406.1	isoniazid inductible protein IniC
Prevotella bivia JCVIHMP010	282588153	HMPREF0648_1008	EFB93326.1	pseudouridine synthase, RluA family		Prevotella bergensis DSM 17361	270331991	HMPREF0645_2806	EFA42777.1	K+-transporting ATPase subunit C		Prevotella bergensis DSM 17361	270334623	HMPREF0645_0192	EFA45409.1	hypothetical protein
Prevotella bivia JCVIHMP010	282588156	HMPREF0648_1011	EFB93329.1	translation elongation factor P		Prevotella bergensis DSM 17361	270331992	HMPREF0645_2807	EFA42778.1	hypothetical protein		Prevotella bergensis DSM 17361	270334624	HMPREF0645_0148	EFA45410.1	NUDIX family hydrolase
Prevotella bivia JCVIHMP010	282588157	HMPREF0648_1012	EFB93330.1	glycosyltransferase, group 2 family protein		Prevotella bergensis DSM 17361	270331997	HMPREF0645_2771	EFA42783.1	conserved hypothetical protein		Prevotella bergensis DSM 17361	270334625	HMPREF0645_0149	EFA45411.1	conserved hypothetical protein
Prevotella bivia JCVIHMP010	282588173	HMPREF0648_0818	EFB93342.1	glutamate--tRNA ligase		Prevotella bergensis DSM 17361	270331998	HMPREF0645_2772	EFA42784.1	helix-turn-helix domain protein		Prevotella bergensis DSM 17361	270334627	HMPREF0645_0151	EFA45413.1	conserved hypothetical protein
Prevotella bivia JCVIHMP010	282588180	HMPREF0648_0825	EFB93349.1	DNA topoisomerase		Prevotella bergensis DSM 17361	270331999	HMPREF0645_2773	EFA42785.1	conserved hypothetical protein		Prevotella bergensis DSM 17361	270334628	HMPREF0645_0152	EFA45414.1	conserved hypothetical protein
Prevotella bivia JCVIHMP010	282588182	HMPREF0648_0827	EFB93351.1	arginine 2-monooxygenase		Prevotella bergensis DSM 17361	270332000	HMPREF0645_2774	EFA42786.1	conserved hypothetical protein		Prevotella bergensis DSM 17361	270334629	HMPREF0645_0153	EFA45415.1	conserved hypothetical protein
Prevotella bivia JCVIHMP010	282588191	HMPREF0648_0836	EFB93360.1	conserved hypothetical protein		Prevotella bergensis DSM 17361	270332002	HMPREF0645_2776	EFA42788.1	conserved hypothetical protein		Prevotella bergensis DSM 17361	270334632	HMPREF0645_0156	EFA45418.1	conserved hypothetical protein
Prevotella bivia JCVIHMP010	282588192	HMPREF0648_0837	EFB93361.1	transcription termination factor NusA		Prevotella bergensis DSM 17361	270332015	HMPREF0645_2789	EFA42801.1	conserved hypothetical protein		Prevotella bergensis DSM 17361	270334633	HMPREF0645_0157	EFA45419.1	conserved hypothetical protein
Prevotella bivia JCVIHMP010	282588193	HMPREF0648_0838	EFB93362.1	translation initiation factor IF-2		Prevotella bergensis DSM 17361	270332019	HMPREF0645_2793	EFA42805.1	conserved hypothetical protein		Prevotella bergensis DSM 17361	270334635	HMPREF0645_0159	EFA45421.1	conserved hypothetical protein
Prevotella bivia JCVIHMP010	282588194	HMPREF0648_0839	EFB93363.1	FeS assembly protein SufB		Prevotella bergensis DSM 17361	270332020	HMPREF0645_2794	EFA42806.1	conserved hypothetical protein		Prevotella bergensis DSM 17361	270334639	HMPREF0645_0163	EFA45425.1	conserved hypothetical protein
Prevotella bivia JCVIHMP010	282588196	HMPREF0648_0841	EFB93365.1	FeS assembly ATPase SufC		Prevotella bergensis DSM 17361	270332030	HMPREF0645_2704	EFA42816.1	PfkB family carbohydrate kinase		Prevotella bergensis DSM 17361	270334640	HMPREF0645_0164	EFA45426.1	hypothetical protein
Prevotella bivia JCVIHMP010	282588197	HMPREF0648_0842	EFB93366.1	FeS assembly protein SufD		Prevotella bergensis DSM 17361	270332033	HMPREF0645_2707	EFA42819.1	DNA repair protein RadC		Prevotella bergensis DSM 17361	270334643	HMPREF0645_0020	EFA45429.1	hypothetical protein
Prevotella bivia JCVIHMP010	282588198	HMPREF0648_0843	EFB93367.1	cysteine desulfurase, SufS family protein		Prevotella bergensis DSM 17361	270332036	HMPREF0645_2710	EFA42822.1	50S ribosomal protein L34		Prevotella bergensis DSM 17361	270334646	HMPREF0645_0023	EFA45432.1	conserved hypothetical protein
Prevotella bivia JCVIHMP010	282588200	HMPREF0648_0845	EFB93369.1	ribonuclease HII		Prevotella bergensis DSM 17361	270332038	HMPREF0645_2712	EFA42824.1	conserved hypothetical protein		Prevotella bergensis DSM 17361	270334653	HMPREF0645_0030	EFA45439.1	glucose/galactose transporter
Prevotella bivia JCVIHMP010	282588202	HMPREF0648_0847	EFB93371.1	cell division protein FtsZ		Prevotella bergensis DSM 17361	270332039	HMPREF0645_2713	EFA42825.1	PTS family porter		Prevotella bergensis DSM 17361	270334655	HMPREF0645_0032	EFA45441.1	hypothetical protein
Prevotella bivia JCVIHMP010	282588205	HMPREF0648_0850	EFB93374.1	UDP-N-acetylmuramate--L-alanine ligase		Prevotella bergensis DSM 17361	270332040	HMPREF0645_2714	EFA42826.1	4-deoxy-l-threo-5-hexosulose-uronate ketol-isomerase		Prevotella bergensis DSM 17361	270334656	HMPREF0645_0033	EFA45442.1	conserved hypothetical protein
Prevotella bivia JCVIHMP010	282588206	HMPREF0648_0851	EFB93375.1	undecaprenyldiphospho-muramoylpentapeptide beta-N-acetylglucosaminyltransferase		Prevotella bergensis DSM 17361	270332041	HMPREF0645_2715	EFA42827.1	hexuronate transporter		Prevotella bergensis DSM 17361	270334657	HMPREF0645_0034	EFA45443.1	conserved hypothetical protein
Prevotella bivia JCVIHMP010	282588207	HMPREF0648_0852	EFB93376.1	cell cycle protein, FtsW/RodA/SpoVE family		Prevotella bergensis DSM 17361	270332043	HMPREF0645_2717	EFA42829.1	ribonucleoside-diphosphate reductase		Prevotella bergensis DSM 17361	270334659	HMPREF0645_0036	EFA45445.1	hypothetical protein
Prevotella bivia JCVIHMP010	282588208	HMPREF0648_0853	EFB93377.1	UDP-N-acetylmuramoyl-L-alanine--D-glutamate ligase		Prevotella bergensis DSM 17361	270332044	HMPREF0645_2718	EFA42830.1	dihydroneopterin aldolase		Prevotella bergensis DSM 17361	270334660	HMPREF0645_0037	EFA45446.1	hypothetical protein
Prevotella bivia JCVIHMP010	282588209	HMPREF0648_0854	EFB93378.1	phospho-N-acetylmuramoyl-pentapeptide- transferase		Prevotella bergensis DSM 17361	270332045	HMPREF0645_2719	EFA42831.1	family 3 N-acetylmuramoyl-L-alanine amidase		Prevotella bergensis DSM 17361	270334665	HMPREF0645_0042	EFA45451.1	conserved hypothetical protein
Prevotella bivia JCVIHMP010	282588210	HMPREF0648_0855	EFB93379.1	UDP-N-acetylmuramoyl-L-alanyl-D-glutamate--2, 6-diaminopimelate ligase		Prevotella bergensis DSM 17361	270332046	HMPREF0645_2720	EFA42832.1	hypothetical protein		Prevotella bergensis DSM 17361	270334668	HMPREF0645_0045	EFA45454.1	conserved hypothetical protein
Prevotella bivia JCVIHMP010	282588215	HMPREF0648_0860	EFB93384.1	acyltransferase		Prevotella bergensis DSM 17361	270332047	HMPREF0645_2721	EFA42833.1	conserved hypothetical protein		Prevotella bergensis DSM 17361	270334671	HMPREF0645_0048	EFA45457.1	endo-1,4-beta-xylanase Z
Prevotella bivia JCVIHMP010	282588216	HMPREF0648_0861	EFB93385.1	hemolysin		Prevotella bergensis DSM 17361	270332048	HMPREF0645_2722	EFA42834.1	conserved hypothetical protein		Prevotella bergensis DSM 17361	270334672	HMPREF0645_0049	EFA45458.1	beta-glucosidase
Prevotella bivia JCVIHMP010	282588218	HMPREF0648_0863	EFB93387.1	putative ATP-dependent RNA helicase DeaD		Prevotella bergensis DSM 17361	270332049	HMPREF0645_2723	EFA42835.1	conserved hypothetical protein		Prevotella bergensis DSM 17361	270334673	HMPREF0645_0050	EFA45459.1	conserved hypothetical protein
Prevotella bivia JCVIHMP010	282588227	HMPREF0648_1076	EFB93395.1	phenylalanyl-tRNA synthetase, alpha subunit		Prevotella bergensis DSM 17361	270332050	HMPREF0645_2724	EFA42836.1	conserved hypothetical protein		Prevotella bergensis DSM 17361	270334674	HMPREF0645_0051	EFA45460.1	conserved hypothetical protein
Prevotella bivia JCVIHMP010	282588228	HMPREF0648_1077	EFB93396.1	glycosyl hydrolase, family 57		Prevotella bergensis DSM 17361	270332051	HMPREF0645_2725	EFA42837.1	conserved hypothetical protein		Prevotella bergensis DSM 17361	270334675	HMPREF0645_0052	EFA45461.1	para-nitrobenzyl esterase
Prevotella bivia JCVIHMP010	282588229	HMPREF0648_1078	EFB93397.1	glycosyltransferase, group 1 family protein		Prevotella bergensis DSM 17361	270332052	HMPREF0645_2726	EFA42838.1	conserved hypothetical protein		Prevotella bergensis DSM 17361	270334676	HMPREF0645_0053	EFA45462.1	conserved hypothetical protein
Prevotella bivia JCVIHMP010	282588230	HMPREF0648_1079	EFB93398.1	putative glycogen debranching enzyme, archaeal type		Prevotella bergensis DSM 17361	270332053	HMPREF0645_2727	EFA42839.1	conserved hypothetical protein		Prevotella bergensis DSM 17361	270334677	HMPREF0645_0054	EFA45463.1	conserved hypothetical protein
Prevotella bivia JCVIHMP010	282588238	HMPREF0648_1960	EFB93405.1	cytochrome C biogenesis protein transmembrane region		Prevotella bergensis DSM 17361	270332054	HMPREF0645_2728	EFA42840.1	conserved hypothetical protein		Prevotella bergensis DSM 17361	270334678	HMPREF0645_0055	EFA45464.1	conserved hypothetical protein
Prevotella bivia JCVIHMP010	282588240	HMPREF0648_1962	EFB93407.1	UMP kinase		Prevotella bergensis DSM 17361	270332055	HMPREF0645_2729	EFA42841.1	conserved hypothetical protein		Prevotella bergensis DSM 17361	270334679	HMPREF0645_0056	EFA45465.1	hypothetical protein
Prevotella bivia JCVIHMP010	282588243	HMPREF0648_1965	EFB93410.1	cytidine and deoxycytidylate deaminase zinc-binding region		Prevotella bergensis DSM 17361	270332056	HMPREF0645_2730	EFA42842.1	conserved hypothetical protein		Prevotella bergensis DSM 17361	270334686	HMPREF0645_0063	EFA45472.1	hypothetical protein
Prevotella bivia JCVIHMP010	282588246	HMPREF0648_1968	EFB93413.1	exodeoxyribonuclease III		Prevotella bergensis DSM 17361	270332057	HMPREF0645_2731	EFA42843.1	conserved hypothetical protein		Prevotella bergensis DSM 17361	270334687	HMPREF0645_0064	EFA45473.1	conserved hypothetical protein
Prevotella bivia JCVIHMP010	282588248	HMPREF0648_1970	EFB93415.1	GTP cyclohydrolase I		Prevotella bergensis DSM 17361	270332058	HMPREF0645_2732	EFA42844.1	conserved hypothetical protein		Prevotella bergensis DSM 17361	270334689	HMPREF0645_0066	EFA45475.1	conserved hypothetical protein
Prevotella bivia JCVIHMP010	282588252	HMPREF0648_1974	EFB93419.1	conserved hypothetical protein		Prevotella bergensis DSM 17361	270332059	HMPREF0645_2733	EFA42845.1	plasmid transfer protein		Prevotella bergensis DSM 17361	270334690	HMPREF0645_0067	EFA45476.1	conserved hypothetical protein
Prevotella bivia JCVIHMP010	282588253	HMPREF0648_1975	EFB93420.1	sigma-70 region 2		Prevotella bergensis DSM 17361	270332060	HMPREF0645_2734	EFA42846.1	conserved hypothetical protein		Prevotella bergensis DSM 17361	270334691	HMPREF0645_0068	EFA45477.1	arabinogalactan endo-1,4-beta-galactosidase
Prevotella bivia JCVIHMP010	282588258	HMPREF0648_1980	EFB93425.1	dipeptidyl peptidase IV N-terminal domain protein		Prevotella bergensis DSM 17361	270332061	HMPREF0645_2735	EFA42847.1	conserved hypothetical protein		Prevotella bergensis DSM 17361	270334696	HMPREF0645_0073	EFA45482.1	conserved hypothetical protein
Prevotella bivia JCVIHMP010	282588264	HMPREF0648_1986	EFB93431.1	preQ(1) synthase		Prevotella bergensis DSM 17361	270332062	HMPREF0645_2736	EFA42848.1	conserved hypothetical protein		Prevotella bergensis DSM 17361	270334698	HMPREF0645_0075	EFA45484.1	conserved hypothetical protein
Prevotella bivia JCVIHMP010	282588267	HMPREF0648_1989	EFB93434.1	HDIG domain protein		Prevotella bergensis DSM 17361	270332063	HMPREF0645_2737	EFA42849.1	conserved hypothetical protein		Prevotella bergensis DSM 17361	270334704	HMPREF0645_0081	EFA45490.1	conserved hypothetical protein
Prevotella bivia JCVIHMP010	282588269	HMPREF0648_1991	EFB93436.1	RND transporter, hydrophobe/amphiphile efflux-1 (HAE1) family protein		Prevotella bergensis DSM 17361	270332064	HMPREF0645_2738	EFA42850.1	conserved hypothetical protein		Prevotella bergensis DSM 17361	270334708	HMPREF0645_0085	EFA45494.1	DNA (cytosine-5-)-methyltransferase
Prevotella bivia JCVIHMP010	282588278	HMPREF0648_1228	EFB93443.1	di-trans,poly-cis-decaprenylcistransferase		Prevotella bergensis DSM 17361	270332065	HMPREF0645_2739	EFA42851.1	conserved hypothetical protein		Prevotella bergensis DSM 17361	270334716	HMPREF0645_0093	EFA45502.1	hypothetical protein
Prevotella bivia JCVIHMP010	282588279	HMPREF0648_1229	EFB93444.1	outer membrane protein assembly complex, YaeT protein		Prevotella bergensis DSM 17361	270332066	HMPREF0645_2740	EFA42852.1	conserved hypothetical protein		Prevotella bergensis DSM 17361	270334718	HMPREF0645_0095	EFA45504.1	conserved hypothetical protein
Prevotella bivia JCVIHMP010	282588280	HMPREF0648_1230	EFB93445.1	outer membrane protein		Prevotella bergensis DSM 17361	270332067	HMPREF0645_2741	EFA42853.1	conserved hypothetical protein		Prevotella bergensis DSM 17361	270334722	HMPREF0645_0099	EFA45508.1	hypothetical protein
Prevotella bivia JCVIHMP010	282588283	HMPREF0648_1233	EFB93448.1	glutamate racemase		Prevotella bergensis DSM 17361	270332068	HMPREF0645_2742	EFA42854.1	conserved hypothetical protein		Prevotella bergensis DSM 17361	270334724	HMPREF0645_0101	EFA45510.1	conserved hypothetical protein
Prevotella bivia JCVIHMP010	282588297	HMPREF0648_1247	EFB93462.1	putative lipid A export ATP-binding/permease protein MsbA		Prevotella bergensis DSM 17361	270332069	HMPREF0645_2743	EFA42855.1	conserved hypothetical protein		Prevotella bergensis DSM 17361	270334727	HMPREF0645_0104	EFA45513.1	conserved hypothetical protein
Prevotella bivia JCVIHMP010	282588298	HMPREF0648_1248	EFB93463.1	tRNA-I(6)A37 thiotransferase enzyme MiaB		Prevotella bergensis DSM 17361	270332074	HMPREF0645_2748	EFA42860.1	M23 peptidase domain protein		Prevotella bergensis DSM 17361	270334730	HMPREF0645_0107	EFA45516.1	conserved hypothetical protein
Prevotella bivia JCVIHMP010	282588299	HMPREF0648_1249	EFB93464.1	peptidase, U32 family		Prevotella bergensis DSM 17361	270332075	HMPREF0645_2749	EFA42861.1	conserved hypothetical protein		Prevotella bergensis DSM 17361	270334731	HMPREF0645_0108	EFA45517.1	conserved hypothetical protein
Prevotella bivia JCVIHMP010	282588300	HMPREF0648_1250	EFB93465.1	Fe-S metabolism associated domain protein		Prevotella bergensis DSM 17361	270332076	HMPREF0645_2750	EFA42862.1	conserved hypothetical protein		Prevotella bergensis DSM 17361	270334732	HMPREF0645_0109	EFA45518.1	conserved hypothetical protein
Prevotella bivia JCVIHMP010	282588301	HMPREF0648_1251	EFB93466.1	RNA methyltransferase, TrmH family		Prevotella bergensis DSM 17361	270332077	HMPREF0645_2751	EFA42863.1	conserved hypothetical protein		Prevotella bergensis DSM 17361	270334733	HMPREF0645_0110	EFA45519.1	hypothetical protein
Prevotella bivia JCVIHMP010	282588303	HMPREF0648_1253	EFB93468.1	cysteine--tRNA ligase		Prevotella bergensis DSM 17361	270332078	HMPREF0645_2752	EFA42864.1	conserved hypothetical protein		Prevotella bergensis DSM 17361	270334740	HMPREF0645_0117	EFA45526.1	conserved hypothetical protein
Prevotella bivia JCVIHMP010	282588305	HMPREF0648_1255	EFB93470.1	4-hydroxy-3-methylbut-2-en-1-yl diphosphate synthase		Prevotella bergensis DSM 17361	270332079	HMPREF0645_2753	EFA42865.1	conserved hypothetical protein		Prevotella bergensis DSM 17361	270334741	HMPREF0645_0118	EFA45527.1	conserved hypothetical protein
Prevotella bivia JCVIHMP010	282588306	HMPREF0648_1256	EFB93471.1	phosphoribosylaminoimidazole carboxylase, catalytic subunit		Prevotella bergensis DSM 17361	270332080	HMPREF0645_2754	EFA42866.1	conserved hypothetical protein		Prevotella bergensis DSM 17361	270334742	HMPREF0645_0119	EFA45528.1	conserved hypothetical protein
Prevotella bivia JCVIHMP010	282588313	HMPREF0648_1263	EFB93478.1	ribonuclease R		Prevotella bergensis DSM 17361	270332081	HMPREF0645_2755	EFA42867.1	conserved hypothetical protein		Prevotella bergensis DSM 17361	270334756	HMPREF0645_0133	EFA45542.1	conserved hypothetical protein
Prevotella bivia JCVIHMP010	282588316	HMPREF0648_1266	EFB93481.1	GH3 auxin-responsive promoter		Prevotella bergensis DSM 17361	270332082	HMPREF0645_2756	EFA42868.1	conserved hypothetical protein		Prevotella bergensis DSM 17361	270334757	HMPREF0645_0134	EFA45543.1	conserved hypothetical protein
Prevotella bivia JCVIHMP010	282588323	HMPREF0648_1273	EFB93488.1	leucine--tRNA ligase		Prevotella bergensis DSM 17361	270332083	HMPREF0645_2757	EFA42869.1	ATPase		Prevotella bergensis DSM 17361	270334758	HMPREF0645_0135	EFA45544.1	hypothetical protein
Prevotella bivia JCVIHMP010	282588326	HMPREF0648_1276	EFB93491.1	non-canonical purine NTP pyrophosphatase, RdgB/HAM1 family		Prevotella bergensis DSM 17361	270332085	HMPREF0645_2759	EFA42871.1	conserved hypothetical protein		Prevotella bergensis DSM 17361	270334762	HMPREF0645_0139	EFA45548.1	conserved hypothetical protein
Prevotella bivia JCVIHMP010	282588328	HMPREF0648_1278	EFB93493.1	acyl carrier protein		Prevotella bergensis DSM 17361	270332086	HMPREF0645_2760	EFA42872.1	NrfD family oxidoredutase membrane subunit		Prevotella bergensis DSM 17361	270334766	HMPREF0645_0143	EFA45552.1	endo-1,4-beta-xylanase D
Prevotella bivia JCVIHMP010	282588333	HMPREF0648_0779	EFB93497.1	phosphoglucomutase/phosphomannomutase, alpha/beta/alpha domain II		Prevotella bergensis DSM 17361	270332087	HMPREF0645_2761	EFA42873.1	conserved hypothetical protein		Prevotella bergensis DSM 17361	270334767	HMPREF0645_0144	EFA45553.1	alpha-glucosidase
Prevotella bivia JCVIHMP010	282588335	HMPREF0648_0782	EFB93499.1	putative rRNA large subunit m3Psi methyltransferase RlmH		Prevotella bergensis DSM 17361	270332089	HMPREF0645_2763	EFA42875.1	protein MioC, involved in modulation of initiation of chromosome replication at oriC		Prevotella bergensis DSM 17361	270334770	HMPREF0645_0147	EFA45556.1	conserved hypothetical protein
Prevotella bivia JCVIHMP010	282588349	HMPREF0648_0795	EFB93513.1	replicative DNA helicase		Prevotella bergensis DSM 17361	270332090	HMPREF0645_2764	EFA42876.1	ISGsu1 transpoase		Prevotella bergensis DSM 17361	270334772	HMPREF0645_0016	EFA45558.1	conserved hypothetical protein
Prevotella bivia JCVIHMP010	282588360	HMPREF0648_1284	EFB93521.1	putative N-carbamoylputrescine amidase		Prevotella bergensis DSM 17361	270332091	HMPREF0645_2765	EFA42877.1	hypothetical protein		Prevotella bergensis DSM 17361	270334773	HMPREF0645_0017	EFA45559.1	conserved hypothetical protein
Prevotella bivia JCVIHMP010	282588362	HMPREF0648_1286	EFB93523.1	dinuclear metal center protein, YbgI family		Prevotella bergensis DSM 17361	270332096	HMPREF0645_2632	EFA42882.1	conserved hypothetical protein		Prevotella bergensis DSM 17361	270334774	HMPREF0645_0018	EFA45560.1	conserved hypothetical protein
Prevotella bivia JCVIHMP010	282588363	HMPREF0648_1287	EFB93524.1	conserved hypothetical protein		Prevotella bergensis DSM 17361	270332098	HMPREF0645_2634	EFA42884.1	conserved hypothetical protein		Prevotella bergensis DSM 17361	270334778	HMPREF0645_0013	EFA45564.1	arsenical pump-driving ATPase
Prevotella bivia JCVIHMP010	282588375	HMPREF0648_1854	EFB93535.1	phenylalanyl-tRNA synthetase, beta subunit		Prevotella bergensis DSM 17361	270332099	HMPREF0645_2635	EFA42885.1	hypothetical protein		Prevotella bergensis DSM 17361	270334789	HMPREF0645_0001	EFA45575.1	conserved hypothetical protein
Prevotella bivia JCVIHMP010	282588376	HMPREF0648_1855	EFB93536.1	DNA-binding regulatory protein, YebC/PmpR family		Prevotella bergensis DSM 17361	270332100	HMPREF0645_2636	EFA42886.1	conserved hypothetical protein		Prevotella bivia JCVIHMP010	282586836	HMPREF0648_0030	EFB92073.1	conserved hypothetical protein
Prevotella bivia JCVIHMP010	282588381	HMPREF0648_1860	EFB93541.1	RNAse YqgF		Prevotella bergensis DSM 17361	270332101	HMPREF0645_2637	EFA42887.1	conserved hypothetical protein		Prevotella bivia JCVIHMP010	282586837	HMPREF0648_0031	EFB92074.1	N-6 DNA Methylase
Prevotella bivia JCVIHMP010	282588382	HMPREF0648_1861	EFB93542.1	peptide deformylase		Prevotella bergensis DSM 17361	270332102	HMPREF0645_2638	EFA42888.1	conserved hypothetical protein		Prevotella bivia JCVIHMP010	282586841	HMPREF0648_0035	EFB92078.1	hypothetical protein
Prevotella bivia JCVIHMP010	282588386	HMPREF0648_1865	EFB93546.1	signal recognition particle-docking protein FtsY		Prevotella bergensis DSM 17361	270332103	HMPREF0645_2639	EFA42889.1	conserved hypothetical protein		Prevotella bivia JCVIHMP010	282586853	HMPREF0648_0048	EFB92090.1	sigma-70 region 2
Prevotella bivia JCVIHMP010	282588387	HMPREF0648_1866	EFB93547.1	MiaB-like protein		Prevotella bergensis DSM 17361	270332104	HMPREF0645_2640	EFA42890.1	conserved hypothetical protein		Prevotella bivia JCVIHMP010	282586854	HMPREF0648_0049	EFB92091.1	hypothetical protein
Prevotella bivia JCVIHMP010	282588390	HMPREF0648_1869	EFB93550.1	ATPase family associated with various cellular activities (AAA)		Prevotella bergensis DSM 17361	270332107	HMPREF0645_2643	EFA42893.1	conserved hypothetical protein		Prevotella bivia JCVIHMP010	282586855	HMPREF0648_0050	EFB92092.1	hypothetical protein
Prevotella bivia JCVIHMP010	282588391	HMPREF0648_1870	EFB93551.1	conserved hypothetical protein		Prevotella bergensis DSM 17361	270332108	HMPREF0645_2644	EFA42894.1	conserved hypothetical protein		Prevotella bivia JCVIHMP010	282586863	HMPREF0648_0058	EFB92100.1	putative lipoprotein
Prevotella bivia JCVIHMP010	282588393	HMPREF0648_1872	EFB93553.1	von Willebrand factor type A domain protein		Prevotella bergensis DSM 17361	270332111	HMPREF0645_2647	EFA42897.1	conserved hypothetical protein		Prevotella bivia JCVIHMP010	282586864	HMPREF0648_0059	EFB92101.1	putative lipoprotein
Prevotella bivia JCVIHMP010	282588398	HMPREF0648_1877	EFB93558.1	putative S-adenosylmethionine:tRNA ribosyltransferase-isomerase		Prevotella bergensis DSM 17361	270332112	HMPREF0645_2648	EFA42898.1	conserved hypothetical protein		Prevotella bivia JCVIHMP010	282586865	HMPREF0648_0060	EFB92102.1	putative membrane protein
Prevotella bivia JCVIHMP010	282588400	HMPREF0648_1879	EFB93560.1	NAD+ synthetase		Prevotella bergensis DSM 17361	270332113	HMPREF0645_2649	EFA42899.1	conserved hypothetical protein		Prevotella bivia JCVIHMP010	282586867	HMPREF0648_0062	EFB92104.1	putative lipoprotein
Prevotella bivia JCVIHMP010	282588417	HMPREF0648_1896	EFB93577.1	ribose-phosphate diphosphokinase		Prevotella bergensis DSM 17361	270332114	HMPREF0645_2650	EFA42900.1	conserved hypothetical protein		Prevotella bivia JCVIHMP010	282586870	HMPREF0648_0065	EFB92107.1	conserved hypothetical protein
Prevotella bivia JCVIHMP010	282588433	HMPREF0648_1740	EFB93591.1	putative cytochrome D ubiquinol oxidase, subunit 1		Prevotella bergensis DSM 17361	270332115	HMPREF0645_2651	EFA42901.1	conserved hypothetical protein		Prevotella bivia JCVIHMP010	282586883	HMPREF0648_0078	EFB92120.1	putative lipoprotein
Prevotella bivia JCVIHMP010	282588439	HMPREF0648_1746	EFB93597.1	conserved hypothetical protein YmdA/YtgF		Prevotella bergensis DSM 17361	270332119	HMPREF0645_2655	EFA42905.1	conserved hypothetical protein		Prevotella bivia JCVIHMP010	282586885	HMPREF0648_0080	EFB92122.1	hypothetical protein
Prevotella bivia JCVIHMP010	282588442	HMPREF0648_1749	EFB93600.1	conserved hypothetical protein		Prevotella bergensis DSM 17361	270332125	HMPREF0645_2661	EFA42911.1	conserved hypothetical protein		Prevotella bivia JCVIHMP010	282586915	HMPREF0648_0913	EFB92151.1	tetratricopeptide repeat protein
Prevotella bivia JCVIHMP010	282588443	HMPREF0648_1750	EFB93601.1	glucose-1-phosphate thymidylyltransferase		Prevotella bergensis DSM 17361	270332126	HMPREF0645_2662	EFA42912.1	conserved hypothetical protein		Prevotella bivia JCVIHMP010	282586961	HMPREF0648_2024	EFB92196.1	hypothetical protein
Prevotella bivia JCVIHMP010	282588445	HMPREF0648_1752	EFB93603.1	conserved hypothetical protein		Prevotella bergensis DSM 17361	270332128	HMPREF0645_2664	EFA42914.1	conserved hypothetical protein		Prevotella bivia JCVIHMP010	282586970	HMPREF0648_0709	EFB92204.1	conserved domain protein
Prevotella bivia JCVIHMP010	282588470	HMPREF0648_0262	EFB93622.1	2-C-methyl-D-erythritol 2,4-cyclodiphosphate synthase		Prevotella bergensis DSM 17361	270332129	HMPREF0645_2665	EFA42915.1	conserved hypothetical protein		Prevotella bivia JCVIHMP010	282586978	HMPREF0648_0717	EFB92212.1	putative membrane protein
Prevotella bivia JCVIHMP010	282588472	HMPREF0648_0264	EFB93624.1	translation elongation factor Ts		Prevotella bergensis DSM 17361	270332130	HMPREF0645_2666	EFA42916.1	YqeY family protein		Prevotella bivia JCVIHMP010	282586988	HMPREF0648_0727	EFB92222.1	hypothetical protein
Prevotella bivia JCVIHMP010	282588473	HMPREF0648_0265	EFB93625.1	ribosomal protein S2		Prevotella bergensis DSM 17361	270332132	HMPREF0645_2668	EFA42918.1	conserved hypothetical protein		Prevotella bivia JCVIHMP010	282586994	HMPREF0648_0670	EFB92227.1	conserved domain protein
Prevotella bivia JCVIHMP010	282588474	HMPREF0648_0266	EFB93626.1	ribosomal protein S9		Prevotella bergensis DSM 17361	270332133	HMPREF0645_2669	EFA42919.1	conserved hypothetical protein		Prevotella bivia JCVIHMP010	282586997	HMPREF0648_0016	EFB92229.1	HAD hydrolase, family IA, variant 3
Prevotella bivia JCVIHMP010	282588475	HMPREF0648_0267	EFB93627.1	ribosomal protein L13		Prevotella bergensis DSM 17361	270332140	HMPREF0645_2676	EFA42926.1	conserved hypothetical protein		Prevotella bivia JCVIHMP010	282587010	HMPREF0648_0029	EFB92242.1	glycosyltransferase, group 1 family protein
Prevotella bivia JCVIHMP010	282588479	HMPREF0648_0271	EFB93631.1	putative ATP synthase F0, A subunit		Prevotella bergensis DSM 17361	270332141	HMPREF0645_2677	EFA42927.1	hypothetical protein		Prevotella bivia JCVIHMP010	282587012	HMPREF0648_1784	EFB92243.1	conserved domain protein
Prevotella bivia JCVIHMP010	282588480	HMPREF0648_0272	EFB93632.1	transporter gate domain protein		Prevotella bergensis DSM 17361	270332142	HMPREF0645_2678	EFA42928.1	S-adenosyl-L-methionine-dependent methyltransferase MraW		Prevotella bivia JCVIHMP010	282587018	HMPREF0648_1790	EFB92249.1	putative lipoprotein
Prevotella bivia JCVIHMP010	282588482	HMPREF0648_0274	EFB93634.1	polyribonucleotide nucleotidyltransferase		Prevotella bergensis DSM 17361	270332150	HMPREF0645_2686	EFA42936.1	conserved hypothetical protein		Prevotella bivia JCVIHMP010	282587019	HMPREF0648_1791	EFB92250.1	TonB family C-terminal domain protein
Prevotella bivia JCVIHMP010	282588492	HMPREF0648_0284	EFB93644.1	metalloprotein, YbeY/ UPF0054 family		Prevotella bergensis DSM 17361	270332151	HMPREF0645_2687	EFA42937.1	M20A family peptidase		Prevotella bivia JCVIHMP010	282587020	HMPREF0648_1792	EFB92251.1	putative lipoprotein
Prevotella bivia JCVIHMP010	282588494	HMPREF0648_0286	EFB93646.1	signal peptidase I		Prevotella bergensis DSM 17361	270332155	HMPREF0645_2691	EFA42941.1	adenylate cyclase		Prevotella bivia JCVIHMP010	282587028	HMPREF0648_1800	EFB92259.1	hypothetical protein
Prevotella bivia JCVIHMP010	282588495	HMPREF0648_0287	EFB93647.1	dihydrodipicolinate reductase		Prevotella bergensis DSM 17361	270332157	HMPREF0645_2693	EFA42943.1	NSS family amino acid:sodium (Na+) symporter		Prevotella bivia JCVIHMP010	282587029	HMPREF0648_1801	EFB92260.1	nitroreductase family protein
Prevotella bivia JCVIHMP010	282588498	HMPREF0648_0290	EFB93650.1	acyl-CoA thioester hydrolase, YbgC/YbaW family		Prevotella bergensis DSM 17361	270332158	HMPREF0645_2694	EFA42944.1	conserved hypothetical protein		Prevotella bivia JCVIHMP010	282587043	HMPREF0648_0741	EFB92273.1	transcriptional regulator, Sir2 family
Prevotella bivia JCVIHMP010	282588509	HMPREF0648_0676	EFB93660.1	peptidase, S9A/B/C familie, catalytic domain protein		Prevotella bergensis DSM 17361	270332159	HMPREF0645_2695	EFA42945.1	conserved hypothetical protein		Prevotella bivia JCVIHMP010	282587063	HMPREF0648_0761	EFB92293.1	hypothetical protein
Prevotella bivia JCVIHMP010	282588512	HMPREF0648_0679	EFB93663.1	TrkA-C domain protein		Prevotella bergensis DSM 17361	270332160	HMPREF0645_2696	EFA42946.1	conserved hypothetical protein		Prevotella bivia JCVIHMP010	282587069	HMPREF0648_0767	EFB92299.1	hypothetical protein
Prevotella bivia JCVIHMP010	282588513	HMPREF0648_0680	EFB93664.1	threonine--tRNA ligase		Prevotella bergensis DSM 17361	270332162	HMPREF0645_2584	EFA42948.1	conserved hypothetical protein		Prevotella bivia JCVIHMP010	282587071	HMPREF0648_0770	EFB92301.1	conserved domain protein
Prevotella bivia JCVIHMP010	282588517	HMPREF0648_0684	EFB93668.1	glutamine--tRNA ligase		Prevotella bergensis DSM 17361	270332163	HMPREF0645_2585	EFA42949.1	conserved hypothetical protein		Prevotella bivia JCVIHMP010	282587076	HMPREF0648_0775	EFB92306.1	radical SAM domain protein
Prevotella bivia JCVIHMP010	282588530	HMPREF0648_0638	EFB93679.1	ATP-dependent DNA helicase RecG		Prevotella bergensis DSM 17361	270332166	HMPREF0645_2588	EFA42952.1	conserved hypothetical protein		Prevotella bivia JCVIHMP010	282587077	HMPREF0648_0776	EFB92307.1	hypothetical protein
Prevotella bivia JCVIHMP010	282588555	HMPREF0648_1658	EFB93702.1	DNA mismatch repair protein MutS		Prevotella bergensis DSM 17361	270332173	HMPREF0645_2595	EFA42959.1	conserved hypothetical protein		Prevotella bivia JCVIHMP010	282587080	HMPREF0648_0205	EFB92309.1	conserved domain protein
Prevotella bivia JCVIHMP010	282588557	HMPREF0648_1660	EFB93704.1	GTP-binding protein YchF		Prevotella bergensis DSM 17361	270332177	HMPREF0645_2599	EFA42963.1	conserved hypothetical protein		Prevotella bivia JCVIHMP010	282587093	HMPREF0648_0218	EFB92322.1	hypothetical protein
Prevotella bivia JCVIHMP010	282588558	HMPREF0648_1661	EFB93705.1	DNA-directed DNA polymerase		Prevotella bergensis DSM 17361	270332179	HMPREF0645_2601	EFA42965.1	bacteriophage HK97 gp40		Prevotella bivia JCVIHMP010	282587094	HMPREF0648_0219	EFB92323.1	putative membrane protein
Prevotella bivia JCVIHMP010	282588561	HMPREF0648_1664	EFB93708.1	MazG nucleotide pyrophosphohydrolase domain protein		Prevotella bergensis DSM 17361	270332180	HMPREF0645_2602	EFA42966.1	conserved hypothetical protein		Prevotella bivia JCVIHMP010	282587104	HMPREF0648_0229	EFB92333.1	TonB-dependent receptor plug domain protein
Prevotella bivia JCVIHMP010	282588563	HMPREF0648_1666	EFB93710.1	D-tyrosyl-tRNA(Tyr) deacylase		Prevotella bergensis DSM 17361	270332183	HMPREF0645_2605	EFA42969.1	conserved hypothetical protein		Prevotella bivia JCVIHMP010	282587105	HMPREF0648_0230	EFB92334.1	putative lipoprotein
Prevotella bivia JCVIHMP010	282588564	HMPREF0648_1667	EFB93711.1	excinuclease ABC, C subunit		Prevotella bergensis DSM 17361	270332184	HMPREF0645_2606	EFA42970.1	MazG family pyrophosphatase domain protein		Prevotella bivia JCVIHMP010	282587111	HMPREF0648_0236	EFB92340.1	conserved domain protein
Prevotella bivia JCVIHMP010	282588566	HMPREF0648_1669	EFB93713.1	putative adenine phosphoribosyltransferase		Prevotella bergensis DSM 17361	270332185	HMPREF0645_2607	EFA42971.1	hypothetical protein		Prevotella bivia JCVIHMP010	282587112	HMPREF0648_0237	EFB92341.1	conserved hypothetical protein
Prevotella bivia JCVIHMP010	282588567	HMPREF0648_1670	EFB93714.1	tRNA uridine 5-carboxymethylaminomethyl modification enzyme GidA		Prevotella bergensis DSM 17361	270332186	HMPREF0645_2608	EFA42972.1	NinG recombination protein		Prevotella bivia JCVIHMP010	282587114	HMPREF0648_0239	EFB92343.1	transglutaminase-like protein
Prevotella bivia JCVIHMP010	282588568	HMPREF0648_1671	EFB93715.1	succinate dehydrogenase (or fumarate reductase) cytochrome B subunit, b558 family		Prevotella bergensis DSM 17361	270332191	HMPREF0645_2613	EFA42977.1	conserved hypothetical protein		Prevotella bivia JCVIHMP010	282587118	HMPREF0648_0243	EFB92347.1	hypothetical protein
Prevotella bivia JCVIHMP010	282588569	HMPREF0648_1672	EFB93716.1	succinate dehydrogenase flavoprotein subunit		Prevotella bergensis DSM 17361	270332193	HMPREF0645_2615	EFA42979.1	hypothetical protein		Prevotella bivia JCVIHMP010	282587119	HMPREF0648_0244	EFB92348.1	conserved domain protein
Prevotella bivia JCVIHMP010	282588578	HMPREF0648_1681	EFB93725.1	Holliday junction DNA helicase RuvB		Prevotella bergensis DSM 17361	270332194	HMPREF0645_2616	EFA42980.1	conserved hypothetical protein		Prevotella bivia JCVIHMP010	282587120	HMPREF0648_0245	EFB92349.1	hypothetical protein
Prevotella bivia JCVIHMP010	282588582	HMPREF0648_1685	EFB93729.1	C-terminal processing peptidase		Prevotella bergensis DSM 17361	270332195	HMPREF0645_2617	EFA42981.1	conserved hypothetical protein		Prevotella bivia JCVIHMP010	282587129	HMPREF0648_0255	EFB92358.1	hypothetical protein
Prevotella bivia JCVIHMP010	282588583	HMPREF0648_1686	EFB93730.1	DNA topoisomerase IV subunit B		Prevotella bergensis DSM 17361	270332205	HMPREF0645_2627	EFA42991.1	conserved hypothetical protein		Prevotella bivia JCVIHMP010	282587132	HMPREF0648_0979	EFB92360.1	conserved hypothetical protein
Prevotella bivia JCVIHMP010	282588584	HMPREF0648_1687	EFB93731.1	conserved hypothetical protein		Prevotella bergensis DSM 17361	270332207	HMPREF0645_2629	EFA42993.1	phage lysozyme		Prevotella bivia JCVIHMP010	282587134	HMPREF0648_0994	EFB92361.1	conserved domain protein
Prevotella bivia JCVIHMP010	282588588	HMPREF0648_1691	EFB93735.1	TIM-barrel protein, nifR3 family		Prevotella bergensis DSM 17361	270332209	HMPREF0645_2567	EFA42995.1	conserved hypothetical protein		Prevotella bivia JCVIHMP010	282587135	HMPREF0648_0995	EFB92362.1	ISChy9, transposase OrfA
Prevotella bivia JCVIHMP010	282588601	HMPREF0648_1906	EFB93745.1	flavodoxin		Prevotella bergensis DSM 17361	270332210	HMPREF0645_2568	EFA42996.1	transcriptional regulator		Prevotella bivia JCVIHMP010	282587137	HMPREF0648_0257	EFB92363.1	conserved domain protein
Prevotella bivia JCVIHMP010	282588603	HMPREF0648_0502	EFB93746.1	endonuclease III		Prevotella bergensis DSM 17361	270332212	HMPREF0645_2570	EFA42998.1	carboxy-terminal processing protease precursor		Prevotella bivia JCVIHMP010	282587139	HMPREF0648_0259	EFB92365.1	RHS repeat-associated core domain protein
Prevotella bivia JCVIHMP010	282588606	HMPREF0648_0505	EFB93749.1	recombination factor protein RarA		Prevotella bergensis DSM 17361	270332213	HMPREF0645_2571	EFA42999.1	conserved hypothetical protein		Prevotella bivia JCVIHMP010	282587168	HMPREF0648_1778	EFB92392.1	OsmC-like protein
Prevotella bivia JCVIHMP010	282588618	HMPREF0648_0518	EFB93761.1	nitroreductase family protein		Prevotella bergensis DSM 17361	270332214	HMPREF0645_2572	EFA43000.1	conserved hypothetical protein		Prevotella bivia JCVIHMP010	282587174	HMPREF0648_0695	EFB92397.1	hypothetical protein
Prevotella bivia JCVIHMP010	282588632	HMPREF0648_1902	EFB93773.1	Xaa-His dipeptidase		Prevotella bergensis DSM 17361	270332226	HMPREF0645_2563	EFA43012.1	RND superfamily cation:proton (H+) antiporter		Prevotella bivia JCVIHMP010	282587180	HMPREF0648_0701	EFB92403.1	hypothetical protein
Prevotella bivia JCVIHMP010	282588633	HMPREF0648_1903	EFB93774.1	Hsp90 protein		Prevotella bergensis DSM 17361	270332227	HMPREF0645_2564	EFA43013.1	cation efflux system protein		Prevotella bivia JCVIHMP010	282587181	HMPREF0648_0702	EFB92404.1	conserved hypothetical protein
Prevotella bivia JCVIHMP010	282588659	HMPREF0648_1037	EFB93793.1	conserved domain protein		Prevotella bergensis DSM 17361	270332228	HMPREF0645_2565	EFA43014.1	conserved hypothetical protein		Prevotella bivia JCVIHMP010	282587200	HMPREF0648_1589	EFB92421.1	conserved domain protein
Prevotella bivia JCVIHMP010	282588660	HMPREF0648_1038	EFB93794.1	DHH family protein		Prevotella bergensis DSM 17361	270332233	HMPREF0645_2561	EFA43019.1	conserved hypothetical protein		Prevotella bivia JCVIHMP010	282587207	HMPREF0648_1596	EFB92428.1	hypothetical protein
Prevotella bivia JCVIHMP010	282588667	HMPREF0648_1045	EFB93801.1	preprotein translocase, SecA subunit		Prevotella bergensis DSM 17361	270332237	HMPREF0645_2544	EFA43023.1	conserved hypothetical protein		Prevotella bivia JCVIHMP010	282587209	HMPREF0648_1598	EFB92430.1	hypothetical protein
Prevotella bivia JCVIHMP010	282588668	HMPREF0648_1046	EFB93802.1	DNA topoisomerase		Prevotella bergensis DSM 17361	270332238	HMPREF0645_2545	EFA43024.1	conserved hypothetical protein		Prevotella bivia JCVIHMP010	282587216	HMPREF0648_1605	EFB92437.1	conjugative transposon protein TraA family protein
Prevotella bivia JCVIHMP010	282588675	HMPREF0648_1053	EFB93809.1	putative S-adenosylmethionine:tRNA ribosyltransferase-isomerase		Prevotella bergensis DSM 17361	270332239	HMPREF0645_2546	EFA43025.1	ISGsu1 transposase		Prevotella bivia JCVIHMP010	282587224	HMPREF0648_1613	EFB92445.1	hypothetical protein
Prevotella bivia JCVIHMP010	282588676	HMPREF0648_1054	EFB93810.1	tRNA pseudouridine synthase B		Prevotella bergensis DSM 17361	270332240	HMPREF0645_2547	EFA43026.1	transposase		Prevotella bivia JCVIHMP010	282587235	HMPREF0648_1624	EFB92456.1	hypothetical protein
Prevotella bivia JCVIHMP010	282588682	HMPREF0648_1060	EFB93816.1	peptidase, M24 family		Prevotella bergensis DSM 17361	270332241	HMPREF0645_2548	EFA43027.1	family 3 glycosyl hydrolase		Prevotella bivia JCVIHMP010	282587245	HMPREF0648_0084	EFB92465.1	resolvase, N-terminal domain protein
Prevotella bivia JCVIHMP010	282588683	HMPREF0648_1061	EFB93817.1	peptidase C1-like protein		Prevotella bergensis DSM 17361	270332243	HMPREF0645_2550	EFA43029.1	conserved hypothetical protein		Prevotella bivia JCVIHMP010	282587247	HMPREF0648_0086	EFB92467.1	hypothetical protein
Prevotella bivia JCVIHMP010	282588684	HMPREF0648_1062	EFB93818.1	single-stranded-DNA-specific exonuclease RecJ		Prevotella bergensis DSM 17361	270332244	HMPREF0645_2551	EFA43030.1	conserved hypothetical protein		Prevotella bivia JCVIHMP010	282587248	HMPREF0648_0087	EFB92468.1	hypothetical protein
Prevotella bivia JCVIHMP010	282588685	HMPREF0648_1064	EFB93819.1	ATP-dependent DNA helicase, RecQ family		Prevotella bergensis DSM 17361	270332245	HMPREF0645_2552	EFA43031.1	conserved hypothetical protein		Prevotella bivia JCVIHMP010	282587249	HMPREF0648_0088	EFB92469.1	hypothetical protein
Prevotella bivia JCVIHMP010	282588688	HMPREF0648_1066	EFB93822.1	oxidoreductase, NAD-binding domain protein		Prevotella bergensis DSM 17361	270332246	HMPREF0645_2553	EFA43032.1	conserved hypothetical protein		Prevotella bivia JCVIHMP010	282587255	HMPREF0648_1833	EFB92473.1	conserved hypothetical protein
Prevotella bivia JCVIHMP010	282588689	HMPREF0648_1067	EFB93823.1	ribosome biogenesis GTP-binding protein YsxC		Prevotella bergensis DSM 17361	270332247	HMPREF0645_2554	EFA43033.1	conserved hypothetical protein		Prevotella bivia JCVIHMP010	282587280	HMPREF0648_0308	EFB92497.1	putative lipoprotein
Prevotella bivia JCVIHMP010	282588783	HMPREF0648_0092	EFB93908.1	Obg family GTPase CgtA		Prevotella bergensis DSM 17361	270332248	HMPREF0645_2555	EFA43034.1	mobilization protein		Prevotella bivia JCVIHMP010	282587284	HMPREF0648_0312	EFB92501.1	putative lipoprotein
Prevotella bivia JCVIHMP010	282588788	HMPREF0648_0097	EFB93913.1	fructose-1,6-bisphosphate aldolase, class II		Prevotella bergensis DSM 17361	270332257	HMPREF0645_2536	EFA43043.1	GlpT protein		Prevotella bivia JCVIHMP010	282587285	HMPREF0648_0313	EFB92502.1	TonB-dependent receptor plug domain protein
Prevotella bivia JCVIHMP010	282588796	HMPREF0648_0105	EFB93921.1	DNA-directed RNA polymerase, alpha subunit		Prevotella bergensis DSM 17361	270332260	HMPREF0645_2487	EFA43046.1	thymidylate synthase		Prevotella bivia JCVIHMP010	282587306	HMPREF0648_0336	EFB92523.1	4Fe-4S binding domain protein
Prevotella bivia JCVIHMP010	282588797	HMPREF0648_0106	EFB93922.1	ribosomal protein S4		Prevotella bergensis DSM 17361	270332261	HMPREF0645_2488	EFA43047.1	conserved hypothetical protein		Prevotella bivia JCVIHMP010	282587315	HMPREF0648_0345	EFB92532.1	hypothetical protein
Prevotella bivia JCVIHMP010	282588798	HMPREF0648_0107	EFB93923.1	30S ribosomal protein S11		Prevotella bergensis DSM 17361	270332262	HMPREF0645_2489	EFA43048.1	hypothetical protein		Prevotella bivia JCVIHMP010	282587323	HMPREF0648_0354	EFB92540.1	hypothetical protein
Prevotella bivia JCVIHMP010	282588799	HMPREF0648_0108	EFB93924.1	30S ribosomal protein S13		Prevotella bergensis DSM 17361	270332264	HMPREF0645_2491	EFA43050.1	conserved hypothetical protein		Prevotella bivia JCVIHMP010	282587324	HMPREF0648_0355	EFB92541.1	conserved hypothetical protein
Prevotella bivia JCVIHMP010	282588801	HMPREF0648_0110	EFB93926.1	translation initiation factor IF-1		Prevotella bergensis DSM 17361	270332265	HMPREF0645_2492	EFA43051.1	conserved hypothetical protein		Prevotella bivia JCVIHMP010	282587335	HMPREF0648_0367	EFB92552.1	conserved hypothetical protein
Prevotella bivia JCVIHMP010	282588802	HMPREF0648_0111	EFB93927.1	preprotein translocase, SecY subunit		Prevotella bergensis DSM 17361	270332270	HMPREF0645_2497	EFA43056.1	hypothetical protein		Prevotella bivia JCVIHMP010	282587345	HMPREF0648_0377	EFB92562.1	hypothetical protein
Prevotella bivia JCVIHMP010	282588803	HMPREF0648_0112	EFB93928.1	ribosomal protein L15		Prevotella bergensis DSM 17361	270332271	HMPREF0645_2498	EFA43057.1	hypothetical protein		Prevotella bivia JCVIHMP010	282587348	HMPREF0648_0380	EFB92565.1	HpaII restriction endonuclease
Prevotella bivia JCVIHMP010	282588805	HMPREF0648_0114	EFB93930.1	ribosomal protein S5		Prevotella bergensis DSM 17361	270332272	HMPREF0645_2499	EFA43058.1	hypothetical protein		Prevotella bivia JCVIHMP010	282587356	HMPREF0648_0388	EFB92573.1	conserved domain protein
Prevotella bivia JCVIHMP010	282588806	HMPREF0648_0115	EFB93931.1	ribosomal protein L18		Prevotella bergensis DSM 17361	270332273	HMPREF0645_2500	EFA43059.1	hypothetical protein		Prevotella bivia JCVIHMP010	282587360	HMPREF0648_0978	EFB92575.1	conserved domain protein
Prevotella bivia JCVIHMP010	282588807	HMPREF0648_0116	EFB93932.1	ribosomal protein L6		Prevotella bergensis DSM 17361	270332274	HMPREF0645_2501	EFA43060.1	hypothetical protein		Prevotella bivia JCVIHMP010	282587366	HMPREF0648_0870	EFB92580.1	glycosyltransferase, group 2 family protein
Prevotella bivia JCVIHMP010	282588808	HMPREF0648_0117	EFB93933.1	ribosomal protein S8		Prevotella bergensis DSM 17361	270332275	HMPREF0645_2502	EFA43061.1	conserved hypothetical protein		Prevotella bivia JCVIHMP010	282587367	HMPREF0648_0871	EFB92581.1	glycosyltransferase, group 2 family protein
Prevotella bivia JCVIHMP010	282588809	HMPREF0648_0118	EFB93934.1	ribosomal protein S14p/S29e		Prevotella bergensis DSM 17361	270332276	HMPREF0645_2503	EFA43062.1	hypothetical protein		Prevotella bivia JCVIHMP010	282587368	HMPREF0648_0872	EFB92582.1	glycosyltransferase, group 1 family protein
Prevotella bivia JCVIHMP010	282588810	HMPREF0648_0119	EFB93935.1	ribosomal L5P C-terminal domain protein		Prevotella bergensis DSM 17361	270332277	HMPREF0645_2504	EFA43063.1	lysozyme		Prevotella bivia JCVIHMP010	282587369	HMPREF0648_0873	EFB92583.1	glycosyltransferase, group 2 family protein
Prevotella bivia JCVIHMP010	282588811	HMPREF0648_0120	EFB93936.1	ribosomal protein L24		Prevotella bergensis DSM 17361	270332278	HMPREF0645_2505	EFA43064.1	conserved hypothetical protein		Prevotella bivia JCVIHMP010	282587370	HMPREF0648_0874	EFB92584.1	putative membrane protein
Prevotella bivia JCVIHMP010	282588812	HMPREF0648_0121	EFB93937.1	ribosomal protein L14		Prevotella bergensis DSM 17361	270332279	HMPREF0645_2506	EFA43065.1	hypothetical protein		Prevotella bivia JCVIHMP010	282587371	HMPREF0648_0875	EFB92585.1	hypothetical protein
Prevotella bivia JCVIHMP010	282588813	HMPREF0648_0122	EFB93938.1	30S ribosomal protein S17		Prevotella bergensis DSM 17361	270332280	HMPREF0645_2507	EFA43066.1	ATP-dependent Clp protease proteolytic subunit		Prevotella bivia JCVIHMP010	282587373	HMPREF0648_0877	EFB92587.1	conserved hypothetical protein
Prevotella bivia JCVIHMP010	282588815	HMPREF0648_0124	EFB93940.1	ribosomal protein L16		Prevotella bergensis DSM 17361	270332281	HMPREF0645_2508	EFA43067.1	conserved hypothetical protein		Prevotella bivia JCVIHMP010	282587374	HMPREF0648_0878	EFB92588.1	acetyltransferase, GNAT family
Prevotella bivia JCVIHMP010	282588816	HMPREF0648_0125	EFB93941.1	ribosomal protein S3		Prevotella bergensis DSM 17361	270332282	HMPREF0645_2509	EFA43068.1	hypothetical protein		Prevotella bivia JCVIHMP010	282587376	HMPREF0648_0880	EFB92590.1	conserved hypothetical protein
Prevotella bivia JCVIHMP010	282588817	HMPREF0648_0126	EFB93942.1	ribosomal protein L22		Prevotella bergensis DSM 17361	270332283	HMPREF0645_2510	EFA43069.1	hypothetical protein		Prevotella bivia JCVIHMP010	282587377	HMPREF0648_0881	EFB92591.1	conserved hypothetical protein
Prevotella bivia JCVIHMP010	282588818	HMPREF0648_0127	EFB93943.1	ribosomal protein S19		Prevotella bergensis DSM 17361	270332284	HMPREF0645_2511	EFA43070.1	hypothetical protein		Prevotella bivia JCVIHMP010	282587380	HMPREF0648_0884	EFB92594.1	putative membrane protein
Prevotella bivia JCVIHMP010	282588819	HMPREF0648_0128	EFB93944.1	ribosomal protein L2		Prevotella bergensis DSM 17361	270332286	HMPREF0645_2513	EFA43072.1	conserved hypothetical protein		Prevotella bivia JCVIHMP010	282587404	HMPREF0648_2055	EFB92615.1	PA14 domain protein
Prevotella bivia JCVIHMP010	282588820	HMPREF0648_0129	EFB93945.1	ribosomal protein L23		Prevotella bergensis DSM 17361	270332287	HMPREF0645_2514	EFA43073.1	hypothetical protein		Prevotella bivia JCVIHMP010	282587410	HMPREF0648_2061	EFB92621.1	putative lipoprotein
Prevotella bivia JCVIHMP010	282588821	HMPREF0648_0130	EFB93946.1	ribosomal protein L4/L1 family protein		Prevotella bergensis DSM 17361	270332288	HMPREF0645_2515	EFA43074.1	conserved hypothetical protein		Prevotella bivia JCVIHMP010	282587413	HMPREF0648_2064	EFB92624.1	conserved hypothetical protein
Prevotella bivia JCVIHMP010	282588822	HMPREF0648_0131	EFB93947.1	50S ribosomal protein L3		Prevotella bergensis DSM 17361	270332289	HMPREF0645_2516	EFA43075.1	conserved hypothetical protein		Prevotella bivia JCVIHMP010	282587414	HMPREF0648_2065	EFB92625.1	conserved hypothetical protein
Prevotella bivia JCVIHMP010	282588823	HMPREF0648_0132	EFB93948.1	ribosomal protein S10		Prevotella bergensis DSM 17361	270332290	HMPREF0645_2517	EFA43076.1	hypothetical protein		Prevotella bivia JCVIHMP010	282587415	HMPREF0648_2066	EFB92626.1	hypothetical protein
Prevotella bivia JCVIHMP010	282588824	HMPREF0648_0133	EFB93949.1	translation elongation factor G		Prevotella bergensis DSM 17361	270332291	HMPREF0645_2518	EFA43077.1	hypothetical protein		Prevotella bivia JCVIHMP010	282587416	HMPREF0648_2067	EFB92627.1	transposase
Prevotella bivia JCVIHMP010	282588825	HMPREF0648_0134	EFB93950.1	ribosomal protein S7		Prevotella bergensis DSM 17361	270332292	HMPREF0645_2519	EFA43078.1	hypothetical protein		Prevotella bivia JCVIHMP010	282587417	HMPREF0648_2068	EFB92628.1	conserved domain protein
Prevotella bivia JCVIHMP010	282588826	HMPREF0648_0135	EFB93951.1	ribosomal protein S12		Prevotella bergensis DSM 17361	270332293	HMPREF0645_2520	EFA43079.1	hypothetical protein		Prevotella bivia JCVIHMP010	282587424	HMPREF0648_2075	EFB92635.1	TonB-dependent receptor plug domain protein
Prevotella bivia JCVIHMP010	282588835	HMPREF0648_0144	EFB93960.1	DNA-directed RNA polymerase, beta' subunit		Prevotella bergensis DSM 17361	270332295	HMPREF0645_2522	EFA43081.1	adenosylhomocysteinase		Prevotella bivia JCVIHMP010	282587425	HMPREF0648_2076	EFB92636.1	hypothetical protein
Prevotella bivia JCVIHMP010	282588836	HMPREF0648_0145	EFB93961.1	DNA-directed RNA polymerase, beta subunit		Prevotella bergensis DSM 17361	270332296	HMPREF0645_2523	EFA43082.1	hypothetical protein		Prevotella bivia JCVIHMP010	282587433	HMPREF0648_2084	EFB92644.1	peptidase family M1
Prevotella bivia JCVIHMP010	282588837	HMPREF0648_0146	EFB93962.1	ribosomal protein L7/L12		Prevotella bergensis DSM 17361	270332297	HMPREF0645_2524	EFA43083.1	hypothetical protein		Prevotella bivia JCVIHMP010	282587434	HMPREF0648_2085	EFB92645.1	hypothetical protein
Prevotella bivia JCVIHMP010	282588838	HMPREF0648_0147	EFB93963.1	ribosomal protein L10		Prevotella bergensis DSM 17361	270332298	HMPREF0645_2525	EFA43084.1	conserved hypothetical protein		Prevotella bivia JCVIHMP010	282587437	HMPREF0648_2088	EFB92648.1	conserved hypothetical protein
Prevotella bivia JCVIHMP010	282588839	HMPREF0648_0148	EFB93964.1	ribosomal protein L1		Prevotella bergensis DSM 17361	270332299	HMPREF0645_2526	EFA43085.1	hypothetical protein		Prevotella bivia JCVIHMP010	282587438	HMPREF0648_2089	EFB92649.1	Eco57I restriction endonuclease
[truncated: 39,292 more rows]
