# Supplementary material for: Divergences in gene repertoire among the reference Prevotella genomes derived from distinct body sites of human
Source: BMC Genomics. 2015 Mar 5;16(1):153. doi: 10.1186/s12864-015-1350-6 (PMC4359502; doi:10.1186/s12864-015-1350-6)
Supplement: Additional file 4: Table S2. — Details of genes present in Prevotella strains of specific niche. [file 12864_2015_1350_MOESM4_ESM.xls]

## Sheet: GIT
Additional File 4: Table S2 Details of genes present in Prevotella strains of GIT
Gene Id	Hit	Description	COG class	Class description
288336487	COG3108	Uncharacterized protein conserved in bacteria	S	Function unknown
339607213	COG0776	Bacterial nucleoid DNA-binding protein	L	Replication, recombination and repair
357560273	COG0629	Single-stranded DNA-binding protein	L	Replication, recombination and repair
260634690	COG0860	N-acetylmuramoyl-L-alanine amidase	M	Cell wall/membrane/envelope biogenesis
383355993	COG1629	Outer membrane receptor proteins, mostly Fe transport	P	Inorganic ion transport and metabolism
339612797	COG1629	Outer membrane receptor proteins, mostly Fe transport	P	Inorganic ion transport and metabolism
315251036	COG3345	Alpha-galactosidase	G	Carbohydrate transport and metabolism
315250590	COG5010	Flp pilus assembly protein TadD, contains TPR repeats	U	Intracellular trafficking, secretion, and vesicular transport
315250309	COG5373	Predicted membrane protein	S	Function unknown
281300040	COG1249	Pyruvate/2-oxoglutarate dehydrogenase complex, dihydrolipoamide dehydrogenase (E3) component, and related enzymes	C	Energy production and conversion
288331007	COG3064	Membrane protein involved in colicin uptake	M	Cell wall/membrane/envelope biogenesis
304336028	COG1479	Uncharacterized conserved protein	S	Function unknown
339611508	COG0534	Na+-driven multidrug efflux pump	V	Defense mechanisms
315664939	COG0714	MoxR-like ATPases	R	General function prediction only
383357156	COG1520	FOG: WD40-like repeat	S	Function unknown
323093983	COG4783	Putative Zn-dependent protease, contains TPR repeats	R	General function prediction only
281403548	COG1672	Predicted ATPase (AAA+ superfamily)	R	General function prediction only
281300975	COG1106	Predicted ATPases	R	General function prediction only
282588983	COG2849	Uncharacterized protein conserved in bacteria	S	Function unknown
281305724	COG4826	Serine protease inhibitor	O	Posttranslational modification, protein turnover, chaperones
383355095	COG0438	Glycosyltransferase	M	Cell wall/membrane/envelope biogenesis
281299178	COG1506	Dipeptidyl aminopeptidases/acylaminoacyl-peptidases	E	Amino acid transport and metabolism
281400219	COG0438	Glycosyltransferase	M	Cell wall/membrane/envelope biogenesis
357557194	COG0545	FKBP-type peptidyl-prolyl cis-trans isomerases 1	O	Posttranslational modification, protein turnover, chaperones
288329789	COG1120	ABC-type cobalamin/Fe3+-siderophores transport systems, ATPase components	PH	Multiple classes
323094963	COG5483	Uncharacterized conserved protein	S	Function unknown
281305014	COG0545	FKBP-type peptidyl-prolyl cis-trans isomerases 1	O	Posttranslational modification, protein turnover, chaperones
383355084	COG1560	Lauroyl/myristoyl acyltransferase	M	Cell wall/membrane/envelope biogenesis
281401416	COG4499	Predicted membrane protein	S	Function unknown
315250414	COG0463	Glycosyltransferases involved in cell wall biogenesis	M	Cell wall/membrane/envelope biogenesis
302149569	COG0810	Periplasmic protein TonB, links inner and outer membranes	M	Cell wall/membrane/envelope biogenesis
281404061	COG1267	Phosphatidylglycerophosphatase A and related proteins	I	Lipid transport and metabolism
326945130	COG5346	Predicted membrane protein	S	Function unknown
307345416	COG2826	Transposase and inactivated derivatives, IS30 family	L	Replication, recombination and repair
288329656	COG1396	Predicted transcriptional regulators	K	Transcription
302482873	COG2608	Copper chaperone	P	Inorganic ion transport and metabolism
270334030	COG0236	Acyl carrier protein	IQ	Multiple classes
281403021	COG1476	Predicted transcriptional regulators	K	Transcription
315251774	COG3759	Predicted membrane protein	S	Function unknown
315249225	COG0110	Acetyltransferase (isoleucine patch superfamily)	R	General function prediction only
325484318	COG2096	Uncharacterized conserved protein	S	Function unknown
281406048	COG1205	Distinct helicase family with a unique C-terminal domain including a metal-binding cysteine cluster	R	General function prediction only
357559698	COG2373	Large extracellular alpha-helical protein	R	General function prediction only
281404742	COG2373	Large extracellular alpha-helical protein	R	General function prediction only
357559599	COG4646	DNA methylase	KL	Multiple classes
357556337	COG2911	Uncharacterized protein conserved in bacteria	S	Function unknown
281404167	COG0069	Glutamate synthase domain 2	E	Amino acid transport and metabolism
281404664	COG0642	Signal transduction histidine kinase	T	Signal transduction mechanisms
357556492	COG0419	ATPase involved in DNA repair	L	Replication, recombination and repair
281403695	COG0642	Signal transduction histidine kinase	T	Signal transduction mechanisms
281405445	COG0745	Response regulators consisting of a CheY-like receiver domain and a winged-helix DNA-binding domain	TK	Multiple classes
281406053	COG3064	Membrane protein involved in colicin uptake	M	Cell wall/membrane/envelope biogenesis
281403610	COG0286	Type I restriction-modification system methyltransferase subunit	V	Defense mechanisms
357560018	COG4724	Endo-beta-N-acetylglucosaminidase D	G	Carbohydrate transport and metabolism
357555544	COG3250	Beta-galactosidase/beta-glucuronidase	G	Carbohydrate transport and metabolism
357553817	COG1061	DNA or RNA helicases of superfamily II	KL	Multiple classes
357553819	COG0642	Signal transduction histidine kinase	T	Signal transduction mechanisms
281403165	COG1629	Outer membrane receptor proteins, mostly Fe transport	P	Inorganic ion transport and metabolism
281405617	COG0419	ATPase involved in DNA repair	L	Replication, recombination and repair
281406252	COG4677	Pectin methylesterase	G	Carbohydrate transport and metabolism
357560022	COG3250	Beta-galactosidase/beta-glucuronidase	G	Carbohydrate transport and metabolism
315663955	COG4771	Outer membrane receptor for ferrienterochelin and colicins	P	Inorganic ion transport and metabolism
281405691	COG4889	Predicted helicase	R	General function prediction only
357556182	COG5563	Predicted integral membrane proteins containing uncharacterized repeats	S	Function unknown
315663307	COG4206	Outer membrane cobalamin receptor protein	H	Coenzyme transport and metabolism
357560449	COG0610	Type I site-specific restriction-modification system, R (restriction) subunit and related helicases	V	Defense mechanisms
315663456	COG1629	Outer membrane receptor proteins, mostly Fe transport	P	Inorganic ion transport and metabolism
357559199	COG1629	Outer membrane receptor proteins, mostly Fe transport	P	Inorganic ion transport and metabolism
281405137	COG3587	Restriction endonuclease	V	Defense mechanisms
357553636	COG0841	Cation/multidrug efflux pump	V	Defense mechanisms
357558770	COG4771	Outer membrane receptor for ferrienterochelin and colicins	P	Inorganic ion transport and metabolism
281404004	COG2207	AraC-type DNA-binding domain-containing proteins	K	Transcription
281403376	COG3507	Beta-xylosidase	G	Carbohydrate transport and metabolism
357558778	COG4206	Outer membrane cobalamin receptor protein	H	Coenzyme transport and metabolism
357557874	COG3893	Inactivated superfamily I helicase	L	Replication, recombination and repair
281404924	COG1629	Outer membrane receptor proteins, mostly Fe transport	P	Inorganic ion transport and metabolism
281403415	COG4206	Outer membrane cobalamin receptor protein	H	Coenzyme transport and metabolism
281406123	COG0553	Superfamily II DNA/RNA helicases, SNF2 family	KL	Multiple classes
281405827	COG1061	DNA or RNA helicases of superfamily II	KL	Multiple classes
281406124	COG2189	Adenine specific DNA methylase Mod	L	Replication, recombination and repair
281404926	COG2207	AraC-type DNA-binding domain-containing proteins	K	Transcription
281404563	COG4206	Outer membrane cobalamin receptor protein	H	Coenzyme transport and metabolism
315664280	COG4771	Outer membrane receptor for ferrienterochelin and colicins	P	Inorganic ion transport and metabolism
281403392	COG0642	Signal transduction histidine kinase	T	Signal transduction mechanisms
315663213	COG4646	DNA methylase	KL	Multiple classes
357556618	COG4783	Putative Zn-dependent protease, contains TPR repeats	R	General function prediction only
357558782	COG0612	Predicted Zn-dependent peptidases	R	General function prediction only
281405610	COG1002	Type II restriction enzyme, methylase subunits	V	Defense mechanisms
281403344	COG3250	Beta-galactosidase/beta-glucuronidase	G	Carbohydrate transport and metabolism
357555559	COG2273	Beta-glucanase/Beta-glucan synthetase	G	Carbohydrate transport and metabolism
281405304	COG0433	Predicted ATPase	R	General function prediction only
281404920	COG4886	Leucine-rich repeat (LRR) protein	S	Function unknown
357559974	COG4412	Uncharacterized protein conserved in bacteria	S	Function unknown
357556798	COG1074	ATP-dependent exoDNAse (exonuclease V) beta subunit (contains helicase and exonuclease domains)	L	Replication, recombination and repair
357557153	COG3264	Small-conductance mechanosensitive channel	M	Cell wall/membrane/envelope biogenesis
281403007	COG1629	Outer membrane receptor proteins, mostly Fe transport	P	Inorganic ion transport and metabolism
357556188	COG0642	Signal transduction histidine kinase	T	Signal transduction mechanisms
281405162	COG1506	Dipeptidyl aminopeptidases/acylaminoacyl-peptidases	E	Amino acid transport and metabolism
281403211	COG1629	Outer membrane receptor proteins, mostly Fe transport	P	Inorganic ion transport and metabolism
357560425	COG1629	Outer membrane receptor proteins, mostly Fe transport	P	Inorganic ion transport and metabolism
281405274	COG1061	DNA or RNA helicases of superfamily II	KL	Multiple classes
357560057	COG1629	Outer membrane receptor proteins, mostly Fe transport	P	Inorganic ion transport and metabolism
281405024	COG1401	GTPase subunit of restriction endonuclease	V	Defense mechanisms
281405273	COG2189	Adenine specific DNA methylase Mod	L	Replication, recombination and repair
281403995	COG3534	Alpha-L-arabinofuranosidase	G	Carbohydrate transport and metabolism
281403961	COG3950	Predicted ATP-binding protein involved in virulence	R	General function prediction only
281403637	COG0553	Superfamily II DNA/RNA helicases, SNF2 family	KL	Multiple classes
281404622	COG1629	Outer membrane receptor proteins, mostly Fe transport	P	Inorganic ion transport and metabolism
281405923	COG1629	Outer membrane receptor proteins, mostly Fe transport	P	Inorganic ion transport and metabolism
281404088	COG1479	Uncharacterized conserved protein	S	Function unknown
357557399	COG0577	ABC-type antimicrobial peptide transport system, permease component	V	Defense mechanisms
281404364	COG1472	Beta-glucosidase-related glycosidases	G	Carbohydrate transport and metabolism
281404222	COG1061	DNA or RNA helicases of superfamily II	KL	Multiple classes
357560199	COG1629	Outer membrane receptor proteins, mostly Fe transport	P	Inorganic ion transport and metabolism
357560156	COG3525	N-acetyl-beta-hexosaminidase	G	Carbohydrate transport and metabolism
281404480	COG0642	Signal transduction histidine kinase	T	Signal transduction mechanisms
281405954	COG5545	Predicted P-loop ATPase and inactivated derivatives	R	General function prediction only
281403557	COG1752	Predicted esterase of the alpha-beta hydrolase superfamily	R	General function prediction only
315665153	COG1629	Outer membrane receptor proteins, mostly Fe transport	P	Inorganic ion transport and metabolism
315663905	COG3206	Uncharacterized protein involved in exopolysaccharide biosynthesis	M	Cell wall/membrane/envelope biogenesis
357553413	COG0755	ABC-type transport system involved in cytochrome c biogenesis, permease component	O	Posttranslational modification, protein turnover, chaperones
281403821	COG3950	Predicted ATP-binding protein involved in virulence	R	General function prediction only
281404701	COG5545	Predicted P-loop ATPase and inactivated derivatives	R	General function prediction only
281403196	COG4206	Outer membrane cobalamin receptor protein	H	Coenzyme transport and metabolism
357557105	COG3537	Putative alpha-1,2-mannosidase	G	Carbohydrate transport and metabolism
281406098	COG0507	ATP-dependent exoDNAse (exonuclease V), alpha subunit - helicase superfamily I member	L	Replication, recombination and repair
357556746	COG1879	ABC-type sugar transport system, periplasmic component	G	Carbohydrate transport and metabolism
281403687	COG3693	Beta-1,4-xylanase	G	Carbohydrate transport and metabolism
281404154	COG5545	Predicted P-loop ATPase and inactivated derivatives	R	General function prediction only
315664277	COG1413	FOG: HEAT repeat	C	Energy production and conversion
357560434	COG3537	Putative alpha-1,2-mannosidase	G	Carbohydrate transport and metabolism
281404046	COG4771	Outer membrane receptor for ferrienterochelin and colicins	P	Inorganic ion transport and metabolism
357556186	COG1404	Subtilisin-like serine proteases	O	Posttranslational modification, protein turnover, chaperones
357559752	COG1404	Subtilisin-like serine proteases	O	Posttranslational modification, protein turnover, chaperones
281403202	COG1629	Outer membrane receptor proteins, mostly Fe transport	P	Inorganic ion transport and metabolism
281404828	COG3533	Uncharacterized protein conserved in bacteria	S	Function unknown
281404522	COG3275	Putative regulator of cell autolysis	T	Signal transduction mechanisms
281404918	COG1404	Subtilisin-like serine proteases	O	Posttranslational modification, protein turnover, chaperones
281406112	COG1629	Outer membrane receptor proteins, mostly Fe transport	P	Inorganic ion transport and metabolism
281405609	COG1061	DNA or RNA helicases of superfamily II	KL	Multiple classes
281405653	COG5545	Predicted P-loop ATPase and inactivated derivatives	R	General function prediction only
357558247	COG0776	Bacterial nucleoid DNA-binding protein	L	Replication, recombination and repair
281405826	COG2189	Adenine specific DNA methylase Mod	L	Replication, recombination and repair
357559973	COG3525	N-acetyl-beta-hexosaminidase	G	Carbohydrate transport and metabolism
281403957	COG0210	Superfamily I DNA and RNA helicases	L	Replication, recombination and repair
357553778	COG5492	Bacterial surface proteins containing Ig-like domains	N	Cell motility
281403846	COG2513	PEP phosphonomutase and related enzymes	G	Carbohydrate transport and metabolism
281405138	COG2189	Adenine specific DNA methylase Mod	L	Replication, recombination and repair
281404220	COG0419	ATPase involved in DNA repair	L	Replication, recombination and repair
281403856	COG1086	Predicted nucleoside-diphosphate sugar epimerases	MG	Multiple classes
357560420	COG3275	Putative regulator of cell autolysis	T	Signal transduction mechanisms
281404223	COG2189	Adenine specific DNA methylase Mod	L	Replication, recombination and repair
281406244	COG5434	Endopolygalacturonase	M	Cell wall/membrane/envelope biogenesis
281404108	COG0249	Mismatch repair ATPase (MutS family)	L	Replication, recombination and repair
281405303	COG0443	Molecular chaperone	O	Posttranslational modification, protein turnover, chaperones
281403080	COG1196	Chromosome segregation ATPases	D	Cell cycle control, cell division, chromosome partitioning
357560309	COG4227	Antirestriction protein	L	Replication, recombination and repair
357557159	COG4206	Outer membrane cobalamin receptor protein	H	Coenzyme transport and metabolism
281405177	COG0270	Site-specific DNA methylase	L	Replication, recombination and repair
281403628	COG1409	Predicted phosphohydrolases	R	General function prediction only
357560706	COG3577	Predicted aspartyl protease	R	General function prediction only
357554655	COG0564	Pseudouridylate synthases, 23S RNA-specific	J	Translation, ribosomal structure and biogenesis
281405401	COG1165	2-succinyl-6-hydroxy-2,4-cyclohexadiene-1-carboxylate synthase	H	Coenzyme transport and metabolism
281404427	COG1479	Uncharacterized conserved protein	S	Function unknown
281404168	COG0367	Asparagine synthase (glutamine-hydrolyzing)	E	Amino acid transport and metabolism
357555709	COG1368	Phosphoglycerol transferase and related proteins, alkaline phosphatase superfamily	M	Cell wall/membrane/envelope biogenesis
357555646	COG3063	Tfp pilus assembly protein PilF	NU	Multiple classes
281403958	COG3593	Predicted ATP-dependent endonuclease of the OLD family	L	Replication, recombination and repair
357556971	COG1475	Predicted transcriptional regulators	K	Transcription
357558772	COG4412	Uncharacterized protein conserved in bacteria	S	Function unknown
315664482	COG0270	Site-specific DNA methylase	L	Replication, recombination and repair
357559910	COG2194	Predicted membrane-associated, metal-dependent hydrolase	R	General function prediction only
281405471	COG2194	Predicted membrane-associated, metal-dependent hydrolase	R	General function prediction only
281405682	COG4146	Predicted symporter	R	General function prediction only
281405516	COG4412	Uncharacterized protein conserved in bacteria	S	Function unknown
357559873	COG3063	Tfp pilus assembly protein PilF	NU	Multiple classes
357560385	COG1595	DNA-directed RNA polymerase specialized sigma subunit, sigma24 homolog	K	Transcription
281405291	COG2189	Adenine specific DNA methylase Mod	L	Replication, recombination and repair
357560450	COG0286	Type I restriction-modification system methyltransferase subunit	V	Defense mechanisms
281404836	COG1132	ABC-type multidrug transport system, ATPase and permease components	V	Defense mechanisms
281405021	COG1061	DNA or RNA helicases of superfamily II	KL	Multiple classes
315663454	COG4409	Neuraminidase (sialidase)	G	Carbohydrate transport and metabolism
357559784	COG2268	Uncharacterized protein conserved in bacteria	S	Function unknown
357560592	COG5293	Uncharacterized protein conserved in bacteria	S	Function unknown
281404278	COG5337	Spore coat assembly protein	M	Cell wall/membrane/envelope biogenesis
357559295	COG1754	Uncharacterized C-terminal domain of topoisomerase IA	R	General function prediction only
357557547	COG5010	Flp pilus assembly protein TadD, contains TPR repeats	U	Intracellular trafficking, secretion, and vesicular transport
357554752	COG0790	FOG: TPR repeat, SEL1 subfamily	R	General function prediction only
281404441	COG4584	Transposase and inactivated derivatives	L	Replication, recombination and repair
281403325	COG1524	Uncharacterized proteins of the AP superfamily	R	General function prediction only
357560527	COG2865	Predicted transcriptional regulator containing an HTH domain and an uncharacterized domain shared with the mammalian protein Schlafen	K	Transcription
357560060	COG0642	Signal transduction histidine kinase	T	Signal transduction mechanisms
357556210	COG0658	Predicted membrane metal-binding protein	R	General function prediction only
281404219	COG0433	Predicted ATPase	R	General function prediction only
281403123	COG5520	O-Glycosyl hydrolase	M	Cell wall/membrane/envelope biogenesis
281403572	COG3458	Acetyl esterase (deacetylase)	Q	Secondary metabolites biosynthesis, transport and catabolism
281403796	COG0765	ABC-type amino acid transport system, permease component	E	Amino acid transport and metabolism
357554758	COG0515	Serine/threonine protein kinase	RTKL	Multiple classes
281403243	COG0657	Esterase/lipase	I	Lipid transport and metabolism
281406165	COG2730	Endoglucanase	G	Carbohydrate transport and metabolism
281403570	COG2272	Carboxylesterase type B	I	Lipid transport and metabolism
357559369	COG2244	Membrane protein involved in the export of O-antigen and teichoic acid	R	General function prediction only
281404348	COG1757	Na+/H+ antiporter	C	Energy production and conversion
281405472	COG0388	Predicted amidohydrolase	R	General function prediction only
357556994	COG0534	Na+-driven multidrug efflux pump	V	Defense mechanisms
357556622	COG0642	Signal transduction histidine kinase	T	Signal transduction mechanisms
281405618	COG2865	Predicted transcriptional regulator containing an HTH domain and an uncharacterized domain shared with the mammalian protein Schlafen	K	Transcription
281406114	COG0642	Signal transduction histidine kinase	T	Signal transduction mechanisms
281404019	COG2865	Predicted transcriptional regulator containing an HTH domain and an uncharacterized domain shared with the mammalian protein Schlafen	K	Transcription
281405252	COG2865	Predicted transcriptional regulator containing an HTH domain and an uncharacterized domain shared with the mammalian protein Schlafen	K	Transcription
357555402	COG0534	Na+-driven multidrug efflux pump	V	Defense mechanisms
281403838	COG1020	Non-ribosomal peptide synthetase modules and related proteins	Q	Secondary metabolites biosynthesis, transport and catabolism
357556165	COG2356	Endonuclease I	L	Replication, recombination and repair
357557374	COG1524	Uncharacterized proteins of the AP superfamily	R	General function prediction only
281403398	COG1879	ABC-type sugar transport system, periplasmic component	G	Carbohydrate transport and metabolism
281403246	COG3550	Uncharacterized protein related to capsule biosynthesis enzymes	R	General function prediction only
281403513	COG2244	Membrane protein involved in the export of O-antigen and teichoic acid	R	General function prediction only
357560436	COG2989	Uncharacterized protein conserved in bacteria	S	Function unknown
357556619	COG1215	Glycosyltransferases, probably involved in cell wall biogenesis	M	Cell wall/membrane/envelope biogenesis
357555438	COG1757	Na+/H+ antiporter	C	Energy production and conversion
281404268	COG1672	Predicted ATPase (AAA+ superfamily)	R	General function prediction only
281405616	COG0420	DNA repair exonuclease	L	Replication, recombination and repair
281403683	COG3509	Poly(3-hydroxybutyrate) depolymerase	Q	Secondary metabolites biosynthesis, transport and catabolism
357558576	COG2865	Predicted transcriptional regulator containing an HTH domain and an uncharacterized domain shared with the mammalian protein Schlafen	K	Transcription
281406016	COG0776	Bacterial nucleoid DNA-binding protein	L	Replication, recombination and repair
357560841	COG1196	Chromosome segregation ATPases	D	Cell cycle control, cell division, chromosome partitioning
281404991	COG2211	Na+/melibiose symporter and related transporters	G	Carbohydrate transport and metabolism
357558825	COG1373	Predicted ATPase (AAA+ superfamily)	R	General function prediction only
357559345	COG5492	Bacterial surface proteins containing Ig-like domains	N	Cell motility
281404713	COG1696	Predicted membrane protein involved in D-alanine export	M	Cell wall/membrane/envelope biogenesis
281403381	COG4783	Putative Zn-dependent protease, contains TPR repeats	R	General function prediction only
357557133	COG5010	Flp pilus assembly protein TadD, contains TPR repeats	U	Intracellular trafficking, secretion, and vesicular transport
281404882	COG1672	Predicted ATPase (AAA+ superfamily)	R	General function prediction only
281403195	COG0642	Signal transduction histidine kinase	T	Signal transduction mechanisms
281403496	COG0546	Predicted phosphatases	R	General function prediction only
315664099	COG0760	Parvulin-like peptidyl-prolyl isomerase	O	Posttranslational modification, protein turnover, chaperones
281403841	COG2244	Membrane protein involved in the export of O-antigen and teichoic acid	R	General function prediction only
357560305	COG2885	Outer membrane protein and related peptidoglycan-associated (lipo)proteins	M	Cell wall/membrane/envelope biogenesis
357554649	COG1070	Sugar (pentulose and hexulose) kinases	G	Carbohydrate transport and metabolism
281403661	COG0614	ABC-type Fe3+-hydroxamate transport system, periplasmic component	P	Inorganic ion transport and metabolism
357560838	COG0732	Restriction endonuclease S subunits	V	Defense mechanisms
357559882	COG3064	Membrane protein involved in colicin uptake	M	Cell wall/membrane/envelope biogenesis
357559804	COG4249	Uncharacterized protein containing caspase domain	R	General function prediction only
281405158	COG0389	Nucleotidyltransferase/DNA polymerase involved in DNA repair	L	Replication, recombination and repair
281404696	COG1262	Uncharacterized conserved protein	S	Function unknown
281404658	COG1115	Na+/alanine symporter	E	Amino acid transport and metabolism
357553637	COG1538	Outer membrane protein	MU	Multiple classes
357560217	COG4974	Site-specific recombinase XerD	L	Replication, recombination and repair
281405582	COG0534	Na+-driven multidrug efflux pump	V	Defense mechanisms
281403492	COG2848	Uncharacterized conserved protein	S	Function unknown
281403109	COG4260	Putative virion core protein (lumpy skin disease virus)	S	Function unknown
357557079	COG0776	Bacterial nucleoid DNA-binding protein	L	Replication, recombination and repair
357556614	COG0642	Signal transduction histidine kinase	T	Signal transduction mechanisms
357560341	COG3436	Transposase and inactivated derivatives	L	Replication, recombination and repair
281404544	COG1538	Outer membrane protein	MU	Multiple classes
281403558	COG0534	Na+-driven multidrug efflux pump	V	Defense mechanisms
357559233	COG1322	Uncharacterized protein conserved in bacteria	S	Function unknown
357554776	COG1262	Uncharacterized conserved protein	S	Function unknown
281405931	COG0037	Predicted ATPase of the PP-loop superfamily implicated in cell cycle control	D	Cell cycle control, cell division, chromosome partitioning
281403929	COG1373	Predicted ATPase (AAA+ superfamily)	R	General function prediction only
281406227	COG0836	Mannose-1-phosphate guanylyltransferase	M	Cell wall/membrane/envelope biogenesis
281406154	COG2211	Na+/melibiose symporter and related transporters	G	Carbohydrate transport and metabolism
281404166	COG0493	NADPH-dependent glutamate synthase beta chain and related oxidoreductases	ER	Multiple classes
281405705	COG0534	Na+-driven multidrug efflux pump	V	Defense mechanisms
281403075	COG1061	DNA or RNA helicases of superfamily II	KL	Multiple classes
281406156	COG2730	Endoglucanase	G	Carbohydrate transport and metabolism
281403375	COG3507	Beta-xylosidase	G	Carbohydrate transport and metabolism
315663731	COG2271	Sugar phosphate permease	G	Carbohydrate transport and metabolism
281404536	COG5000	Signal transduction histidine kinase involved in nitrogen fixation and metabolism regulation	T	Signal transduction mechanisms
281403147	COG2308	Uncharacterized conserved protein	S	Function unknown
357557402	COG1538	Outer membrane protein	MU	Multiple classes
281404532	COG1373	Predicted ATPase (AAA+ superfamily)	R	General function prediction only
281405962	COG1295	Predicted membrane protein	S	Function unknown
281404999	COG1373	Predicted ATPase (AAA+ superfamily)	R	General function prediction only
357554650	COG0738	Fucose permease	G	Carbohydrate transport and metabolism
357559085	COG1373	Predicted ATPase (AAA+ superfamily)	R	General function prediction only
281405542	COG1215	Glycosyltransferases, probably involved in cell wall biogenesis	M	Cell wall/membrane/envelope biogenesis
281406164	COG2730	Endoglucanase	G	Carbohydrate transport and metabolism
281405292	COG3392	Adenine-specific DNA methylase	L	Replication, recombination and repair
357559968	COG4409	Neuraminidase (sialidase)	G	Carbohydrate transport and metabolism
315665375	COG2244	Membrane protein involved in the export of O-antigen and teichoic acid	R	General function prediction only
315665154	COG0641	Arylsulfatase regulator (Fe-S oxidoreductase)	R	General function prediction only
357555479	COG4409	Neuraminidase (sialidase)	G	Carbohydrate transport and metabolism
281405213	COG0658	Predicted membrane metal-binding protein	R	General function prediction only
281404529	COG1373	Predicted ATPase (AAA+ superfamily)	R	General function prediction only
281404540	COG4591	ABC-type transport system, involved in lipoprotein release, permease component	M	Cell wall/membrane/envelope biogenesis
281404279	COG1807	4-amino-4-deoxy-L-arabinose transferase and related glycosyltransferases of PMT family	M	Cell wall/membrane/envelope biogenesis
281405282	COG2814	Arabinose efflux permease	G	Carbohydrate transport and metabolism
315663906	COG2244	Membrane protein involved in the export of O-antigen and teichoic acid	R	General function prediction only
357559232	COG1373	Predicted ATPase (AAA+ superfamily)	R	General function prediction only
281405830	COG1538	Outer membrane protein	MU	Multiple classes
281403100	COG0790	FOG: TPR repeat, SEL1 subfamily	R	General function prediction only
281405258	COG1373	Predicted ATPase (AAA+ superfamily)	R	General function prediction only
357557121	COG2885	Outer membrane protein and related peptidoglycan-associated (lipo)proteins	M	Cell wall/membrane/envelope biogenesis
281404600	COG0515	Serine/threonine protein kinase	RTKL	Multiple classes
281403015	COG0004	Ammonia permease	P	Inorganic ion transport and metabolism
281404322	COG5545	Predicted P-loop ATPase and inactivated derivatives	R	General function prediction only
281403258	COG5527	Protein involved in initiation of plasmid replication	L	Replication, recombination and repair
357560306	COG1373	Predicted ATPase (AAA+ superfamily)	R	General function prediction only
281404170	COG0004	Ammonia permease	P	Inorganic ion transport and metabolism
357554770	COG1305	Transglutaminase-like enzymes, putative cysteine proteases	E	Amino acid transport and metabolism
281405543	COG0677	UDP-N-acetyl-D-mannosaminuronate dehydrogenase	M	Cell wall/membrane/envelope biogenesis
281404212	COG4219	Antirepressor regulating drug resistance, predicted signal transduction N-terminal membrane component	KT	Multiple classes
281403833	COG0438	Glycosyltransferase	M	Cell wall/membrane/envelope biogenesis
281403598	COG1373	Predicted ATPase (AAA+ superfamily)	R	General function prediction only
357559787	COG0641	Arylsulfatase regulator (Fe-S oxidoreductase)	R	General function prediction only
357555403	COG3307	Lipid A core - O-antigen ligase and related enzymes	M	Cell wall/membrane/envelope biogenesis
315663929	COG4771	Outer membrane receptor for ferrienterochelin and colicins	P	Inorganic ion transport and metabolism
357559348	COG0438	Glycosyltransferase	M	Cell wall/membrane/envelope biogenesis
357556999	COG4974	Site-specific recombinase XerD	L	Replication, recombination and repair
357554913	COG0438	Glycosyltransferase	M	Cell wall/membrane/envelope biogenesis
281404419	COG0675	Transposase and inactivated derivatives	L	Replication, recombination and repair
281403839	COG0438	Glycosyltransferase	M	Cell wall/membrane/envelope biogenesis
315664828	COG0304	3-oxoacyl-(acyl-carrier-protein) synthase	IQ	Multiple classes
281403163	COG0526	Thiol-disulfide isomerase and thioredoxins	OC	Multiple classes
281403849	COG0451	Nucleoside-diphosphate-sugar epimerases	MG	Multiple classes
281403095	COG0515	Serine/threonine protein kinase	RTKL	Multiple classes
281405832	COG0845	Membrane-fusion protein	M	Cell wall/membrane/envelope biogenesis
281403621	COG1373	Predicted ATPase (AAA+ superfamily)	R	General function prediction only
281403057	COG0438	Glycosyltransferase	M	Cell wall/membrane/envelope biogenesis
357560347	COG4974	Site-specific recombinase XerD	L	Replication, recombination and repair
281406179	COG0755	ABC-type transport system involved in cytochrome c biogenesis, permease component	O	Posttranslational modification, protein turnover, chaperones
281405293	COG3886	Predicted HKD family nuclease	L	Replication, recombination and repair
315664826	COG1994	Zn-dependent proteases	R	General function prediction only
357558135	COG1408	Predicted phosphohydrolases	R	General function prediction only
357557531	COG2814	Arabinose efflux permease	G	Carbohydrate transport and metabolism
281405375	COG1401	GTPase subunit of restriction endonuclease	V	Defense mechanisms
281404190	COG0823	Periplasmic component of the Tol biopolymer transport system	U	Intracellular trafficking, secretion, and vesicular transport
281403843	COG1887	Putative glycosyl/glycerophosphate transferases involved in teichoic acid biosynthesis TagF/TagB/EpsJ/RodC	M	Cell wall/membrane/envelope biogenesis
281404343	COG0438	Glycosyltransferase	M	Cell wall/membrane/envelope biogenesis
281403472	COG2207	AraC-type DNA-binding domain-containing proteins	K	Transcription
281403022	COG0863	DNA modification methylase	L	Replication, recombination and repair
357553635	COG0845	Membrane-fusion protein	M	Cell wall/membrane/envelope biogenesis
281404429	COG1373	Predicted ATPase (AAA+ superfamily)	R	General function prediction only
281405540	COG1566	Multidrug resistance efflux pump	V	Defense mechanisms
281405800	COG2814	Arabinose efflux permease	G	Carbohydrate transport and metabolism
357554068	COG1538	Outer membrane protein	MU	Multiple classes
281406129	COG0738	Fucose permease	G	Carbohydrate transport and metabolism
357560090	COG0270	Site-specific DNA methylase	L	Replication, recombination and repair
357554161	COG0845	Membrane-fusion protein	M	Cell wall/membrane/envelope biogenesis
281403835	COG0787	Alanine racemase	M	Cell wall/membrane/envelope biogenesis
315665372	COG0436	Aspartate/tyrosine/aromatic aminotransferase	E	Amino acid transport and metabolism
315665291	COG4974	Site-specific recombinase XerD	L	Replication, recombination and repair
357560829	COG4974	Site-specific recombinase XerD	L	Replication, recombination and repair
281403342	COG2184	Protein involved in cell division	D	Cell cycle control, cell division, chromosome partitioning
357554759	COG3757	Lyzozyme M1 (1,4-beta-N-acetylmuramidase)	M	Cell wall/membrane/envelope biogenesis
281405718	COG0399	Predicted pyridoxal phosphate-dependent enzyme apparently involved in regulation of cell wall biogenesis	M	Cell wall/membrane/envelope biogenesis
357560701	COG0464	ATPases of the AAA+ class	O	Posttranslational modification, protein turnover, chaperones
357560619	COG2184	Protein involved in cell division	D	Cell cycle control, cell division, chromosome partitioning
357560549	COG3275	Putative regulator of cell autolysis	T	Signal transduction mechanisms
357558784	COG2207	AraC-type DNA-binding domain-containing proteins	K	Transcription
281403036	COG4222	Uncharacterized protein conserved in bacteria	S	Function unknown
281404146	COG0732	Restriction endonuclease S subunits	V	Defense mechanisms
357560830	COG4974	Site-specific recombinase XerD	L	Replication, recombination and repair
357554647	COG1454	Alcohol dehydrogenase, class IV	C	Energy production and conversion
357554054	COG0631	Serine/threonine protein phosphatase	T	Signal transduction mechanisms
281404342	COG0535	Predicted Fe-S oxidoreductases	R	General function prediction only
357558251	COG0515	Serine/threonine protein kinase	RTKL	Multiple classes
357555351	COG3391	Uncharacterized conserved protein	S	Function unknown
357560328	COG2856	Predicted Zn peptidase	E	Amino acid transport and metabolism
357558655	COG1215	Glycosyltransferases, probably involved in cell wall biogenesis	M	Cell wall/membrane/envelope biogenesis
281405693	COG0270	Site-specific DNA methylase	L	Replication, recombination and repair
281404161	COG2311	Predicted membrane protein	S	Function unknown
281403904	COG1060	Thiamine biosynthesis enzyme ThiH and related uncharacterized enzymes	HR	Multiple classes
357556964	COG4637	Predicted ATPase	R	General function prediction only
281405551	COG1408	Predicted phosphohydrolases	R	General function prediction only
281405321	COG1672	Predicted ATPase (AAA+ superfamily)	R	General function prediction only
357555481	COG0348	Polyferredoxin	C	Energy production and conversion
281404911	COG1672	Predicted ATPase (AAA+ superfamily)	R	General function prediction only
281403845	COG4032	Predicted thiamine-pyrophosphate-binding protein	R	General function prediction only
281405189	COG0732	Restriction endonuclease S subunits	V	Defense mechanisms
281403844	COG1454	Alcohol dehydrogenase, class IV	C	Energy production and conversion
281406059	COG2207	AraC-type DNA-binding domain-containing proteins	K	Transcription
281404038	COG2755	Lysophospholipase L1 and related esterases	E	Amino acid transport and metabolism
357556198	COG0526	Thiol-disulfide isomerase and thioredoxins	OC	Multiple classes
357559709	COG1169	Isochorismate synthase	HQ	Multiple classes
281403056	COG0438	Glycosyltransferase	M	Cell wall/membrane/envelope biogenesis
315664825	COG1560	Lauroyl/myristoyl acyltransferase	M	Cell wall/membrane/envelope biogenesis
357558619	COG1401	GTPase subunit of restriction endonuclease	V	Defense mechanisms
281405366	COG0358	DNA primase (bacterial type)	L	Replication, recombination and repair
281405374	COG4268	McrBC 5-methylcytosine restriction system component	V	Defense mechanisms
357554896	COG3021	Uncharacterized protein conserved in bacteria	S	Function unknown
357554915	COG0438	Glycosyltransferase	M	Cell wall/membrane/envelope biogenesis
281404396	COG4637	Predicted ATPase	R	General function prediction only
315663638	COG3055	Uncharacterized protein conserved in bacteria	S	Function unknown
357553309	COG2855	Predicted membrane protein	S	Function unknown
357554737	COG2207	AraC-type DNA-binding domain-containing proteins	K	Transcription
357554691	COG0614	ABC-type Fe3+-hydroxamate transport system, periplasmic component	P	Inorganic ion transport and metabolism
281405706	COG3206	Uncharacterized protein involved in exopolysaccharide biosynthesis	M	Cell wall/membrane/envelope biogenesis
357560089	COG0270	Site-specific DNA methylase	L	Replication, recombination and repair
357560250	COG2957	Peptidylarginine deiminase and related enzymes	E	Amino acid transport and metabolism
315664838	COG0332	3-oxoacyl-[acyl-carrier-protein] synthase III	I	Lipid transport and metabolism
281403667	COG0358	DNA primase (bacterial type)	L	Replication, recombination and repair
357556862	COG4823	Abortive infection bacteriophage resistance protein	V	Defense mechanisms
357554213	COG3274	Uncharacterized protein conserved in bacteria	S	Function unknown
357556460	COG0740	Protease subunit of ATP-dependent Clp proteases	OU	Multiple classes
357559940	COG3426	Butyrate kinase	C	Energy production and conversion
281405692	COG0270	Site-specific DNA methylase	L	Replication, recombination and repair
357559355	COG0438	Glycosyltransferase	M	Cell wall/membrane/envelope biogenesis
281404608	COG0438	Glycosyltransferase	M	Cell wall/membrane/envelope biogenesis
281404610	COG0438	Glycosyltransferase	M	Cell wall/membrane/envelope biogenesis
357560628	COG3547	Transposase and inactivated derivatives	L	Replication, recombination and repair
357559358	COG3594	Fucose 4-O-acetylase and related acetyltransferases	G	Carbohydrate transport and metabolism
357560629	COG3547	Transposase and inactivated derivatives	L	Replication, recombination and repair
357555399	COG0438	Glycosyltransferase	M	Cell wall/membrane/envelope biogenesis
357559736	COG0823	Periplasmic component of the Tol biopolymer transport system	U	Intracellular trafficking, secretion, and vesicular transport
357557246	COG4753	Response regulator containing CheY-like receiver domain and AraC-type DNA-binding domain	T	Signal transduction mechanisms
357559827	COG2234	Predicted aminopeptidases	R	General function prediction only
281405448	COG1864	DNA/RNA endonuclease G, NUC1	F	Nucleotide transport and metabolism
315663566	COG4360	ATP adenylyltransferase (5',5'''-P-1,P-4-tetraphosphate phosphorylase II)	F	Nucleotide transport and metabolism
357560834	COG4804	Uncharacterized conserved protein	S	Function unknown
357559366	COG0463	Glycosyltransferases involved in cell wall biogenesis	M	Cell wall/membrane/envelope biogenesis
357556802	COG0463	Glycosyltransferases involved in cell wall biogenesis	M	Cell wall/membrane/envelope biogenesis
281404059	COG1397	ADP-ribosylglycohydrolase	O	Posttranslational modification, protein turnover, chaperones
281404856	COG2207	AraC-type DNA-binding domain-containing proteins	K	Transcription
357555401	COG1215	Glycosyltransferases, probably involved in cell wall biogenesis	M	Cell wall/membrane/envelope biogenesis
357560429	COG0635	Coproporphyrinogen III oxidase and related Fe-S oxidoreductases	H	Coenzyme transport and metabolism
357559203	COG0463	Glycosyltransferases involved in cell wall biogenesis	M	Cell wall/membrane/envelope biogenesis
315663223	COG5527	Protein involved in initiation of plasmid replication	L	Replication, recombination and repair
281403713	COG2197	Response regulator containing a CheY-like receiver domain and an HTH DNA-binding domain	TK	Multiple classes
281403199	COG1073	Hydrolases of the alpha/beta superfamily	R	General function prediction only
315665108	COG3712	Fe2+-dicitrate sensor, membrane component	PT	Multiple classes
357557196	COG2890	Methylase of polypeptide chain release factors	J	Translation, ribosomal structure and biogenesis
357555397	COG1215	Glycosyltransferases, probably involved in cell wall biogenesis	M	Cell wall/membrane/envelope biogenesis
357554078	COG3943	Virulence protein	R	General function prediction only
357559796	COG2356	Endonuclease I	L	Replication, recombination and repair
281405280	COG0526	Thiol-disulfide isomerase and thioredoxins	OC	Multiple classes
281404280	COG0463	Glycosyltransferases involved in cell wall biogenesis	M	Cell wall/membrane/envelope biogenesis
315664830	COG0304	3-oxoacyl-(acyl-carrier-protein) synthase	IQ	Multiple classes
281404250	COG0760	Parvulin-like peptidyl-prolyl isomerase	O	Posttranslational modification, protein turnover, chaperones
281405319	COG2378	Predicted transcriptional regulator	K	Transcription
281404465	COG3594	Fucose 4-O-acetylase and related acetyltransferases	G	Carbohydrate transport and metabolism
281404471	COG0463	Glycosyltransferases involved in cell wall biogenesis	M	Cell wall/membrane/envelope biogenesis
281406071	COG2253	Uncharacterized conserved protein	S	Function unknown
281403576	COG0385	Predicted Na+-dependent transporter	R	General function prediction only
357559357	COG0438	Glycosyltransferase	M	Cell wall/membrane/envelope biogenesis
281403166	COG3712	Fe2+-dicitrate sensor, membrane component	PT	Multiple classes
357559361	COG0463	Glycosyltransferases involved in cell wall biogenesis	M	Cell wall/membrane/envelope biogenesis
357559367	COG0463	Glycosyltransferases involved in cell wall biogenesis	M	Cell wall/membrane/envelope biogenesis
281403945	COG0758	Predicted Rossmann fold nucleotide-binding protein involved in DNA uptake	LU	Multiple classes
281403836	COG2746	Aminoglycoside N3'-acetyltransferase	V	Defense mechanisms
315664157	COG0679	Predicted permeases	R	General function prediction only
357559359	COG1835	Predicted acyltransferases	I	Lipid transport and metabolism
281404293	COG0642	Signal transduction histidine kinase	T	Signal transduction mechanisms
281403561	COG4974	Site-specific recombinase XerD	L	Replication, recombination and repair
315664094	COG1629	Outer membrane receptor proteins, mostly Fe transport	P	Inorganic ion transport and metabolism
281405345	COG2207	AraC-type DNA-binding domain-containing proteins	K	Transcription
315664289	COG3475	LPS biosynthesis protein	M	Cell wall/membrane/envelope biogenesis
357559884	COG1864	DNA/RNA endonuclease G, NUC1	F	Nucleotide transport and metabolism
281406170	COG2971	Predicted N-acetylglucosamine kinase	G	Carbohydrate transport and metabolism
357557961	COG1555	DNA uptake protein and related DNA-binding proteins	L	Replication, recombination and repair
357554914	COG3594	Fucose 4-O-acetylase and related acetyltransferases	G	Carbohydrate transport and metabolism
357555571	COG5006	Predicted permease, DMT superfamily	R	General function prediction only
357556737	COG1196	Chromosome segregation ATPases	D	Cell cycle control, cell division, chromosome partitioning
357560579	COG0008	Glutamyl- and glutaminyl-tRNA synthetases	J	Translation, ribosomal structure and biogenesis
281403143	COG3608	Predicted deacylase	R	General function prediction only
357555736	COG2207	AraC-type DNA-binding domain-containing proteins	K	Transcription
281405837	COG1512	Beta-propeller domains of methanol dehydrogenase type	R	General function prediction only
281404935	COG1555	DNA uptake protein and related DNA-binding proteins	L	Replication, recombination and repair
357558269	COG2207	AraC-type DNA-binding domain-containing proteins	K	Transcription
281403144	COG3608	Predicted deacylase	R	General function prediction only
357560109	COG0583	Transcriptional regulator	K	Transcription
357557990	COG1442	Lipopolysaccharide biosynthesis proteins, LPS:glycosyltransferases	M	Cell wall/membrane/envelope biogenesis
357557991	COG0463	Glycosyltransferases involved in cell wall biogenesis	M	Cell wall/membrane/envelope biogenesis
357559941	COG0280	Phosphotransacetylase	C	Energy production and conversion
281404424	COG1479	Uncharacterized conserved protein	S	Function unknown
281404839	COG1493	Serine kinase of the HPr protein, regulates carbohydrate metabolism	T	Signal transduction mechanisms
315664491	COG2207	AraC-type DNA-binding domain-containing proteins	K	Transcription
281405636	COG2207	AraC-type DNA-binding domain-containing proteins	K	Transcription
357560810	COG3152	Predicted membrane protein	S	Function unknown
315665465	COG4974	Site-specific recombinase XerD	L	Replication, recombination and repair
357554916	COG0463	Glycosyltransferases involved in cell wall biogenesis	M	Cell wall/membrane/envelope biogenesis
281405050	COG0679	Predicted permeases	R	General function prediction only
281405709	COG1216	Predicted glycosyltransferases	R	General function prediction only
281404809	COG1864	DNA/RNA endonuclease G, NUC1	F	Nucleotide transport and metabolism
281403101	COG0810	Periplasmic protein TonB, links inner and outer membranes	M	Cell wall/membrane/envelope biogenesis
281404685	COG0803	ABC-type metal ion transport system, periplasmic component/surface adhesin	P	Inorganic ion transport and metabolism
357558120	COG2207	AraC-type DNA-binding domain-containing proteins	K	Transcription
281403055	COG0438	Glycosyltransferase	M	Cell wall/membrane/envelope biogenesis
357560374	COG0358	DNA primase (bacterial type)	L	Replication, recombination and repair
357557217	COG1512	Beta-propeller domains of methanol dehydrogenase type	R	General function prediction only
281404273	COG0463	Glycosyltransferases involved in cell wall biogenesis	M	Cell wall/membrane/envelope biogenesis
281403809	COG4974	Site-specific recombinase XerD	L	Replication, recombination and repair
281403840	COG1215	Glycosyltransferases, probably involved in cell wall biogenesis	M	Cell wall/membrane/envelope biogenesis
357559922	COG0196	FAD synthase	H	Coenzyme transport and metabolism
357557559	COG2207	AraC-type DNA-binding domain-containing proteins	K	Transcription
357556354	COG1284	Uncharacterized conserved protein	S	Function unknown
357554912	COG5555	Cytolysin, a secreted calcineurin-like phosphatase	N	Cell motility
281405249	COG0596	Predicted hydrolases or acyltransferases (alpha/beta hydrolase superfamily)	R	General function prediction only
357553767	COG0079	Histidinol-phosphate/aromatic aminotransferase and cobyric acid decarboxylase	E	Amino acid transport and metabolism
281404421	COG3541	Predicted nucleotidyltransferase	R	General function prediction only
281404139	COG3889	Predicted solute binding protein	R	General function prediction only
281405708	COG1216	Predicted glycosyltransferases	R	General function prediction only
357559919	COG2207	AraC-type DNA-binding domain-containing proteins	K	Transcription
357560338	COG1708	Predicted nucleotidyltransferases	R	General function prediction only
357556374	COG5010	Flp pilus assembly protein TadD, contains TPR repeats	U	Intracellular trafficking, secretion, and vesicular transport
357559089	COG1560	Lauroyl/myristoyl acyltransferase	M	Cell wall/membrane/envelope biogenesis
357557068	COG2253	Uncharacterized conserved protein	S	Function unknown
315663904	COG1596	Periplasmic protein involved in polysaccharide export	M	Cell wall/membrane/envelope biogenesis
357557856	COG2971	Predicted N-acetylglucosamine kinase	G	Carbohydrate transport and metabolism
357557404	COG0642	Signal transduction histidine kinase	T	Signal transduction mechanisms
357554750	COG0631	Serine/threonine protein phosphatase	T	Signal transduction mechanisms
315665271	COG0847	DNA polymerase III, epsilon subunit and related 3'-5' exonucleases	L	Replication, recombination and repair
357557254	COG0671	Membrane-associated phospholipid phosphatase	I	Lipid transport and metabolism
281406290	COG4295	Uncharacterized protein conserved in bacteria	S	Function unknown
315665389	COG3594	Fucose 4-O-acetylase and related acetyltransferases	G	Carbohydrate transport and metabolism
281404521	COG3279	Response regulator of the LytR/AlgR family	KT	Multiple classes
357559251	COG2382	Enterochelin esterase and related enzymes	P	Inorganic ion transport and metabolism
281406090	COG0656	Aldo/keto reductases, related to diketogulonate reductase	R	General function prediction only
357555400	COG0463	Glycosyltransferases involved in cell wall biogenesis	M	Cell wall/membrane/envelope biogenesis
357555327	COG0484	DnaJ-class molecular chaperone with C-terminal Zn finger domain	O	Posttranslational modification, protein turnover, chaperones
281403293	COG1266	Predicted metal-dependent membrane protease	R	General function prediction only
357560360	COG3617	Prophage antirepressor	K	Transcription
357560419	COG3279	Response regulator of the LytR/AlgR family	KT	Multiple classes
281404763	COG0657	Esterase/lipase	I	Lipid transport and metabolism
315664824	COG3279	Response regulator of the LytR/AlgR family	KT	Multiple classes
357559368	COG0463	Glycosyltransferases involved in cell wall biogenesis	M	Cell wall/membrane/envelope biogenesis
281403815	COG2856	Predicted Zn peptidase	E	Amino acid transport and metabolism
357559793	COG0805	Sec-independent protein secretion pathway component TatC	U	Intracellular trafficking, secretion, and vesicular transport
281403722	COG1225	Peroxiredoxin	O	Posttranslational modification, protein turnover, chaperones
281405603	COG0476	Dinucleotide-utilizing enzymes involved in molybdopterin and thiamine biosynthesis family 2	H	Coenzyme transport and metabolism
315663908	COG0463	Glycosyltransferases involved in cell wall biogenesis	M	Cell wall/membrane/envelope biogenesis
315663914	COG3063	Tfp pilus assembly protein PilF	NU	Multiple classes
281403145	COG1305	Transglutaminase-like enzymes, putative cysteine proteases	E	Amino acid transport and metabolism
357560684	COG1475	Predicted transcriptional regulators	K	Transcription
357556150	COG1968	Uncharacterized bacitracin resistance protein	V	Defense mechanisms
281405149	COG2197	Response regulator containing a CheY-like receiver domain and an HTH DNA-binding domain	TK	Multiple classes
357554419	COG1146	Ferredoxin	C	Energy production and conversion
281404399	COG2145	Hydroxyethylthiazole kinase, sugar kinase family	H	Coenzyme transport and metabolism
281406079	COG1192	ATPases involved in chromosome partitioning	D	Cell cycle control, cell division, chromosome partitioning
357556586	COG0300	Short-chain dehydrogenases of various substrate specificities	R	General function prediction only
357559920	COG1266	Predicted metal-dependent membrane protease	R	General function prediction only
357558647	COG1512	Beta-propeller domains of methanol dehydrogenase type	R	General function prediction only
357560490	COG1309	Transcriptional regulator	K	Transcription
281404034	COG3594	Fucose 4-O-acetylase and related acetyltransferases	G	Carbohydrate transport and metabolism
281406072	COG5340	Predicted transcriptional regulator	K	Transcription
281405870	COG0652	Peptidyl-prolyl cis-trans isomerase (rotamase) - cyclophilin family	O	Posttranslational modification, protein turnover, chaperones
357554433	COG0390	ABC-type uncharacterized transport system, permease component	R	General function prediction only
281403902	COG2022	Uncharacterized enzyme of thiazole biosynthesis	H	Coenzyme transport and metabolism
357553813	COG5495	Uncharacterized conserved protein	S	Function unknown
281405720	COG1409	Predicted phosphohydrolases	R	General function prediction only
281403882	COG5495	Uncharacterized conserved protein	S	Function unknown
357559364	COG3774	Mannosyltransferase OCH1 and related enzymes	M	Cell wall/membrane/envelope biogenesis
281403005	COG5340	Predicted transcriptional regulator	K	Transcription
357560078	COG5434	Endopolygalacturonase	M	Cell wall/membrane/envelope biogenesis
357559800	COG0250	Transcription antiterminator	K	Transcription
281406050	COG3183	Predicted restriction endonuclease	V	Defense mechanisms
315665737	COG0079	Histidinol-phosphate/aromatic aminotransferase and cobyric acid decarboxylase	E	Amino acid transport and metabolism
315663745	COG0584	Glycerophosphoryl diester phosphodiesterase	C	Energy production and conversion
357559347	COG1922	Teichoic acid biosynthesis proteins	M	Cell wall/membrane/envelope biogenesis
315664829	COG1028	Dehydrogenases with different specificities (related to short-chain alcohol dehydrogenases)	IQR	Multiple classes
281406088	COG0730	Predicted permeases	R	General function prediction only
357560337	COG2226	Methylase involved in ubiquinone/menaquinone biosynthesis	H	Coenzyme transport and metabolism
281403795	COG1126	ABC-type polar amino acid transport system, ATPase component	E	Amino acid transport and metabolism
357560673	COG1196	Chromosome segregation ATPases	D	Cell cycle control, cell division, chromosome partitioning
315663953	COG4206	Outer membrane cobalamin receptor protein	H	Coenzyme transport and metabolism
357556341	COG0250	Transcription antiterminator	K	Transcription
357560344	COG0030	Dimethyladenosine transferase (rRNA methylation)	J	Translation, ribosomal structure and biogenesis
281404400	COG0790	FOG: TPR repeat, SEL1 subfamily	R	General function prediction only
357560381	COG0300	Short-chain dehydrogenases of various substrate specificities	R	General function prediction only
357559798	COG0340	Biotin-(acetyl-CoA carboxylase) ligase	H	Coenzyme transport and metabolism
357554052	COG4249	Uncharacterized protein containing caspase domain	R	General function prediction only
281404440	COG1484	DNA replication protein	L	Replication, recombination and repair
281403884	COG1309	Transcriptional regulator	K	Transcription
315666101	COG1787	Predicted endonuclease distantly related to archaeal Holliday junction resolvase and Mrr-like restriction enzymes	V	Defense mechanisms
281403019	COG4725	Transcriptional activator, adenine-specific DNA methyltransferase	TK	Multiple classes
281404973	COG1381	Recombinational DNA repair protein (RecF pathway)	L	Replication, recombination and repair
357557901	COG1180	Pyruvate-formate lyase-activating enzyme	O	Posttranslational modification, protein turnover, chaperones
281405144	COG1387	Histidinol phosphatase and related hydrolases of the PHP family	ER	Multiple classes
357560465	COG0810	Periplasmic protein TonB, links inner and outer membranes	M	Cell wall/membrane/envelope biogenesis
315665370	COG0439	Biotin carboxylase	I	Lipid transport and metabolism
357554917	COG0463	Glycosyltransferases involved in cell wall biogenesis	M	Cell wall/membrane/envelope biogenesis
281405550	COG1636	Uncharacterized protein conserved in bacteria	S	Function unknown
315665510	COG3279	Response regulator of the LytR/AlgR family	KT	Multiple classes
315665436	COG0135	Phosphoribosylanthranilate isomerase	E	Amino acid transport and metabolism
315665384	COG1215	Glycosyltransferases, probably involved in cell wall biogenesis	M	Cell wall/membrane/envelope biogenesis
315663458	COG2186	Transcriptional regulators	K	Transcription
281403828	COG0438	Glycosyltransferase	M	Cell wall/membrane/envelope biogenesis
281403497	COG3279	Response regulator of the LytR/AlgR family	KT	Multiple classes
281405704	COG4637	Predicted ATPase	R	General function prediction only
281404295	COG0745	Response regulators consisting of a CheY-like receiver domain and a winged-helix DNA-binding domain	TK	Multiple classes
281404611	COG3774	Mannosyltransferase OCH1 and related enzymes	M	Cell wall/membrane/envelope biogenesis
281403146	COG2307	Uncharacterized protein conserved in bacteria	S	Function unknown
281405940	COG0671	Membrane-associated phospholipid phosphatase	I	Lipid transport and metabolism
281403944	COG1040	Predicted amidophosphoribosyltransferases	R	General function prediction only
357560696	COG1285	Uncharacterized membrane protein	S	Function unknown
281405235	COG2913	Small protein A (tmRNA-binding)	J	Translation, ribosomal structure and biogenesis
315664713	COG3328	Transposase and inactivated derivatives	L	Replication, recombination and repair
281405548	COG0352	Thiamine monophosphate synthase	H	Coenzyme transport and metabolism
315665279	COG2003	DNA repair proteins	L	Replication, recombination and repair
281403194	COG0745	Response regulators consisting of a CheY-like receiver domain and a winged-helix DNA-binding domain	TK	Multiple classes
281402963	COG2433	Uncharacterized conserved protein	S	Function unknown
315665947	COG1729	Uncharacterized protein conserved in bacteria	S	Function unknown
315663200	COG2932	Predicted transcriptional regulator	K	Transcription
357559189	COG1040	Predicted amidophosphoribosyltransferases	R	General function prediction only
281403827	COG1011	Predicted hydrolase (HAD superfamily)	R	General function prediction only
357560234	COG1961	Site-specific recombinases, DNA invertase Pin homologs	L	Replication, recombination and repair
315663247	COG1192	ATPases involved in chromosome partitioning	D	Cell cycle control, cell division, chromosome partitioning
315665137	COG3775	Phosphotransferase system, galactitol-specific IIC component	G	Carbohydrate transport and metabolism
281405710	COG0560	Phosphoserine phosphatase	E	Amino acid transport and metabolism
357553360	COG0545	FKBP-type peptidyl-prolyl cis-trans isomerases 1	O	Posttranslational modification, protein turnover, chaperones
357554333	COG2091	Phosphopantetheinyl transferase	H	Coenzyme transport and metabolism
357558125	COG1564	Thiamine pyrophosphokinase	H	Coenzyme transport and metabolism
357556171	COG0664	cAMP-binding proteins - catabolite gene activator and regulatory subunit of cAMP-dependent protein kinases	T	Signal transduction mechanisms
281404413	COG1335	Amidases related to nicotinamidase	Q	Secondary metabolites biosynthesis, transport and catabolism
357559812	COG2755	Lysophospholipase L1 and related esterases	E	Amino acid transport and metabolism
357555297	COG1943	Transposase and inactivated derivatives	L	Replication, recombination and repair
281403921	COG2003	DNA repair proteins	L	Replication, recombination and repair
281405150	COG3506	Uncharacterized conserved protein	S	Function unknown
281404143	COG0545	FKBP-type peptidyl-prolyl cis-trans isomerases 1	O	Posttranslational modification, protein turnover, chaperones
281403307	COG1192	ATPases involved in chromosome partitioning	D	Cell cycle control, cell division, chromosome partitioning
281405951	COG0863	DNA modification methylase	L	Replication, recombination and repair
357559789	COG0484	DnaJ-class molecular chaperone with C-terminal Zn finger domain	O	Posttranslational modification, protein turnover, chaperones
357556457	COG0503	Adenine/guanine phosphoribosyltransferases and related PRPP-binding proteins	F	Nucleotide transport and metabolism
357560001	COG0863	DNA modification methylase	L	Replication, recombination and repair
357559840	COG0546	Predicted phosphatases	R	General function prediction only
281406040	COG1011	Predicted hydrolase (HAD superfamily)	R	General function prediction only
281405227	COG0546	Predicted phosphatases	R	General function prediction only
357557847	COG4096	Type I site-specific restriction-modification system, R (restriction) subunit and related helicases	V	Defense mechanisms
357554648	COG0235	Ribulose-5-phosphate 4-epimerase and related epimerases and aldolases	G	Carbohydrate transport and metabolism
357560827	COG0790	FOG: TPR repeat, SEL1 subfamily	R	General function prediction only
357560098	COG2226	Methylase involved in ubiquinone/menaquinone biosynthesis	H	Coenzyme transport and metabolism
281406162	COG1373	Predicted ATPase (AAA+ superfamily)	R	General function prediction only
281406106	COG4845	Chloramphenicol O-acetyltransferase	V	Defense mechanisms
281403037	COG2091	Phosphopantetheinyl transferase	H	Coenzyme transport and metabolism
357560326	COG0739	Membrane proteins related to metalloendopeptidases	M	Cell wall/membrane/envelope biogenesis
281403850	COG0381	UDP-N-acetylglucosamine 2-epimerase	M	Cell wall/membrane/envelope biogenesis
357557878	COG1309	Transcriptional regulator	K	Transcription
357560506	COG1051	ADP-ribose pyrophosphatase	F	Nucleotide transport and metabolism
357560505	COG0546	Predicted phosphatases	R	General function prediction only
357554432	COG4619	ABC-type uncharacterized transport system, ATPase component	R	General function prediction only
281406203	COG0664	cAMP-binding proteins - catabolite gene activator and regulatory subunit of cAMP-dependent protein kinases	T	Signal transduction mechanisms
357560604	COG3209	Rhs family protein	M	Cell wall/membrane/envelope biogenesis
281405937	COG0568	DNA-directed RNA polymerase, sigma subunit (sigma70/sigma32)	K	Transcription
281404306	COG1373	Predicted ATPase (AAA+ superfamily)	R	General function prediction only
357556854	COG1225	Peroxiredoxin	O	Posttranslational modification, protein turnover, chaperones
357554443	COG0776	Bacterial nucleoid DNA-binding protein	L	Replication, recombination and repair
281404160	COG1011	Predicted hydrolase (HAD superfamily)	R	General function prediction only
357560099	COG0745	Response regulators consisting of a CheY-like receiver domain and a winged-helix DNA-binding domain	TK	Multiple classes
357557905	COG4783	Putative Zn-dependent protease, contains TPR repeats	R	General function prediction only
281404354	COG3550	Uncharacterized protein related to capsule biosynthesis enzymes	R	General function prediction only
315665280	COG1040	Predicted amidophosphoribosyltransferases	R	General function prediction only
357560403	COG3464	Transposase and inactivated derivatives	L	Replication, recombination and repair
281404418	COG2452	Predicted site-specific integrase-resolvase	L	Replication, recombination and repair
281406116	COG4185	Uncharacterized protein conserved in bacteria	S	Function unknown
281405253	COG0776	Bacterial nucleoid DNA-binding protein	L	Replication, recombination and repair
357560452	COG0732	Restriction endonuclease S subunits	V	Defense mechanisms
315663588	COG0545	FKBP-type peptidyl-prolyl cis-trans isomerases 1	O	Posttranslational modification, protein turnover, chaperones
357556465	COG4734	Antirestriction protein	R	General function prediction only
281405814	COG2978	Putative p-aminobenzoyl-glutamate transporter	H	Coenzyme transport and metabolism
357557069	COG5340	Predicted transcriptional regulator	K	Transcription
281403943	COG1040	Predicted amidophosphoribosyltransferases	R	General function prediction only
357559334	COG3209	Rhs family protein	M	Cell wall/membrane/envelope biogenesis
281403315	COG1484	DNA replication protein	L	Replication, recombination and repair
315665107	COG1595	DNA-directed RNA polymerase specialized sigma subunit, sigma24 homolog	K	Transcription
357559360	COG0110	Acetyltransferase (isoleucine patch superfamily)	R	General function prediction only
281403191	COG1595	DNA-directed RNA polymerase specialized sigma subunit, sigma24 homolog	K	Transcription
357556587	COG0664	cAMP-binding proteins - catabolite gene activator and regulatory subunit of cAMP-dependent protein kinases	T	Signal transduction mechanisms
281404495	COG0720	6-pyruvoyl-tetrahydropterin synthase	H	Coenzyme transport and metabolism
281405620	COG0175	3'-phosphoadenosine 5'-phosphosulfate sulfotransferase (PAPS reductase)/FAD synthetase and related enzymes	EH	Multiple classes
281405912	COG5340	Predicted transcriptional regulator	K	Transcription
357556644	COG0438	Glycosyltransferase	M	Cell wall/membrane/envelope biogenesis
357556846	COG4908	Uncharacterized protein containing a NRPS condensation (elongation) domain	R	General function prediction only
357560330	COG0449	Glucosamine 6-phosphate synthetase, contains amidotransferase and phosphosugar isomerase domains	M	Cell wall/membrane/envelope biogenesis
315665248	COG2197	Response regulator containing a CheY-like receiver domain and an HTH DNA-binding domain	TK	Multiple classes
357556350	COG3577	Predicted aspartyl protease	R	General function prediction only
357555484	COG2096	Uncharacterized conserved protein	S	Function unknown
281404729	COG0262	Dihydrofolate reductase	H	Coenzyme transport and metabolism
357559662	COG0655	Multimeric flavodoxin WrbA	R	General function prediction only
281405308	COG2865	Predicted transcriptional regulator containing an HTH domain and an uncharacterized domain shared with the mammalian protein Schlafen	K	Transcription
281404116	COG0790	FOG: TPR repeat, SEL1 subfamily	R	General function prediction only
281403942	COG1040	Predicted amidophosphoribosyltransferases	R	General function prediction only
281405878	COG0456	Acetyltransferases	R	General function prediction only
357557403	COG2204	Response regulator containing CheY-like receiver, AAA-type ATPase, and DNA-binding domains	T	Signal transduction mechanisms
281403847	COG1086	Predicted nucleoside-diphosphate sugar epimerases	MG	Multiple classes
357559590	COG0262	Dihydrofolate reductase	H	Coenzyme transport and metabolism
357560209	COG0082	Chorismate synthase	E	Amino acid transport and metabolism
281405665	COG1670	Acetyltransferases, including N-acetylases of ribosomal proteins	J	Translation, ribosomal structure and biogenesis
281405161	COG0626	Cystathionine beta-lyases/cystathionine gamma-synthases	E	Amino acid transport and metabolism
281404632	COG0526	Thiol-disulfide isomerase and thioredoxins	OC	Multiple classes
281403205	COG1595	DNA-directed RNA polymerase specialized sigma subunit, sigma24 homolog	K	Transcription
281403176	COG1595	DNA-directed RNA polymerase specialized sigma subunit, sigma24 homolog	K	Transcription
281406028	COG0587	DNA polymerase III, alpha subunit	L	Replication, recombination and repair
281403946	COG0546	Predicted phosphatases	R	General function prediction only
357553794	COG0735	Fe2+/Zn2+ uptake regulation proteins	P	Inorganic ion transport and metabolism
281406087	COG4474	Uncharacterized protein conserved in bacteria	S	Function unknown
315665858	COG3655	Predicted transcriptional regulator	K	Transcription
281403167	COG1595	DNA-directed RNA polymerase specialized sigma subunit, sigma24 homolog	K	Transcription
357555388	COG0848	Biopolymer transport protein	U	Intracellular trafficking, secretion, and vesicular transport
357560645	COG2801	Transposase and inactivated derivatives	L	Replication, recombination and repair
281403812	COG3744	Uncharacterized protein conserved in bacteria	S	Function unknown
357559691	COG4974	Site-specific recombinase XerD	L	Replication, recombination and repair
357560512	COG1956	GAF domain-containing protein	T	Signal transduction mechanisms
281406086	COG1040	Predicted amidophosphoribosyltransferases	R	General function prediction only
315665371	COG0458	Carbamoylphosphate synthase large subunit (split gene in MJ)	EF	Multiple classes
281404549	COG1040	Predicted amidophosphoribosyltransferases	R	General function prediction only
357556615	COG0745	Response regulators consisting of a CheY-like receiver domain and a winged-helix DNA-binding domain	TK	Multiple classes
357556858	COG0342	Preprotein translocase subunit SecD	U	Intracellular trafficking, secretion, and vesicular transport
281405157	COG1974	SOS-response transcriptional repressors (RecA-mediated autopeptidases)	KT	Multiple classes
357557912	COG0738	Fucose permease	G	Carbohydrate transport and metabolism
357560580	COG2731	Beta-galactosidase, beta subunit	G	Carbohydrate transport and metabolism
315664831	COG0764	3-hydroxymyristoyl/3-hydroxydecanoyl-(acyl carrier protein) dehydratases	I	Lipid transport and metabolism
281404574	COG0594	RNase P protein component	J	Translation, ribosomal structure and biogenesis
357557913	COG0738	Fucose permease	G	Carbohydrate transport and metabolism
357555183	COG5579	Uncharacterized conserved protein	S	Function unknown
281403058	COG0110	Acetyltransferase (isoleucine patch superfamily)	R	General function prediction only
281404626	COG0606	Predicted ATPase with chaperone activity	O	Posttranslational modification, protein turnover, chaperones
281403681	COG0801	7,8-dihydro-6-hydroxymethylpterin-pyrophosphokinase	H	Coenzyme transport and metabolism
281406188	COG3023	Negative regulator of beta-lactamase expression	V	Defense mechanisms
281403212	COG2944	Predicted transcriptional regulator	K	Transcription
315664836	COG4704	Uncharacterized protein conserved in bacteria	S	Function unknown
357559842	COG3187	Heat shock protein	O	Posttranslational modification, protein turnover, chaperones
281403913	COG1848	Predicted nucleic acid-binding protein, contains PIN domain	R	General function prediction only
315666246	COG0810	Periplasmic protein TonB, links inner and outer membranes	M	Cell wall/membrane/envelope biogenesis
315664657	COG0719	ABC-type transport system involved in Fe-S cluster assembly, permease component	O	Posttranslational modification, protein turnover, chaperones
281404496	COG0735	Fe2+/Zn2+ uptake regulation proteins	P	Inorganic ion transport and metabolism
357557114	COG1569	Predicted nucleic acid-binding protein, contains PIN domain	R	General function prediction only
357554049	COG3279	Response regulator of the LytR/AlgR family	KT	Multiple classes
281404085	COG0568	DNA-directed RNA polymerase, sigma subunit (sigma70/sigma32)	K	Transcription
281404625	COG3344	Retron-type reverse transcriptase	L	Replication, recombination and repair
281405887	COG0488	ATPase components of ABC transporters with duplicated ATPase domains	R	General function prediction only
281403396	COG1621	Beta-fructosidases (levanase/invertase)	G	Carbohydrate transport and metabolism
281405036	COG1669	Predicted nucleotidyltransferases	R	General function prediction only
281403664	COG2865	Predicted transcriptional regulator containing an HTH domain and an uncharacterized domain shared with the mammalian protein Schlafen	K	Transcription
281404538	COG1895	Uncharacterized conserved protein related to C-terminal domain of eukaryotic chaperone, SACSIN	S	Function unknown
281404107	COG0778	Nitroreductase	C	Energy production and conversion
357559903	COG3976	Uncharacterized protein conserved in bacteria	S	Function unknown
357556973	COG1672	Predicted ATPase (AAA+ superfamily)	R	General function prediction only
281405544	COG2204	Response regulator containing CheY-like receiver, AAA-type ATPase, and DNA-binding domains	T	Signal transduction mechanisms
357557123	COG2207	AraC-type DNA-binding domain-containing proteins	K	Transcription
357559332	COG3254	Uncharacterized conserved protein	S	Function unknown
281403924	COG3513	Uncharacterized protein conserved in bacteria	S	Function unknown
281403527	COG4823	Abortive infection bacteriophage resistance protein	V	Defense mechanisms
357557907	COG0801	7,8-dihydro-6-hydroxymethylpterin-pyrophosphokinase	H	Coenzyme transport and metabolism
281403241	COG1349	Transcriptional regulators of sugar metabolism	KG	Multiple classes
281403139	COG3600	Uncharacterized phage-associated protein	S	Function unknown
281404866	COG3279	Response regulator of the LytR/AlgR family	KT	Multiple classes
281403915	COG4933	Uncharacterized conserved protein	S	Function unknown
281403624	COG2361	Uncharacterized conserved protein	S	Function unknown
281405575	COG2361	Uncharacterized conserved protein	S	Function unknown
357560500	COG3279	Response regulator of the LytR/AlgR family	KT	Multiple classes
281405032	COG5499	Predicted transcription regulator containing HTH domain	K	Transcription
281406126	COG2361	Uncharacterized conserved protein	S	Function unknown
315664906	COG1846	Transcriptional regulators	K	Transcription
357560342	COG3436	Transposase and inactivated derivatives	L	Replication, recombination and repair
357560215	COG3279	Response regulator of the LytR/AlgR family	KT	Multiple classes
357556403	COG0551	Zn-finger domain associated with topoisomerase type I	L	Replication, recombination and repair
315664200	COG3808	Inorganic pyrophosphatase	C	Energy production and conversion
281403831	COG0110	Acetyltransferase (isoleucine patch superfamily)	R	General function prediction only
281403210	COG2361	Uncharacterized conserved protein	S	Function unknown
281403427	COG4823	Abortive infection bacteriophage resistance protein	V	Defense mechanisms
281402973	COG3668	Plasmid stabilization system protein	R	General function prediction only
315663753	COG3464	Transposase and inactivated derivatives	L	Replication, recombination and repair
281404376	COG1115	Na+/alanine symporter	E	Amino acid transport and metabolism
357553721	COG1373	Predicted ATPase (AAA+ superfamily)	R	General function prediction only
281404500	COG1373	Predicted ATPase (AAA+ superfamily)	R	General function prediction only
315665431	COG1940	Transcriptional regulator/sugar kinase	KG	Multiple classes
357555714	COG1595	DNA-directed RNA polymerase specialized sigma subunit, sigma24 homolog	K	Transcription
315665904	COG2197	Response regulator containing a CheY-like receiver domain and an HTH DNA-binding domain	TK	Multiple classes
281405256	COG1373	Predicted ATPase (AAA+ superfamily)	R	General function prediction only
315663416	COG0318	Acyl-CoA synthetases (AMP-forming)/AMP-acid ligases II	IQ	Multiple classes
281405019	COG1426	Uncharacterized protein conserved in bacteria	S	Function unknown
281406044	COG0739	Membrane proteins related to metalloendopeptidases	M	Cell wall/membrane/envelope biogenesis
315666012	COG1898	dTDP-4-dehydrorhamnose 3,5-epimerase and related enzymes	M	Cell wall/membrane/envelope biogenesis
315663690	COG3328	Transposase and inactivated derivatives	L	Replication, recombination and repair
281405031	COG4680	Uncharacterized protein conserved in bacteria	S	Function unknown
281405574	COG1669	Predicted nucleotidyltransferases	R	General function prediction only
315664118	COG1055	Na+/H+ antiporter NhaD and related arsenite permeases	P	Inorganic ion transport and metabolism
281403977	COG2452	Predicted site-specific integrase-resolvase	L	Replication, recombination and repair
315665818	COG0812	UDP-N-acetylmuramate dehydrogenase	M	Cell wall/membrane/envelope biogenesis
357553632	COG2608	Copper chaperone	P	Inorganic ion transport and metabolism
357556996	COG1898	dTDP-4-dehydrorhamnose 3,5-epimerase and related enzymes	M	Cell wall/membrane/envelope biogenesis
281405117	COG1506	Dipeptidyl aminopeptidases/acylaminoacyl-peptidases	E	Amino acid transport and metabolism
315663738	COG1595	DNA-directed RNA polymerase specialized sigma subunit, sigma24 homolog	K	Transcription
281403493	COG3830	ACT domain-containing protein	T	Signal transduction mechanisms
315665729	COG0079	Histidinol-phosphate/aromatic aminotransferase and cobyric acid decarboxylase	E	Amino acid transport and metabolism
357560520	COG1309	Transcriptional regulator	K	Transcription
281403996	COG2252	Permeases	R	General function prediction only
315666013	COG1898	dTDP-4-dehydrorhamnose 3,5-epimerase and related enzymes	M	Cell wall/membrane/envelope biogenesis
281403213	COG1724	Predicted periplasmic or secreted lipoprotein	N	Cell motility
357560339	COG0270	Site-specific DNA methylase	L	Replication, recombination and repair
357559664	COG0656	Aldo/keto reductases, related to diketogulonate reductase	R	General function prediction only
357559651	COG1966	Carbon starvation protein, predicted membrane protein	T	Signal transduction mechanisms
357559051	COG4823	Abortive infection bacteriophage resistance protein	V	Defense mechanisms
357560127	COG1595	DNA-directed RNA polymerase specialized sigma subunit, sigma24 homolog	K	Transcription
315664158	COG3464	Transposase and inactivated derivatives	L	Replication, recombination and repair
281403606	COG1373	Predicted ATPase (AAA+ superfamily)	R	General function prediction only
357560588	COG4096	Type I site-specific restriction-modification system, R (restriction) subunit and related helicases	V	Defense mechanisms
357559792	COG1826	Sec-independent protein secretion pathway components	U	Intracellular trafficking, secretion, and vesicular transport
357555487	COG3760	Uncharacterized conserved protein	S	Function unknown
315664329	COG2865	Predicted transcriptional regulator containing an HTH domain and an uncharacterized domain shared with the mammalian protein Schlafen	K	Transcription
315665658	COG2256	ATPase related to the helicase subunit of the Holliday junction resolvase	L	Replication, recombination and repair
281404875	COG3943	Virulence protein	R	General function prediction only
315663836	COG0030	Dimethyladenosine transferase (rRNA methylation)	J	Translation, ribosomal structure and biogenesis
281406041	COG4728	Uncharacterized protein conserved in bacteria	S	Function unknown
281405619	COG2895	GTPases - Sulfate adenylate transferase subunit 1	P	Inorganic ion transport and metabolism
281403428	COG4823	Abortive infection bacteriophage resistance protein	V	Defense mechanisms
281403901	COG2104	Sulfur transfer protein involved in thiamine biosynthesis	H	Coenzyme transport and metabolism
315665261	COG4299	Uncharacterized conserved protein	S	Function unknown
357559807	COG0805	Sec-independent protein secretion pathway component TatC	U	Intracellular trafficking, secretion, and vesicular transport
281403094	COG0031	Cysteine synthase	E	Amino acid transport and metabolism
281403559	COG4753	Response regulator containing CheY-like receiver domain and AraC-type DNA-binding domain	T	Signal transduction mechanisms
357560653	COG0776	Bacterial nucleoid DNA-binding protein	L	Replication, recombination and repair
281404024	COG1484	DNA replication protein	L	Replication, recombination and repair
281403242	COG1063	Threonine dehydrogenase and related Zn-dependent dehydrogenases	ER	Multiple classes

## Sheet: Oral Cavity
Additional File 6: Table S2 Details of genes present in Prevotella strains of Oral Cavity
Gene Id	Hit	Description	COG class	Class description
339615919	COG3475	LPS biosynthesis protein	M	Cell wall/membrane/envelope biogenesis
270333445	COG0810	Periplasmic protein TonB, links inner and outer membranes	M	Cell wall/membrane/envelope biogenesis
323094629	COG0761	Penicillin tolerance protein	IM	Multiple classes
357557898	COG4099	Predicted peptidase	R	General function prediction only
383355589	COG0389	Nucleotidyltransferase/DNA polymerase involved in DNA repair	L	Replication, recombination and repair
324987509	COG1496	Uncharacterized conserved protein	S	Function unknown
288334348	COG4724	Endo-beta-N-acetylglucosaminidase D	G	Carbohydrate transport and metabolism
288333745	COG3075	Anaerobic glycerol-3-phosphate dehydrogenase	E	Amino acid transport and metabolism
339610153	COG2207	AraC-type DNA-binding domain-containing proteins	K	Transcription
302150255	COG0714	MoxR-like ATPases	R	General function prediction only
288338240	COG0463	Glycosyltransferases involved in cell wall biogenesis	M	Cell wall/membrane/envelope biogenesis
323093730	COG0463	Glycosyltransferases involved in cell wall biogenesis	M	Cell wall/membrane/envelope biogenesis
323094761	COG4771	Outer membrane receptor for ferrienterochelin and colicins	P	Inorganic ion transport and metabolism
324989290	COG3279	Response regulator of the LytR/AlgR family	KT	Multiple classes
281306252	COG2834	Outer membrane lipoprotein-sorting protein	M	Cell wall/membrane/envelope biogenesis
304336171	COG3039	Transposase and inactivated derivatives, IS5 family	L	Replication, recombination and repair
315666069	COG3039	Transposase and inactivated derivatives, IS5 family	L	Replication, recombination and repair
260534549	COG1472	Beta-glucosidase-related glycosidases	G	Carbohydrate transport and metabolism
281400910	COG0863	DNA modification methylase	L	Replication, recombination and repair
281305716	COG0845	Membrane-fusion protein	M	Cell wall/membrane/envelope biogenesis
260636447	COG0320	Lipoate synthase	H	Coenzyme transport and metabolism
302482821	COG1284	Uncharacterized conserved protein	S	Function unknown
383356171	COG0253	Diaminopimelate epimerase	E	Amino acid transport and metabolism
315251559	COG3661	Alpha-glucuronidase	G	Carbohydrate transport and metabolism
315663390	COG1368	Phosphoglycerol transferase and related proteins, alkaline phosphatase superfamily	M	Cell wall/membrane/envelope biogenesis
281298644	COG0144	tRNA and rRNA cytosine-C5-methylases	J	Translation, ribosomal structure and biogenesis
281402661	COG0686	Alanine dehydrogenase	E	Amino acid transport and metabolism
288329796	COG0545	FKBP-type peptidyl-prolyl cis-trans isomerases 1	O	Posttranslational modification, protein turnover, chaperones
288331737	COG2360	Leu/Phe-tRNA-protein transferase	O	Posttranslational modification, protein turnover, chaperones
281400281	COG1592	Rubrerythrin	C	Energy production and conversion
288334690	COG0110	Acetyltransferase (isoleucine patch superfamily)	R	General function prediction only
315251290	COG1595	DNA-directed RNA polymerase specialized sigma subunit, sigma24 homolog	K	Transcription
357554320	COG3654	Prophage maintenance system killer protein	R	General function prediction only
302483833	COG0735	Fe2+/Zn2+ uptake regulation proteins	P	Inorganic ion transport and metabolism
281404678	COG1924	Activator of 2-hydroxyglutaryl-CoA dehydratase (HSP70-class ATPase domain)	I	Lipid transport and metabolism
307344849	COG3696	Putative silver efflux pump	P	Inorganic ion transport and metabolism
281305803	COG4724	Endo-beta-N-acetylglucosaminidase D	G	Carbohydrate transport and metabolism
302483921	COG5280	Phage-related minor tail protein	S	Function unknown
343923762	COG2205	Osmosensitive K+ channel histidine kinase	T	Signal transduction mechanisms
343921370	COG4771	Outer membrane receptor for ferrienterochelin and colicins	P	Inorganic ion transport and metabolism
304334828	COG1629	Outer membrane receptor proteins, mostly Fe transport	P	Inorganic ion transport and metabolism
260537289	COG1629	Outer membrane receptor proteins, mostly Fe transport	P	Inorganic ion transport and metabolism
281305019	COG1629	Outer membrane receptor proteins, mostly Fe transport	P	Inorganic ion transport and metabolism
288329809	COG0612	Predicted Zn-dependent peptidases	R	General function prediction only
288335858	COG1629	Outer membrane receptor proteins, mostly Fe transport	P	Inorganic ion transport and metabolism
339607593	COG3188	P pilus assembly protein, porin PapC	NU	Multiple classes
260634855	COG1629	Outer membrane receptor proteins, mostly Fe transport	P	Inorganic ion transport and metabolism
315251488	COG3507	Beta-xylosidase	G	Carbohydrate transport and metabolism
315249185	COG0119	Isopropylmalate/homocitrate/citramalate synthases	E	Amino acid transport and metabolism
288330163	COG1337	Uncharacterized protein predicted to be involved in DNA repair (RAMP superfamily)	L	Replication, recombination and repair
281305717	COG1538	Outer membrane protein	MU	Multiple classes
281300381	COG1373	Predicted ATPase (AAA+ superfamily)	R	General function prediction only
281404162	COG1373	Predicted ATPase (AAA+ superfamily)	R	General function prediction only
288337876	COG4225	Predicted unsaturated glucuronyl hydrolase involved in regulation of bacterial surface properties, and related proteins	R	General function prediction only
288331766	COG2027	D-alanyl-D-alanine carboxypeptidase (penicillin-binding protein 4)	M	Cell wall/membrane/envelope biogenesis
288328996	COG3209	Rhs family protein	M	Cell wall/membrane/envelope biogenesis
315250293	COG0472	UDP-N-acetylmuramyl pentapeptide phosphotransferase/UDP-N-acetylglucosamine-1-phosphate transferase	M	Cell wall/membrane/envelope biogenesis
343920832	COG1512	Beta-propeller domains of methanol dehydrogenase type	R	General function prediction only
288328916	COG0526	Thiol-disulfide isomerase and thioredoxins	OC	Multiple classes
307345656	COG1929	Glycerate kinase	G	Carbohydrate transport and metabolism
288332239	COG0526	Thiol-disulfide isomerase and thioredoxins	OC	Multiple classes
260636252	COG1321	Mn-dependent transcriptional regulator	K	Transcription
304334704	COG3275	Putative regulator of cell autolysis	T	Signal transduction mechanisms
270334478	COG0667	Predicted oxidoreductases (related to aryl-alcohol dehydrogenases)	C	Energy production and conversion
339612528	COG0338	Site-specific DNA methylase	L	Replication, recombination and repair
304335368	COG1560	Lauroyl/myristoyl acyltransferase	M	Cell wall/membrane/envelope biogenesis
260634915	COG1518	Uncharacterized protein predicted to be involved in DNA repair	L	Replication, recombination and repair
260534893	COG0656	Aldo/keto reductases, related to diketogulonate reductase	R	General function prediction only
343918183	COG0810	Periplasmic protein TonB, links inner and outer membranes	M	Cell wall/membrane/envelope biogenesis
260633393	COG0388	Predicted amidohydrolase	R	General function prediction only
315250217	COG3279	Response regulator of the LytR/AlgR family	KT	Multiple classes
281403072	COG1922	Teichoic acid biosynthesis proteins	M	Cell wall/membrane/envelope biogenesis
281305791	COG0135	Phosphoribosylanthranilate isomerase	E	Amino acid transport and metabolism
281401599	COG0666	FOG: Ankyrin repeat	R	General function prediction only
288334800	COG2226	Methylase involved in ubiquinone/menaquinone biosynthesis	H	Coenzyme transport and metabolism
339610171	COG3863	Uncharacterized distant relative of cell wall-associated hydrolases	S	Function unknown
281400699	COG1011	Predicted hydrolase (HAD superfamily)	R	General function prediction only
315250613	COG0602	Organic radical activating enzymes	O	Posttranslational modification, protein turnover, chaperones
304335685	COG1595	DNA-directed RNA polymerase specialized sigma subunit, sigma24 homolog	K	Transcription
324987868	COG1343	Uncharacterized protein predicted to be involved in DNA repair	L	Replication, recombination and repair
339606717	COG2834	Outer membrane lipoprotein-sorting protein	M	Cell wall/membrane/envelope biogenesis
270332993	COG1047	FKBP-type peptidyl-prolyl cis-trans isomerases 2	O	Posttranslational modification, protein turnover, chaperones
339609635	COG2274	ABC-type bacteriocin/lantibiotic exporters, contain an N-terminal double-glycine peptidase domain	V	Defense mechanisms
281403892	COG1595	DNA-directed RNA polymerase specialized sigma subunit, sigma24 homolog	K	Transcription
281305257	COG0350	Methylated DNA-protein cysteine methyltransferase	L	Replication, recombination and repair
357554439	COG0778	Nitroreductase	C	Energy production and conversion
302483691	COG1595	DNA-directed RNA polymerase specialized sigma subunit, sigma24 homolog	K	Transcription
288335856	COG1595	DNA-directed RNA polymerase specialized sigma subunit, sigma24 homolog	K	Transcription
288332911	COG0801	7,8-dihydro-6-hydroxymethylpterin-pyrophosphokinase	H	Coenzyme transport and metabolism
383354703	COG1585	Membrane protein implicated in regulation of membrane protease activity	OU	Multiple classes
323093479	COG0776	Bacterial nucleoid DNA-binding protein	L	Replication, recombination and repair
260852679	COG2801	Transposase and inactivated derivatives	L	Replication, recombination and repair
307346055	COG0735	Fe2+/Zn2+ uptake regulation proteins	P	Inorganic ion transport and metabolism
288338415	COG3976	Uncharacterized protein conserved in bacteria	S	Function unknown
281399562	COG5010	Flp pilus assembly protein TadD, contains TPR repeats	U	Intracellular trafficking, secretion, and vesicular transport
307345451	COG1539	Dihydroneopterin aldolase	H	Coenzyme transport and metabolism
288329297	COG2127	Uncharacterized conserved protein	S	Function unknown
270333835	COG1476	Predicted transcriptional regulators	K	Transcription
302482847	COG2826	Transposase and inactivated derivatives, IS30 family	L	Replication, recombination and repair
260635347	COG1472	Beta-glucosidase-related glycosidases	G	Carbohydrate transport and metabolism
323095226	COG3250	Beta-galactosidase/beta-glucuronidase	G	Carbohydrate transport and metabolism
288330995	COG0419	ATPase involved in DNA repair	L	Replication, recombination and repair
288330369	COG0642	Signal transduction histidine kinase	T	Signal transduction mechanisms
260636346	COG1629	Outer membrane receptor proteins, mostly Fe transport	P	Inorganic ion transport and metabolism
270331972	COG1629	Outer membrane receptor proteins, mostly Fe transport	P	Inorganic ion transport and metabolism
315664154	COG1629	Outer membrane receptor proteins, mostly Fe transport	P	Inorganic ion transport and metabolism
324988827	COG4724	Endo-beta-N-acetylglucosaminidase D	G	Carbohydrate transport and metabolism
325482697	COG1621	Beta-fructosidases (levanase/invertase)	G	Carbohydrate transport and metabolism
270334450	COG3250	Beta-galactosidase/beta-glucuronidase	G	Carbohydrate transport and metabolism
315250631	COG4771	Outer membrane receptor for ferrienterochelin and colicins	P	Inorganic ion transport and metabolism
260636041	COG1629	Outer membrane receptor proteins, mostly Fe transport	P	Inorganic ion transport and metabolism
270333648	COG1075	Predicted acetyltransferases and hydrolases with the alpha/beta hydrolase fold	R	General function prediction only
281403905	COG1061	DNA or RNA helicases of superfamily II	KL	Multiple classes
343919671	COG3250	Beta-galactosidase/beta-glucuronidase	G	Carbohydrate transport and metabolism
339606655	COG1629	Outer membrane receptor proteins, mostly Fe transport	P	Inorganic ion transport and metabolism
324989451	COG4771	Outer membrane receptor for ferrienterochelin and colicins	P	Inorganic ion transport and metabolism
282587389	COG4694	Uncharacterized protein conserved in bacteria	S	Function unknown
270334626	COG1579	Zn-ribbon protein, possibly nucleic acid-binding	R	General function prediction only
304336192	COG1629	Outer membrane receptor proteins, mostly Fe transport	P	Inorganic ion transport and metabolism
260636412	COG1629	Outer membrane receptor proteins, mostly Fe transport	P	Inorganic ion transport and metabolism
288335423	COG1629	Outer membrane receptor proteins, mostly Fe transport	P	Inorganic ion transport and metabolism
339611667	COG1629	Outer membrane receptor proteins, mostly Fe transport	P	Inorganic ion transport and metabolism
288331230	COG3256	Nitric oxide reductase large subunit	P	Inorganic ion transport and metabolism
339607881	COG5010	Flp pilus assembly protein TadD, contains TPR repeats	U	Intracellular trafficking, secretion, and vesicular transport
288329963	COG2274	ABC-type bacteriocin/lantibiotic exporters, contain an N-terminal double-glycine peptidase domain	V	Defense mechanisms
357560636	COG0366	Glycosidases	G	Carbohydrate transport and metabolism
304334561	COG5184	Alpha-tubulin suppressor and related RCC1 domain-containing proteins	DZ	Multiple classes
325482629	COG4263	Nitrous oxide reductase	C	Energy production and conversion
282588916	COG3053	Citrate lyase synthetase	C	Energy production and conversion
343919465	COG2956	Predicted N-acetylglucosaminyl transferase	G	Carbohydrate transport and metabolism
288329766	COG0304	3-oxoacyl-(acyl-carrier-protein) synthase	IQ	Multiple classes
281304601	COG1983	Putative stress-responsive transcriptional regulator	KT	Multiple classes
281403794	COG0659	Sulfate permease and related transporters (MFS superfamily)	P	Inorganic ion transport and metabolism
288330889	COG0739	Membrane proteins related to metalloendopeptidases	M	Cell wall/membrane/envelope biogenesis
281404747	COG0246	Mannitol-1-phosphate/altronate dehydrogenases	G	Carbohydrate transport and metabolism
281401227	COG2407	L-fucose isomerase and related proteins	G	Carbohydrate transport and metabolism
302483604	COG5002	Signal transduction histidine kinase	T	Signal transduction mechanisms
325483505	COG4974	Site-specific recombinase XerD	L	Replication, recombination and repair
315664854	COG4783	Putative Zn-dependent protease, contains TPR repeats	R	General function prediction only
288331008	COG5010	Flp pilus assembly protein TadD, contains TPR repeats	U	Intracellular trafficking, secretion, and vesicular transport
357556400	COG0270	Site-specific DNA methylase	L	Replication, recombination and repair
288332363	COG1249	Pyruvate/2-oxoglutarate dehydrogenase complex, dihydrolipoamide dehydrogenase (E3) component, and related enzymes	C	Energy production and conversion
315249613	COG1538	Outer membrane protein	MU	Multiple classes
302482177	COG1208	Nucleoside-diphosphate-sugar pyrophosphorylase involved in lipopolysaccharide biosynthesis/translation initiation factor 2B, gamma/epsilon subunits (eIF-2Bgamma/eIF-2Bepsilon)	MJ	Multiple classes
270333693	COG2115	Xylose isomerase	G	Carbohydrate transport and metabolism
281403090	COG1373	Predicted ATPase (AAA+ superfamily)	R	General function prediction only
281402122	COG3126	Uncharacterized protein conserved in bacteria	S	Function unknown
307346102	COG0156	7-keto-8-aminopelargonate synthetase and related enzymes	H	Coenzyme transport and metabolism
281405435	COG1408	Predicted phosphohydrolases	R	General function prediction only
383354792	COG0439	Biotin carboxylase	I	Lipid transport and metabolism
288328942	COG1940	Transcriptional regulator/sugar kinase	KG	Multiple classes
288329657	COG0793	Periplasmic protease	M	Cell wall/membrane/envelope biogenesis
302483576	COG0351	Hydroxymethylpyrimidine/phosphomethylpyrimidine kinase	H	Coenzyme transport and metabolism
281402696	COG0251	Putative translation initiation inhibitor, yjgF family	J	Translation, ribosomal structure and biogenesis
315249418	COG1215	Glycosyltransferases, probably involved in cell wall biogenesis	M	Cell wall/membrane/envelope biogenesis
339609573	COG0075	Serine-pyruvate aminotransferase/archaeal aspartate aminotransferase	E	Amino acid transport and metabolism
304335662	COG4804	Uncharacterized conserved protein	S	Function unknown
339613110	COG3275	Putative regulator of cell autolysis	T	Signal transduction mechanisms
339613195	COG0741	Soluble lytic murein transglycosylase and related regulatory proteins (some contain LysM/invasin domains)	M	Cell wall/membrane/envelope biogenesis
260535876	COG0458	Carbamoylphosphate synthase large subunit (split gene in MJ)	EF	Multiple classes
302483302	COG3391	Uncharacterized conserved protein	S	Function unknown
302149883	COG1403	Restriction endonuclease	V	Defense mechanisms
324988115	COG0620	Methionine synthase II (cobalamin-independent)	E	Amino acid transport and metabolism
325484199	COG0438	Glycosyltransferase	M	Cell wall/membrane/envelope biogenesis
304336193	COG2274	ABC-type bacteriocin/lantibiotic exporters, contain an N-terminal double-glycine peptidase domain	V	Defense mechanisms
288333749	COG0560	Phosphoserine phosphatase	E	Amino acid transport and metabolism
288329975	COG3177	Uncharacterized conserved protein	S	Function unknown
281298781	COG3021	Uncharacterized protein conserved in bacteria	S	Function unknown
357558335	COG0666	FOG: Ankyrin repeat	R	General function prediction only
302482097	COG2348	Uncharacterized protein involved in methicillin resistance	V	Defense mechanisms
323094410	COG0740	Protease subunit of ATP-dependent Clp proteases	OU	Multiple classes
325484151	COG3274	Uncharacterized protein conserved in bacteria	S	Function unknown
325483614	COG3867	Arabinogalactan endo-1,4-beta-galactosidase	G	Carbohydrate transport and metabolism
288336532	COG3064	Membrane protein involved in colicin uptake	M	Cell wall/membrane/envelope biogenesis
315663260	COG2253	Uncharacterized conserved protein	S	Function unknown
281403620	COG3617	Prophage antirepressor	K	Transcription
323095316	COG3118	Thioredoxin domain-containing protein	O	Posttranslational modification, protein turnover, chaperones
323094601	COG5006	Predicted permease, DMT superfamily	R	General function prediction only
326945847	COG0451	Nucleoside-diphosphate-sugar epimerases	MG	Multiple classes
343919669	COG1940	Transcriptional regulator/sugar kinase	KG	Multiple classes
304334908	COG3735	Uncharacterized protein conserved in bacteria	S	Function unknown
304335594	COG2207	AraC-type DNA-binding domain-containing proteins	K	Transcription
288332584	COG2761	Predicted dithiol-disulfide isomerase involved in polyketide biosynthesis	Q	Secondary metabolites biosynthesis, transport and catabolism
343919440	COG2378	Predicted transcriptional regulator	K	Transcription
302484179	COG1947	4-diphosphocytidyl-2C-methyl-D-erythritol 2-phosphate synthase	I	Lipid transport and metabolism
339609596	COG3475	LPS biosynthesis protein	M	Cell wall/membrane/envelope biogenesis
260850500	COG0666	FOG: Ankyrin repeat	R	General function prediction only
339608088	COG1266	Predicted metal-dependent membrane protease	R	General function prediction only
281306414	COG2382	Enterochelin esterase and related enzymes	P	Inorganic ion transport and metabolism
315249760	COG2207	AraC-type DNA-binding domain-containing proteins	K	Transcription
326944328	COG3663	G:T/U mismatch-specific DNA glycosylase	L	Replication, recombination and repair
260633716	COG1397	ADP-ribosylglycohydrolase	O	Posttranslational modification, protein turnover, chaperones
281305034	COG1215	Glycosyltransferases, probably involved in cell wall biogenesis	M	Cell wall/membrane/envelope biogenesis
323093956	COG3568	Metal-dependent hydrolase	R	General function prediction only
281399769	COG2207	AraC-type DNA-binding domain-containing proteins	K	Transcription
315663898	COG0568	DNA-directed RNA polymerase, sigma subunit (sigma70/sigma32)	K	Transcription
281400689	COG2220	Predicted Zn-dependent hydrolases of the beta-lactamase fold	R	General function prediction only
357560680	COG1192	ATPases involved in chromosome partitioning	D	Cell cycle control, cell division, chromosome partitioning
281404737	COG0810	Periplasmic protein TonB, links inner and outer membranes	M	Cell wall/membrane/envelope biogenesis
281400838	COG1381	Recombinational DNA repair protein (RecF pathway)	L	Replication, recombination and repair
315663276	COG1192	ATPases involved in chromosome partitioning	D	Cell cycle control, cell division, chromosome partitioning
281405891	COG0671	Membrane-associated phospholipid phosphatase	I	Lipid transport and metabolism
339613292	COG3142	Uncharacterized protein involved in copper resistance	P	Inorganic ion transport and metabolism
315249173	COG5523	Predicted integral membrane protein	S	Function unknown
260635216	COG2834	Outer membrane lipoprotein-sorting protein	M	Cell wall/membrane/envelope biogenesis
339609615	COG3184	Uncharacterized protein conserved in bacteria	S	Function unknown
343921833	COG1102	Cytidylate kinase	F	Nucleotide transport and metabolism
260636240	COG2020	Putative protein-S-isoprenylcysteine methyltransferase	O	Posttranslational modification, protein turnover, chaperones
281304646	COG1259	Uncharacterized conserved protein	S	Function unknown
304335042	COG1838	Tartrate dehydratase beta subunit/Fumarate hydratase class I, C-terminal domain	C	Energy production and conversion
323095501	COG1595	DNA-directed RNA polymerase specialized sigma subunit, sigma24 homolog	K	Transcription
302483626	COG1595	DNA-directed RNA polymerase specialized sigma subunit, sigma24 homolog	K	Transcription
357553243	COG3428	Predicted membrane protein	S	Function unknown
288336472	COG0776	Bacterial nucleoid DNA-binding protein	L	Replication, recombination and repair
288329192	COG0810	Periplasmic protein TonB, links inner and outer membranes	M	Cell wall/membrane/envelope biogenesis
288331570	COG0262	Dihydrofolate reductase	H	Coenzyme transport and metabolism
281401366	COG3428	Predicted membrane protein	S	Function unknown
357557190	COG3108	Uncharacterized protein conserved in bacteria	S	Function unknown
304336471	COG4706	Predicted 3-hydroxylacyl-(acyl carrier protein) dehydratase	I	Lipid transport and metabolism
281399690	COG2207	AraC-type DNA-binding domain-containing proteins	K	Transcription
281399682	COG1476	Predicted transcriptional regulators	K	Transcription
343918526	COG0716	Flavodoxins	C	Energy production and conversion
288332948	COG2259	Predicted membrane protein	S	Function unknown
315250341	COG2246	Predicted membrane protein	S	Function unknown
307346401	COG3023	Negative regulator of beta-lactamase expression	V	Defense mechanisms
282588093	COG0317	Guanosine polyphosphate pyrophosphohydrolases/synthetases	TK	Multiple classes
281405959	COG3023	Negative regulator of beta-lactamase expression	V	Defense mechanisms
260634319	COG0735	Fe2+/Zn2+ uptake regulation proteins	P	Inorganic ion transport and metabolism
324989058	COG0594	RNase P protein component	J	Translation, ribosomal structure and biogenesis
339606654	COG0239	Integral membrane protein possibly involved in chromosome condensation	D	Cell cycle control, cell division, chromosome partitioning
339606722	COG2185	Methylmalonyl-CoA mutase, C-terminal domain/subunit (cobalamin-binding)	I	Lipid transport and metabolism
357556499	COG3023	Negative regulator of beta-lactamase expression	V	Defense mechanisms
383356514	COG4974	Site-specific recombinase XerD	L	Replication, recombination and repair
357560162	COG0346	Lactoylglutathione lyase and related lyases	E	Amino acid transport and metabolism
288332487	COG5496	Predicted thioesterase	R	General function prediction only
339607218	COG1846	Transcriptional regulators	K	Transcription
302483788	COG0801	7,8-dihydro-6-hydroxymethylpterin-pyrophosphokinase	H	Coenzyme transport and metabolism
270331978	COG3254	Uncharacterized conserved protein	S	Function unknown
315251167	COG2378	Predicted transcriptional regulator	K	Transcription
282588425	COG0776	Bacterial nucleoid DNA-binding protein	L	Replication, recombination and repair
357559936	COG3052	Citrate lyase, gamma subunit	C	Energy production and conversion
324987191	COG4115	Uncharacterized protein conserved in bacteria	S	Function unknown
324988767	COG2184	Protein involved in cell division	D	Cell cycle control, cell division, chromosome partitioning
270334729	COG2261	Predicted membrane protein	S	Function unknown
304335126	COG0236	Acyl carrier protein	IQ	Multiple classes
260536624	COG3620	Predicted transcriptional regulator with C-terminal CBS domains	K	Transcription
281304889	COG1983	Putative stress-responsive transcriptional regulator	KT	Multiple classes
288329086	COG1983	Putative stress-responsive transcriptional regulator	KT	Multiple classes
281305448	COG1476	Predicted transcriptional regulators	K	Transcription
324989297	COG1983	Putative stress-responsive transcriptional regulator	KT	Multiple classes
307345836	COG0550	Topoisomerase IA	L	Replication, recombination and repair
288336727	COG5271	AAA ATPase containing von Willebrand factor type A (vWA) domain	R	General function prediction only
302150776	COG3209	Rhs family protein	M	Cell wall/membrane/envelope biogenesis
260535905	COG2373	Large extracellular alpha-helical protein	R	General function prediction only
288331269	COG1112	Superfamily I DNA and RNA helicases and helicase subunits	L	Replication, recombination and repair
307345727	COG2911	Uncharacterized protein conserved in bacteria	S	Function unknown
281306053	COG5492	Bacterial surface proteins containing Ig-like domains	N	Cell motility
270332271	COG5412	Phage-related protein	S	Function unknown
323094144	COG3513	Uncharacterized protein conserved in bacteria	S	Function unknown
315665297	COG0642	Signal transduction histidine kinase	T	Signal transduction mechanisms
288336121	COG0642	Signal transduction histidine kinase	T	Signal transduction mechanisms
281399946	COG0642	Signal transduction histidine kinase	T	Signal transduction mechanisms
307345867	COG0419	ATPase involved in DNA repair	L	Replication, recombination and repair
281298665	COG4833	Predicted glycosyl hydrolase	G	Carbohydrate transport and metabolism
343920850	COG0642	Signal transduction histidine kinase	T	Signal transduction mechanisms
302150360	COG3250	Beta-galactosidase/beta-glucuronidase	G	Carbohydrate transport and metabolism
288328850	COG4886	Leucine-rich repeat (LRR) protein	S	Function unknown
302481948	COG3209	Rhs family protein	M	Cell wall/membrane/envelope biogenesis
339615292	COG4886	Leucine-rich repeat (LRR) protein	S	Function unknown
288336364	COG4646	DNA methylase	KL	Multiple classes
288330072	COG4771	Outer membrane receptor for ferrienterochelin and colicins	P	Inorganic ion transport and metabolism
281406246	COG1629	Outer membrane receptor proteins, mostly Fe transport	P	Inorganic ion transport and metabolism
343918451	COG1629	Outer membrane receptor proteins, mostly Fe transport	P	Inorganic ion transport and metabolism
281405136	COG0553	Superfamily II DNA/RNA helicases, SNF2 family	KL	Multiple classes
315664344	COG1629	Outer membrane receptor proteins, mostly Fe transport	P	Inorganic ion transport and metabolism
315249967	COG4206	Outer membrane cobalamin receptor protein	H	Coenzyme transport and metabolism
323095436	COG4206	Outer membrane cobalamin receptor protein	H	Coenzyme transport and metabolism
281405831	COG3696	Putative silver efflux pump	P	Inorganic ion transport and metabolism
288333623	COG0433	Predicted ATPase	R	General function prediction only
315664800	COG1629	Outer membrane receptor proteins, mostly Fe transport	P	Inorganic ion transport and metabolism
281306434	COG1629	Outer membrane receptor proteins, mostly Fe transport	P	Inorganic ion transport and metabolism
302149811	COG0610	Type I site-specific restriction-modification system, R (restriction) subunit and related helicases	V	Defense mechanisms
288336268	COG1629	Outer membrane receptor proteins, mostly Fe transport	P	Inorganic ion transport and metabolism
281401901	COG4206	Outer membrane cobalamin receptor protein	H	Coenzyme transport and metabolism
281399939	COG1629	Outer membrane receptor proteins, mostly Fe transport	P	Inorganic ion transport and metabolism
357555280	COG4724	Endo-beta-N-acetylglucosaminidase D	G	Carbohydrate transport and metabolism
339607162	COG4886	Leucine-rich repeat (LRR) protein	S	Function unknown
281402763	COG3292	Predicted periplasmic ligand-binding sensor domain	T	Signal transduction mechanisms
307344967	COG0610	Type I site-specific restriction-modification system, R (restriction) subunit and related helicases	V	Defense mechanisms
315251833	COG3292	Predicted periplasmic ligand-binding sensor domain	T	Signal transduction mechanisms
307345409	COG3451	Type IV secretory pathway, VirB4 components	U	Intracellular trafficking, secretion, and vesicular transport
357559279	COG2605	Predicted kinase related to galactokinase and mevalonate kinase	R	General function prediction only
270332360	COG0642	Signal transduction histidine kinase	T	Signal transduction mechanisms
270332847	COG1472	Beta-glucosidase-related glycosidases	G	Carbohydrate transport and metabolism
315251048	COG3250	Beta-galactosidase/beta-glucuronidase	G	Carbohydrate transport and metabolism
281404140	COG0612	Predicted Zn-dependent peptidases	R	General function prediction only
307345012	COG0612	Predicted Zn-dependent peptidases	R	General function prediction only
302150473	COG2183	Transcriptional accessory protein	K	Transcription
302149507	COG1112	Superfamily I DNA and RNA helicases and helicase subunits	L	Replication, recombination and repair
270333315	COG1649	Uncharacterized protein conserved in bacteria	S	Function unknown
288330803	COG0860	N-acetylmuramoyl-L-alanine amidase	M	Cell wall/membrane/envelope biogenesis
315251051	COG3250	Beta-galactosidase/beta-glucuronidase	G	Carbohydrate transport and metabolism
281405992	COG1643	HrpA-like helicases	L	Replication, recombination and repair
282588310	COG1629	Outer membrane receptor proteins, mostly Fe transport	P	Inorganic ion transport and metabolism
315663530	COG5373	Predicted membrane protein	S	Function unknown
315251257	COG0175	3'-phosphoadenosine 5'-phosphosulfate sulfotransferase (PAPS reductase)/FAD synthetase and related enzymes	EH	Multiple classes
383357166	COG0443	Molecular chaperone	O	Posttranslational modification, protein turnover, chaperones
281305443	COG1629	Outer membrane receptor proteins, mostly Fe transport	P	Inorganic ion transport and metabolism
315251292	COG1629	Outer membrane receptor proteins, mostly Fe transport	P	Inorganic ion transport and metabolism
315251647	COG0577	ABC-type antimicrobial peptide transport system, permease component	V	Defense mechanisms
288330325	COG1629	Outer membrane receptor proteins, mostly Fe transport	P	Inorganic ion transport and metabolism
288337706	COG1501	Alpha-glucosidases, family 31 of glycosyl hydrolases	G	Carbohydrate transport and metabolism
302483581	COG1700	Uncharacterized conserved protein	S	Function unknown
281305712	COG4591	ABC-type transport system, involved in lipoprotein release, permease component	M	Cell wall/membrane/envelope biogenesis
315251630	COG2207	AraC-type DNA-binding domain-containing proteins	K	Transcription
281299328	COG3537	Putative alpha-1,2-mannosidase	G	Carbohydrate transport and metabolism
281305715	COG0577	ABC-type antimicrobial peptide transport system, permease component	V	Defense mechanisms
260535124	COG1112	Superfamily I DNA and RNA helicases and helicase subunits	L	Replication, recombination and repair
339606804	COG1629	Outer membrane receptor proteins, mostly Fe transport	P	Inorganic ion transport and metabolism
343919507	COG3513	Uncharacterized protein conserved in bacteria	S	Function unknown
323095657	COG3345	Alpha-galactosidase	G	Carbohydrate transport and metabolism
281400585	COG4206	Outer membrane cobalamin receptor protein	H	Coenzyme transport and metabolism
288328907	COG1629	Outer membrane receptor proteins, mostly Fe transport	P	Inorganic ion transport and metabolism
260635426	COG1053	Succinate dehydrogenase/fumarate reductase, flavoprotein subunit	C	Energy production and conversion
282588747	COG1629	Outer membrane receptor proteins, mostly Fe transport	P	Inorganic ion transport and metabolism
324989382	COG1629	Outer membrane receptor proteins, mostly Fe transport	P	Inorganic ion transport and metabolism
260850869	COG1629	Outer membrane receptor proteins, mostly Fe transport	P	Inorganic ion transport and metabolism
302482189	COG1629	Outer membrane receptor proteins, mostly Fe transport	P	Inorganic ion transport and metabolism
281404880	COG1629	Outer membrane receptor proteins, mostly Fe transport	P	Inorganic ion transport and metabolism
315250276	COG1404	Subtilisin-like serine proteases	O	Posttranslational modification, protein turnover, chaperones
323095646	COG3537	Putative alpha-1,2-mannosidase	G	Carbohydrate transport and metabolism
288331111	COG3118	Thioredoxin domain-containing protein	O	Posttranslational modification, protein turnover, chaperones
357555505	COG1629	Outer membrane receptor proteins, mostly Fe transport	P	Inorganic ion transport and metabolism
339608493	COG1112	Superfamily I DNA and RNA helicases and helicase subunits	L	Replication, recombination and repair
270333101	COG0380	Trehalose-6-phosphate synthase	G	Carbohydrate transport and metabolism
281405647	COG1401	GTPase subunit of restriction endonuclease	V	Defense mechanisms
281304386	COG4783	Putative Zn-dependent protease, contains TPR repeats	R	General function prediction only
323095252	COG0419	ATPase involved in DNA repair	L	Replication, recombination and repair
307346035	COG1289	Predicted membrane protein	S	Function unknown
325482591	COG1879	ABC-type sugar transport system, periplasmic component	G	Carbohydrate transport and metabolism
304334948	COG4771	Outer membrane receptor for ferrienterochelin and colicins	P	Inorganic ion transport and metabolism
281305811	COG4412	Uncharacterized protein conserved in bacteria	S	Function unknown
315664798	COG1501	Alpha-glucosidases, family 31 of glycosyl hydrolases	G	Carbohydrate transport and metabolism
302483638	COG1629	Outer membrane receptor proteins, mostly Fe transport	P	Inorganic ion transport and metabolism
307346003	COG3525	N-acetyl-beta-hexosaminidase	G	Carbohydrate transport and metabolism
282588774	COG1196	Chromosome segregation ATPases	D	Cell cycle control, cell division, chromosome partitioning
302150653	COG1479	Uncharacterized conserved protein	S	Function unknown
288328833	COG1053	Succinate dehydrogenase/fumarate reductase, flavoprotein subunit	C	Energy production and conversion
325481966	COG1401	GTPase subunit of restriction endonuclease	V	Defense mechanisms
270334566	COG1629	Outer membrane receptor proteins, mostly Fe transport	P	Inorganic ion transport and metabolism
282586905	COG4206	Outer membrane cobalamin receptor protein	H	Coenzyme transport and metabolism
302150713	COG4771	Outer membrane receptor for ferrienterochelin and colicins	P	Inorganic ion transport and metabolism
281401221	COG1629	Outer membrane receptor proteins, mostly Fe transport	P	Inorganic ion transport and metabolism
260535950	COG0286	Type I restriction-modification system methyltransferase subunit	V	Defense mechanisms
288335352	COG0286	Type I restriction-modification system methyltransferase subunit	V	Defense mechanisms
270332455	COG1292	Choline-glycine betaine transporter	M	Cell wall/membrane/envelope biogenesis
281401958	COG1555	DNA uptake protein and related DNA-binding proteins	L	Replication, recombination and repair
307346515	COG0366	Glycosidases	G	Carbohydrate transport and metabolism
343918449	COG1249	Pyruvate/2-oxoglutarate dehydrogenase complex, dihydrolipoamide dehydrogenase (E3) component, and related enzymes	C	Energy production and conversion
281405939	COG1368	Phosphoglycerol transferase and related proteins, alkaline phosphatase superfamily	M	Cell wall/membrane/envelope biogenesis
307344869	COG2189	Adenine specific DNA methylase Mod	L	Replication, recombination and repair
323094315	COG1368	Phosphoglycerol transferase and related proteins, alkaline phosphatase superfamily	M	Cell wall/membrane/envelope biogenesis
315249571	COG0367	Asparagine synthase (glutamine-hydrolyzing)	E	Amino acid transport and metabolism
302150805	COG1401	GTPase subunit of restriction endonuclease	V	Defense mechanisms
323095337	COG3507	Beta-xylosidase	G	Carbohydrate transport and metabolism
357554646	COG2407	L-fucose isomerase and related proteins	G	Carbohydrate transport and metabolism
281403967	COG4928	Predicted P-loop ATPase	R	General function prediction only
281401789	COG2730	Endoglucanase	G	Carbohydrate transport and metabolism
383355097	COG1368	Phosphoglycerol transferase and related proteins, alkaline phosphatase superfamily	M	Cell wall/membrane/envelope biogenesis
324988879	COG3472	Uncharacterized conserved protein	S	Function unknown
288328718	COG0249	Mismatch repair ATPase (MutS family)	L	Replication, recombination and repair
307346808	COG0249	Mismatch repair ATPase (MutS family)	L	Replication, recombination and repair
323095119	COG0323	DNA mismatch repair enzyme (predicted ATPase)	L	Replication, recombination and repair
288332719	COG1368	Phosphoglycerol transferase and related proteins, alkaline phosphatase superfamily	M	Cell wall/membrane/envelope biogenesis
304335287	COG1132	ABC-type multidrug transport system, ATPase and permease components	V	Defense mechanisms
270333102	COG3387	Glucoamylase and related glycosyl hydrolases	G	Carbohydrate transport and metabolism
288336692	COG0464	ATPases of the AAA+ class	O	Posttranslational modification, protein turnover, chaperones
302483758	COG4412	Uncharacterized protein conserved in bacteria	S	Function unknown
288329675	COG2312	Erythromycin esterase homolog	R	General function prediction only
260635520	COG2194	Predicted membrane-associated, metal-dependent hydrolase	R	General function prediction only
302148990	COG0628	Predicted permease	R	General function prediction only
339608168	COG4753	Response regulator containing CheY-like receiver domain and AraC-type DNA-binding domain	T	Signal transduction mechanisms
383354966	COG3525	N-acetyl-beta-hexosaminidase	G	Carbohydrate transport and metabolism
288328963	COG1506	Dipeptidyl aminopeptidases/acylaminoacyl-peptidases	E	Amino acid transport and metabolism
288328985	COG3209	Rhs family protein	M	Cell wall/membrane/envelope biogenesis
315251490	COG3693	Beta-1,4-xylanase	G	Carbohydrate transport and metabolism
281405932	COG3757	Lyzozyme M1 (1,4-beta-N-acetylmuramidase)	M	Cell wall/membrane/envelope biogenesis
323094558	COG0671	Membrane-associated phospholipid phosphatase	I	Lipid transport and metabolism
281404180	COG2272	Carboxylesterase type B	I	Lipid transport and metabolism
288331286	COG0464	ATPases of the AAA+ class	O	Posttranslational modification, protein turnover, chaperones
260635921	COG1401	GTPase subunit of restriction endonuclease	V	Defense mechanisms
357560459	COG1757	Na+/H+ antiporter	C	Energy production and conversion
282588778	COG2865	Predicted transcriptional regulator containing an HTH domain and an uncharacterized domain shared with the mammalian protein Schlafen	K	Transcription
323094504	COG0286	Type I restriction-modification system methyltransferase subunit	V	Defense mechanisms
282587681	COG4690	Dipeptidase	E	Amino acid transport and metabolism
325482594	COG1501	Alpha-glucosidases, family 31 of glycosyl hydrolases	G	Carbohydrate transport and metabolism
383356680	COG0270	Site-specific DNA methylase	L	Replication, recombination and repair
307345191	COG0433	Predicted ATPase	R	General function prediction only
281400518	COG3206	Uncharacterized protein involved in exopolysaccharide biosynthesis	M	Cell wall/membrane/envelope biogenesis
281404647	COG5434	Endopolygalacturonase	M	Cell wall/membrane/envelope biogenesis
307346032	COG0658	Predicted membrane metal-binding protein	R	General function prediction only
288338156	COG0658	Predicted membrane metal-binding protein	R	General function prediction only
281401106	COG1879	ABC-type sugar transport system, periplasmic component	G	Carbohydrate transport and metabolism
339609427	COG1353	Predicted hydrolase of the HD superfamily (permuted catalytic motifs)	R	General function prediction only
281399753	COG0658	Predicted membrane metal-binding protein	R	General function prediction only
282588085	COG3104	Dipeptide/tripeptide permease	E	Amino acid transport and metabolism
315249259	COG0534	Na+-driven multidrug efflux pump	V	Defense mechanisms
281300277	COG2356	Endonuclease I	L	Replication, recombination and repair
307345271	COG0030	Dimethyladenosine transferase (rRNA methylation)	J	Translation, ribosomal structure and biogenesis
339618099	COG0210	Superfamily I DNA and RNA helicases	L	Replication, recombination and repair
315250177	COG2989	Uncharacterized protein conserved in bacteria	S	Function unknown
260535758	COG2957	Peptidylarginine deiminase and related enzymes	E	Amino acid transport and metabolism
260635896	COG0671	Membrane-associated phospholipid phosphatase	I	Lipid transport and metabolism
288337086	COG5527	Protein involved in initiation of plasmid replication	L	Replication, recombination and repair
325484105	COG0534	Na+-driven multidrug efflux pump	V	Defense mechanisms
288331798	COG0178	Excinuclease ATPase subunit	L	Replication, recombination and repair
281405279	COG1696	Predicted membrane protein involved in D-alanine export	M	Cell wall/membrane/envelope biogenesis
315249964	COG2730	Endoglucanase	G	Carbohydrate transport and metabolism
339612435	COG3033	Tryptophanase	E	Amino acid transport and metabolism
315249301	COG0776	Bacterial nucleoid DNA-binding protein	L	Replication, recombination and repair
281403054	COG2433	Uncharacterized conserved protein	S	Function unknown
302482856	COG3209	Rhs family protein	M	Cell wall/membrane/envelope biogenesis
339609561	COG1373	Predicted ATPase (AAA+ superfamily)	R	General function prediction only
323094823	COG1538	Outer membrane protein	MU	Multiple classes
323093837	COG2704	Anaerobic C4-dicarboxylate transporter	R	General function prediction only
315250745	COG1705	Muramidase (flagellum-specific)	NU	Multiple classes
281404045	COG1672	Predicted ATPase (AAA+ superfamily)	R	General function prediction only
302150911	COG2865	Predicted transcriptional regulator containing an HTH domain and an uncharacterized domain shared with the mammalian protein Schlafen	K	Transcription
270331967	COG3507	Beta-xylosidase	G	Carbohydrate transport and metabolism
281305069	COG4974	Site-specific recombinase XerD	L	Replication, recombination and repair
281401588	COG5010	Flp pilus assembly protein TadD, contains TPR repeats	U	Intracellular trafficking, secretion, and vesicular transport
288331125	COG1524	Uncharacterized proteins of the AP superfamily	R	General function prediction only
260634418	COG3107	Putative lipoprotein	R	General function prediction only
357556133	COG2204	Response regulator containing CheY-like receiver, AAA-type ATPase, and DNA-binding domains	T	Signal transduction mechanisms
281404639	COG2233	Xanthine/uracil permeases	F	Nucleotide transport and metabolism
315251852	COG4783	Putative Zn-dependent protease, contains TPR repeats	R	General function prediction only
281401902	COG3386	Gluconolactonase	G	Carbohydrate transport and metabolism
357555234	COG2148	Sugar transferases involved in lipopolysaccharide synthesis	M	Cell wall/membrane/envelope biogenesis
315252069	COG1295	Predicted membrane protein	S	Function unknown
357560682	COG1672	Predicted ATPase (AAA+ superfamily)	R	General function prediction only
357559075	COG0270	Site-specific DNA methylase	L	Replication, recombination and repair
281306326	COG5337	Spore coat assembly protein	M	Cell wall/membrane/envelope biogenesis
315251341	COG5434	Endopolygalacturonase	M	Cell wall/membrane/envelope biogenesis
315663931	COG3669	Alpha-L-fucosidase	G	Carbohydrate transport and metabolism
281298887	COG0776	Bacterial nucleoid DNA-binding protein	L	Replication, recombination and repair
307346851	COG0642	Signal transduction histidine kinase	T	Signal transduction mechanisms
307346230	COG0037	Predicted ATPase of the PP-loop superfamily implicated in cell cycle control	D	Cell cycle control, cell division, chromosome partitioning
315664005	COG4206	Outer membrane cobalamin receptor protein	H	Coenzyme transport and metabolism
307346771	COG0641	Arylsulfatase regulator (Fe-S oxidoreductase)	R	General function prediction only
304336137	COG0641	Arylsulfatase regulator (Fe-S oxidoreductase)	R	General function prediction only
343923612	COG0037	Predicted ATPase of the PP-loop superfamily implicated in cell cycle control	D	Cell cycle control, cell division, chromosome partitioning
288330069	COG0534	Na+-driven multidrug efflux pump	V	Defense mechanisms
282587447	COG1373	Predicted ATPase (AAA+ superfamily)	R	General function prediction only
315250976	COG0366	Glycosidases	G	Carbohydrate transport and metabolism
260636467	COG0810	Periplasmic protein TonB, links inner and outer membranes	M	Cell wall/membrane/envelope biogenesis
270333062	COG0534	Na+-driven multidrug efflux pump	V	Defense mechanisms
326944426	COG0673	Predicted dehydrogenases and related proteins	R	General function prediction only
302149188	COG4219	Antirepressor regulating drug resistance, predicted signal transduction N-terminal membrane component	KT	Multiple classes
288329641	COG0318	Acyl-CoA synthetases (AMP-forming)/AMP-acid ligases II	IQ	Multiple classes
260634891	COG1225	Peroxiredoxin	O	Posttranslational modification, protein turnover, chaperones
281405552	COG1680	Beta-lactamase class C and other penicillin binding proteins	V	Defense mechanisms
339609940	COG0270	Site-specific DNA methylase	L	Replication, recombination and repair
315665651	COG0776	Bacterial nucleoid DNA-binding protein	L	Replication, recombination and repair
288329954	COG1538	Outer membrane protein	MU	Multiple classes
302150715	COG4826	Serine protease inhibitor	O	Posttranslational modification, protein turnover, chaperones
270332265	COG3344	Retron-type reverse transcriptase	L	Replication, recombination and repair
260633490	COG0603	Predicted PP-loop superfamily ATPase	R	General function prediction only
357554440	COG0596	Predicted hydrolases or acyltransferases (alpha/beta hydrolase superfamily)	R	General function prediction only
281404200	COG1301	Na+/H+-dicarboxylate symporters	C	Energy production and conversion
302482372	COG0790	FOG: TPR repeat, SEL1 subfamily	R	General function prediction only
326945918	COG0863	DNA modification methylase	L	Replication, recombination and repair
339613267	COG3063	Tfp pilus assembly protein PilF	NU	Multiple classes
281304853	COG1807	4-amino-4-deoxy-L-arabinose transferase and related glycosyltransferases of PMT family	M	Cell wall/membrane/envelope biogenesis
281300130	COG4409	Neuraminidase (sialidase)	G	Carbohydrate transport and metabolism
343918692	COG0845	Membrane-fusion protein	M	Cell wall/membrane/envelope biogenesis
260852650	COG0389	Nucleotidyltransferase/DNA polymerase involved in DNA repair	L	Replication, recombination and repair
323094310	COG0338	Site-specific DNA methylase	L	Replication, recombination and repair
315251112	COG0810	Periplasmic protein TonB, links inner and outer membranes	M	Cell wall/membrane/envelope biogenesis
315664818	COG3075	Anaerobic glycerol-3-phosphate dehydrogenase	E	Amino acid transport and metabolism
323094506	COG0732	Restriction endonuclease S subunits	V	Defense mechanisms
357554775	COG1373	Predicted ATPase (AAA+ superfamily)	R	General function prediction only
281404811	COG1373	Predicted ATPase (AAA+ superfamily)	R	General function prediction only
302484017	COG0776	Bacterial nucleoid DNA-binding protein	L	Replication, recombination and repair
270334619	COG1940	Transcriptional regulator/sugar kinase	KG	Multiple classes
260853132	COG0738	Fucose permease	G	Carbohydrate transport and metabolism
281404055	COG1373	Predicted ATPase (AAA+ superfamily)	R	General function prediction only
302150486	COG0732	Restriction endonuclease S subunits	V	Defense mechanisms
281401816	COG4826	Serine protease inhibitor	O	Posttranslational modification, protein turnover, chaperones
315665842	COG4974	Site-specific recombinase XerD	L	Replication, recombination and repair
383355088	COG1519	3-deoxy-D-manno-octulosonic-acid transferase	M	Cell wall/membrane/envelope biogenesis
260634638	COG1194	A/G-specific DNA glycosylase	L	Replication, recombination and repair
325481968	COG0270	Site-specific DNA methylase	L	Replication, recombination and repair
281403544	COG1506	Dipeptidyl aminopeptidases/acylaminoacyl-peptidases	E	Amino acid transport and metabolism
281304887	COG3509	Poly(3-hydroxybutyrate) depolymerase	Q	Secondary metabolites biosynthesis, transport and catabolism
282588516	COG4783	Putative Zn-dependent protease, contains TPR repeats	R	General function prediction only
288331298	COG1193	Mismatch repair ATPase (MutS family)	L	Replication, recombination and repair
270333477	COG3209	Rhs family protein	M	Cell wall/membrane/envelope biogenesis
383355080	COG0438	Glycosyltransferase	M	Cell wall/membrane/envelope biogenesis
288336985	COG4826	Serine protease inhibitor	O	Posttranslational modification, protein turnover, chaperones
281404769	COG4753	Response regulator containing CheY-like receiver domain and AraC-type DNA-binding domain	T	Signal transduction mechanisms
288330400	COG1215	Glycosyltransferases, probably involved in cell wall biogenesis	M	Cell wall/membrane/envelope biogenesis
315251426	COG2730	Endoglucanase	G	Carbohydrate transport and metabolism
315249588	COG2382	Enterochelin esterase and related enzymes	P	Inorganic ion transport and metabolism
315250813	COG4938	Uncharacterized conserved protein	S	Function unknown
270333113	COG4299	Uncharacterized conserved protein	S	Function unknown
383356191	COG2207	AraC-type DNA-binding domain-containing proteins	K	Transcription
288330478	COG3746	Phosphate-selective porin	P	Inorganic ion transport and metabolism
302483520	COG1670	Acetyltransferases, including N-acetylases of ribosomal proteins	J	Translation, ribosomal structure and biogenesis
324986929	COG3209	Rhs family protein	M	Cell wall/membrane/envelope biogenesis
282587048	COG0526	Thiol-disulfide isomerase and thioredoxins	OC	Multiple classes
260635961	COG1835	Predicted acyltransferases	I	Lipid transport and metabolism
357553633	COG1835	Predicted acyltransferases	I	Lipid transport and metabolism
357557703	COG1672	Predicted ATPase (AAA+ superfamily)	R	General function prediction only
324986919	COG2207	AraC-type DNA-binding domain-containing proteins	K	Transcription
281402515	COG1215	Glycosyltransferases, probably involved in cell wall biogenesis	M	Cell wall/membrane/envelope biogenesis
288330900	COG0614	ABC-type Fe3+-hydroxamate transport system, periplasmic component	P	Inorganic ion transport and metabolism
288334223	COG3209	Rhs family protein	M	Cell wall/membrane/envelope biogenesis
281298545	COG3550	Uncharacterized protein related to capsule biosynthesis enzymes	R	General function prediction only
281406118	COG1929	Glycerate kinase	G	Carbohydrate transport and metabolism
260534984	COG3177	Uncharacterized conserved protein	S	Function unknown
315251530	COG2273	Beta-glucanase/Beta-glucan synthetase	G	Carbohydrate transport and metabolism
302149070	COG0464	ATPases of the AAA+ class	O	Posttranslational modification, protein turnover, chaperones
357557557	COG1566	Multidrug resistance efflux pump	V	Defense mechanisms
281404341	COG0438	Glycosyltransferase	M	Cell wall/membrane/envelope biogenesis
281402698	COG3489	Predicted periplasmic lipoprotein	R	General function prediction only
302149735	COG2378	Predicted transcriptional regulator	K	Transcription
357560406	COG3209	Rhs family protein	M	Cell wall/membrane/envelope biogenesis
323094120	COG4748	Uncharacterized conserved protein	S	Function unknown
288329967	COG3568	Metal-dependent hydrolase	R	General function prediction only
260534655	COG0666	FOG: Ankyrin repeat	R	General function prediction only
260635183	COG3579	Aminopeptidase C	E	Amino acid transport and metabolism
315251193	COG0657	Esterase/lipase	I	Lipid transport and metabolism
288333116	COG0438	Glycosyltransferase	M	Cell wall/membrane/envelope biogenesis
315250200	COG0438	Glycosyltransferase	M	Cell wall/membrane/envelope biogenesis
315250218	COG3275	Putative regulator of cell autolysis	T	Signal transduction mechanisms
339618091	COG0768	Cell division protein FtsI/penicillin-binding protein 2	M	Cell wall/membrane/envelope biogenesis
288338229	COG4222	Uncharacterized protein conserved in bacteria	S	Function unknown
302481890	COG3547	Transposase and inactivated derivatives	L	Replication, recombination and repair
343918819	COG0192	S-adenosylmethionine synthetase	H	Coenzyme transport and metabolism
357560207	COG1063	Threonine dehydrogenase and related Zn-dependent dehydrogenases	ER	Multiple classes
383356308	COG4646	DNA methylase	KL	Multiple classes
288330436	COG2378	Predicted transcriptional regulator	K	Transcription
288329466	COG3712	Fe2+-dicitrate sensor, membrane component	PT	Multiple classes
260635335	COG0845	Membrane-fusion protein	M	Cell wall/membrane/envelope biogenesis
302150269	COG0451	Nucleoside-diphosphate-sugar epimerases	MG	Multiple classes
339610023	COG0535	Predicted Fe-S oxidoreductases	R	General function prediction only
281305191	COG3712	Fe2+-dicitrate sensor, membrane component	PT	Multiple classes
288330840	COG2771	DNA-binding HTH domain-containing proteins	K	Transcription
260635428	COG1609	Transcriptional regulators	K	Transcription
281404432	COG2378	Predicted transcriptional regulator	K	Transcription
307345123	COG0306	Phosphate/sulphate permeases	P	Inorganic ion transport and metabolism
270334510	COG0438	Glycosyltransferase	M	Cell wall/membrane/envelope biogenesis
260634700	COG0463	Glycosyltransferases involved in cell wall biogenesis	M	Cell wall/membrane/envelope biogenesis
260635264	COG1073	Hydrolases of the alpha/beta superfamily	R	General function prediction only
281304581	COG0463	Glycosyltransferases involved in cell wall biogenesis	M	Cell wall/membrane/envelope biogenesis
339612292	COG2089	Sialic acid synthase	M	Cell wall/membrane/envelope biogenesis
383355085	COG0859	ADP-heptose:LPS heptosyltransferase	M	Cell wall/membrane/envelope biogenesis
288328673	COG3943	Virulence protein	R	General function prediction only
260535883	COG1216	Predicted glycosyltransferases	R	General function prediction only
288330082	COG4260	Putative virion core protein (lumpy skin disease virus)	S	Function unknown
315249708	COG4974	Site-specific recombinase XerD	L	Replication, recombination and repair
324986659	COG4974	Site-specific recombinase XerD	L	Replication, recombination and repair
281400073	COG1169	Isochorismate synthase	HQ	Multiple classes
339615588	COG3594	Fucose 4-O-acetylase and related acetyltransferases	G	Carbohydrate transport and metabolism
302149177	COG4974	Site-specific recombinase XerD	L	Replication, recombination and repair
383357096	COG1376	Uncharacterized protein conserved in bacteria	S	Function unknown
270333056	COG2605	Predicted kinase related to galactokinase and mevalonate kinase	R	General function prediction only
315249614	COG2207	AraC-type DNA-binding domain-containing proteins	K	Transcription
325484260	COG4974	Site-specific recombinase XerD	L	Replication, recombination and repair
281305603	COG3712	Fe2+-dicitrate sensor, membrane component	PT	Multiple classes
307346517	COG0463	Glycosyltransferases involved in cell wall biogenesis	M	Cell wall/membrane/envelope biogenesis
307346333	COG1225	Peroxiredoxin	O	Posttranslational modification, protein turnover, chaperones
281306594	COG1215	Glycosyltransferases, probably involved in cell wall biogenesis	M	Cell wall/membrane/envelope biogenesis
260534450	COG5527	Protein involved in initiation of plasmid replication	L	Replication, recombination and repair
307346670	COG0147	Anthranilate/para-aminobenzoate synthases component I	EH	Multiple classes
288332677	COG0463	Glycosyltransferases involved in cell wall biogenesis	M	Cell wall/membrane/envelope biogenesis
288333110	COG0463	Glycosyltransferases involved in cell wall biogenesis	M	Cell wall/membrane/envelope biogenesis
315251673	COG3712	Fe2+-dicitrate sensor, membrane component	PT	Multiple classes
315664213	COG3712	Fe2+-dicitrate sensor, membrane component	PT	Multiple classes
304335351	COG0463	Glycosyltransferases involved in cell wall biogenesis	M	Cell wall/membrane/envelope biogenesis
288329578	COG0464	ATPases of the AAA+ class	O	Posttranslational modification, protein turnover, chaperones
315250994	COG0463	Glycosyltransferases involved in cell wall biogenesis	M	Cell wall/membrane/envelope biogenesis
260635341	COG3712	Fe2+-dicitrate sensor, membrane component	PT	Multiple classes
315250641	COG2730	Endoglucanase	G	Carbohydrate transport and metabolism
324988226	COG0463	Glycosyltransferases involved in cell wall biogenesis	M	Cell wall/membrane/envelope biogenesis
288331900	COG2378	Predicted transcriptional regulator	K	Transcription
323095392	COG0463	Glycosyltransferases involved in cell wall biogenesis	M	Cell wall/membrane/envelope biogenesis
281305301	COG2885	Outer membrane protein and related peptidoglycan-associated (lipo)proteins	M	Cell wall/membrane/envelope biogenesis
288330057	COG3568	Metal-dependent hydrolase	R	General function prediction only
288328800	COG1566	Multidrug resistance efflux pump	V	Defense mechanisms
315663740	COG3712	Fe2+-dicitrate sensor, membrane component	PT	Multiple classes
315249409	COG0270	Site-specific DNA methylase	L	Replication, recombination and repair
323094282	COG0451	Nucleoside-diphosphate-sugar epimerases	MG	Multiple classes
357555244	COG1262	Uncharacterized conserved protein	S	Function unknown
260535885	COG0463	Glycosyltransferases involved in cell wall biogenesis	M	Cell wall/membrane/envelope biogenesis
281406212	COG0641	Arylsulfatase regulator (Fe-S oxidoreductase)	R	General function prediction only
281400221	COG3594	Fucose 4-O-acetylase and related acetyltransferases	G	Carbohydrate transport and metabolism
315663175	COG4974	Site-specific recombinase XerD	L	Replication, recombination and repair
288331235	COG1715	Restriction endonuclease	V	Defense mechanisms
357554204	COG0561	Predicted hydrolases of the HAD superfamily	R	General function prediction only
281402999	COG5464	Uncharacterized conserved protein	S	Function unknown
288330151	COG4946	Uncharacterized protein related to the periplasmic component of the Tol biopolymer transport system	S	Function unknown
288329464	COG0338	Site-specific DNA methylase	L	Replication, recombination and repair
304334978	COG2066	Glutaminase	E	Amino acid transport and metabolism
339611462	COG3133	Outer membrane lipoprotein	M	Cell wall/membrane/envelope biogenesis
315663457	COG0329	Dihydrodipicolinate synthase/N-acetylneuraminate lyase	EM	Multiple classes
288331220	COG0463	Glycosyltransferases involved in cell wall biogenesis	M	Cell wall/membrane/envelope biogenesis
281304999	COG0583	Transcriptional regulator	K	Transcription
315663744	COG0584	Glycerophosphoryl diester phosphodiesterase	C	Energy production and conversion
288331110	COG0715	ABC-type nitrate/sulfonate/bicarbonate transport systems, periplasmic components	P	Inorganic ion transport and metabolism
315250202	COG0463	Glycosyltransferases involved in cell wall biogenesis	M	Cell wall/membrane/envelope biogenesis
315250403	COG4261	Predicted acyltransferase	R	General function prediction only
281401823	COG2207	AraC-type DNA-binding domain-containing proteins	K	Transcription
288328819	COG0863	DNA modification methylase	L	Replication, recombination and repair
357557371	COG1120	ABC-type cobalamin/Fe3+-siderophores transport systems, ATPase components	PH	Multiple classes
281405112	COG4823	Abortive infection bacteriophage resistance protein	V	Defense mechanisms
343920333	COG0382	4-hydroxybenzoate polyprenyltransferase and related prenyltransferases	H	Coenzyme transport and metabolism
315663730	COG0584	Glycerophosphoryl diester phosphodiesterase	C	Energy production and conversion
288328922	COG3177	Uncharacterized conserved protein	S	Function unknown
260535881	COG0463	Glycosyltransferases involved in cell wall biogenesis	M	Cell wall/membrane/envelope biogenesis
302150266	COG1864	DNA/RNA endonuclease G, NUC1	F	Nucleotide transport and metabolism
288330649	COG2207	AraC-type DNA-binding domain-containing proteins	K	Transcription
288328896	COG2207	AraC-type DNA-binding domain-containing proteins	K	Transcription
281402336	COG0526	Thiol-disulfide isomerase and thioredoxins	OC	Multiple classes
315663747	COG4123	Predicted O-methyltransferase	R	General function prediction only
315251192	COG0810	Periplasmic protein TonB, links inner and outer membranes	M	Cell wall/membrane/envelope biogenesis
325483866	COG4823	Abortive infection bacteriophage resistance protein	V	Defense mechanisms
325482234	COG3475	LPS biosynthesis protein	M	Cell wall/membrane/envelope biogenesis
339609120	COG4783	Putative Zn-dependent protease, contains TPR repeats	R	General function prediction only
281400831	COG2207	AraC-type DNA-binding domain-containing proteins	K	Transcription
281400519	COG1596	Periplasmic protein involved in polysaccharide export	M	Cell wall/membrane/envelope biogenesis
315249356	COG0568	DNA-directed RNA polymerase, sigma subunit (sigma70/sigma32)	K	Transcription
281405979	COG1179	Dinucleotide-utilizing enzymes involved in molybdopterin and thiamine biosynthesis family 1	H	Coenzyme transport and metabolism
339612696	COG2755	Lysophospholipase L1 and related esterases	E	Amino acid transport and metabolism
288330548	COG3449	DNA gyrase inhibitor	L	Replication, recombination and repair
281298663	COG2207	AraC-type DNA-binding domain-containing proteins	K	Transcription
302482596	COG0463	Glycosyltransferases involved in cell wall biogenesis	M	Cell wall/membrane/envelope biogenesis
288332635	COG2890	Methylase of polypeptide chain release factors	J	Translation, ribosomal structure and biogenesis
260535136	COG1502	Phosphatidylserine/phosphatidylglycerophosphate/cardiolipin synthases and related enzymes	I	Lipid transport and metabolism
315249255	COG1215	Glycosyltransferases, probably involved in cell wall biogenesis	M	Cell wall/membrane/envelope biogenesis
288336832	COG0463	Glycosyltransferases involved in cell wall biogenesis	M	Cell wall/membrane/envelope biogenesis
281305167	COG3475	LPS biosynthesis protein	M	Cell wall/membrane/envelope biogenesis
315250326	COG0803	ABC-type metal ion transport system, periplasmic component/surface adhesin	P	Inorganic ion transport and metabolism
281404378	COG1192	ATPases involved in chromosome partitioning	D	Cell cycle control, cell division, chromosome partitioning
260634988	COG1266	Predicted metal-dependent membrane protease	R	General function prediction only
281405377	COG1234	Metal-dependent hydrolases of the beta-lactamase superfamily III	R	General function prediction only
281405120	COG1512	Beta-propeller domains of methanol dehydrogenase type	R	General function prediction only
288335493	COG2207	AraC-type DNA-binding domain-containing proteins	K	Transcription
315250418	COG0657	Esterase/lipase	I	Lipid transport and metabolism
281399497	COG2814	Arabinose efflux permease	G	Carbohydrate transport and metabolism
260853120	COG1811	Uncharacterized membrane protein, possible Na+ channel or pump	R	General function prediction only
288331243	COG1262	Uncharacterized conserved protein	S	Function unknown
281306161	COG1587	Uroporphyrinogen-III synthase	H	Coenzyme transport and metabolism
281399694	COG0390	ABC-type uncharacterized transport system, permease component	R	General function prediction only
307346356	COG3328	Transposase and inactivated derivatives	L	Replication, recombination and repair
270333322	COG3568	Metal-dependent hydrolase	R	General function prediction only
339609142	COG2849	Uncharacterized protein conserved in bacteria	S	Function unknown
302151230	COG0463	Glycosyltransferases involved in cell wall biogenesis	M	Cell wall/membrane/envelope biogenesis
288330322	COG0390	ABC-type uncharacterized transport system, permease component	R	General function prediction only
288331875	COG3884	Acyl-ACP thioesterase	I	Lipid transport and metabolism
260534576	COG2849	Uncharacterized protein conserved in bacteria	S	Function unknown
288336132	COG2220	Predicted Zn-dependent hydrolases of the beta-lactamase fold	R	General function prediction only
288330188	COG3247	Uncharacterized conserved protein	S	Function unknown
315663473	COG2932	Predicted transcriptional regulator	K	Transcription
260634063	COG3022	Uncharacterized protein conserved in bacteria	S	Function unknown
383356522	COG3291	FOG: PKD repeat	R	General function prediction only
302150873	COG0708	Exonuclease III	L	Replication, recombination and repair
357560652	COG1961	Site-specific recombinases, DNA invertase Pin homologs	L	Replication, recombination and repair
288329156	COG0340	Biotin-(acetyl-CoA carboxylase) ligase	H	Coenzyme transport and metabolism
260633976	COG1011	Predicted hydrolase (HAD superfamily)	R	General function prediction only
281304492	COG1011	Predicted hydrolase (HAD superfamily)	R	General function prediction only
260635378	COG2226	Methylase involved in ubiquinone/menaquinone biosynthesis	H	Coenzyme transport and metabolism
315251881	COG3340	Peptidase E	E	Amino acid transport and metabolism
315249566	COG1208	Nucleoside-diphosphate-sugar pyrophosphorylase involved in lipopolysaccharide biosynthesis/translation initiation factor 2B, gamma/epsilon subunits (eIF-2Bgamma/eIF-2Bepsilon)	MJ	Multiple classes
281298948	COG0730	Predicted permeases	R	General function prediction only
339610137	COG1192	ATPases involved in chromosome partitioning	D	Cell cycle control, cell division, chromosome partitioning
288330383	COG1335	Amidases related to nicotinamidase	Q	Secondary metabolites biosynthesis, transport and catabolism
288331370	COG4335	DNA alkylation repair enzyme	L	Replication, recombination and repair
357555712	COG1225	Peroxiredoxin	O	Posttranslational modification, protein turnover, chaperones
281304620	COG4422	Bacteriophage protein gp37	S	Function unknown
325482229	COG0300	Short-chain dehydrogenases of various substrate specificities	R	General function prediction only
288333748	COG0580	Glycerol uptake facilitator and related permeases (Major Intrinsic Protein Family)	G	Carbohydrate transport and metabolism
281400468	COG0745	Response regulators consisting of a CheY-like receiver domain and a winged-helix DNA-binding domain	TK	Multiple classes
288329036	COG0705	Uncharacterized membrane protein (homolog of Drosophila rhomboid)	R	General function prediction only
260852413	COG2846	Regulator of cell morphogenesis and NO signaling	D	Cell cycle control, cell division, chromosome partitioning
288337090	COG5373	Predicted membrane protein	S	Function unknown
383355082	COG1212	CMP-2-keto-3-deoxyoctulosonic acid synthetase	M	Cell wall/membrane/envelope biogenesis
307346805	COG0671	Membrane-associated phospholipid phosphatase	I	Lipid transport and metabolism
281405234	COG2227	2-polyprenyl-3-methyl-5-hydroxy-6-metoxy-1,4-benzoquinol methylase	H	Coenzyme transport and metabolism
315249251	COG1922	Teichoic acid biosynthesis proteins	M	Cell wall/membrane/envelope biogenesis
281306315	COG0664	cAMP-binding proteins - catabolite gene activator and regulatory subunit of cAMP-dependent protein kinases	T	Signal transduction mechanisms
270332643	COG0363	6-phosphogluconolactonase/Glucosamine-6-phosphate isomerase/deaminase	G	Carbohydrate transport and metabolism
288330004	COG1040	Predicted amidophosphoribosyltransferases	R	General function prediction only
260633375	COG0810	Periplasmic protein TonB, links inner and outer membranes	M	Cell wall/membrane/envelope biogenesis
288338514	COG1183	Phosphatidylserine synthase	I	Lipid transport and metabolism
304335253	COG1040	Predicted amidophosphoribosyltransferases	R	General function prediction only
339607428	COG1011	Predicted hydrolase (HAD superfamily)	R	General function prediction only
288328728	COG0526	Thiol-disulfide isomerase and thioredoxins	OC	Multiple classes
282587060	COG2755	Lysophospholipase L1 and related esterases	E	Amino acid transport and metabolism
315664473	COG0664	cAMP-binding proteins - catabolite gene activator and regulatory subunit of cAMP-dependent protein kinases	T	Signal transduction mechanisms
383355606	COG2310	Uncharacterized proteins involved in stress response, homologs of TerZ and putative cAMP-binding protein CABP1	T	Signal transduction mechanisms
288330414	COG2819	Predicted hydrolase of the alpha/beta superfamily	R	General function prediction only
288330486	COG0664	cAMP-binding proteins - catabolite gene activator and regulatory subunit of cAMP-dependent protein kinases	T	Signal transduction mechanisms
315251387	COG1595	DNA-directed RNA polymerase specialized sigma subunit, sigma24 homolog	K	Transcription
281400220	COG0110	Acetyltransferase (isoleucine patch superfamily)	R	General function prediction only
282587664	COG1230	Co/Zn/Cd efflux system component	P	Inorganic ion transport and metabolism
281402970	COG0250	Transcription antiterminator	K	Transcription
260634087	COG0671	Membrane-associated phospholipid phosphatase	I	Lipid transport and metabolism
315251955	COG1564	Thiamine pyrophosphokinase	H	Coenzyme transport and metabolism
315250687	COG0545	FKBP-type peptidyl-prolyl cis-trans isomerases 1	O	Posttranslational modification, protein turnover, chaperones
282587714	COG0546	Predicted phosphatases	R	General function prediction only
357559581	COG0739	Membrane proteins related to metalloendopeptidases	M	Cell wall/membrane/envelope biogenesis
281401713	COG2913	Small protein A (tmRNA-binding)	J	Translation, ribosomal structure and biogenesis
260852649	COG1974	SOS-response transcriptional repressors (RecA-mediated autopeptidases)	KT	Multiple classes
307345143	COG1392	Phosphate transport regulator (distant homolog of PhoU)	P	Inorganic ion transport and metabolism
281399778	COG0545	FKBP-type peptidyl-prolyl cis-trans isomerases 1	O	Posttranslational modification, protein turnover, chaperones
288329638	COG1045	Serine acetyltransferase	E	Amino acid transport and metabolism
288330584	COG1309	Transcriptional regulator	K	Transcription
288330810	COG1180	Pyruvate-formate lyase-activating enzyme	O	Posttranslational modification, protein turnover, chaperones
288330321	COG1120	ABC-type cobalamin/Fe3+-siderophores transport systems, ATPase components	PH	Multiple classes
288330866	COG1102	Cytidylate kinase	F	Nucleotide transport and metabolism
288338312	COG1259	Uncharacterized conserved protein	S	Function unknown
304335354	COG1045	Serine acetyltransferase	E	Amino acid transport and metabolism
324987631	COG0110	Acetyltransferase (isoleucine patch superfamily)	R	General function prediction only
270333867	COG1011	Predicted hydrolase (HAD superfamily)	R	General function prediction only
288338103	COG2834	Outer membrane lipoprotein-sorting protein	M	Cell wall/membrane/envelope biogenesis
315249196	COG4185	Uncharacterized protein conserved in bacteria	S	Function unknown
323094768	COG0115	Branched-chain amino acid aminotransferase/4-amino-4-deoxychorismate lyase	EH	Multiple classes
315249999	COG1309	Transcriptional regulator	K	Transcription
281404732	COG0848	Biopolymer transport protein	U	Intracellular trafficking, secretion, and vesicular transport
307345704	COG5010	Flp pilus assembly protein TadD, contains TPR repeats	U	Intracellular trafficking, secretion, and vesicular transport
307345625	COG1309	Transcriptional regulator	K	Transcription
288330005	COG1309	Transcriptional regulator	K	Transcription
288332081	COG1143	Formate hydrogenlyase subunit 6/NADH:ubiquinone oxidoreductase 23 kD subunit (chain I)	C	Energy production and conversion
302484114	COG3758	Uncharacterized protein conserved in bacteria	S	Function unknown
288330035	COG1444	Predicted P-loop ATPase fused to an acetyltransferase	R	General function prediction only
281399695	COG1132	ABC-type multidrug transport system, ATPase and permease components	V	Defense mechanisms
315250545	COG2091	Phosphopantetheinyl transferase	H	Coenzyme transport and metabolism
281298513	COG3560	Predicted oxidoreductase related to nitroreductase	R	General function prediction only
288330963	COG2091	Phosphopantetheinyl transferase	H	Coenzyme transport and metabolism
315251807	COG0115	Branched-chain amino acid aminotransferase/4-amino-4-deoxychorismate lyase	EH	Multiple classes
302482024	COG0550	Topoisomerase IA	L	Replication, recombination and repair
260636221	COG4185	Uncharacterized protein conserved in bacteria	S	Function unknown
304334431	COG1132	ABC-type multidrug transport system, ATPase and permease components	V	Defense mechanisms
339608786	COG4783	Putative Zn-dependent protease, contains TPR repeats	R	General function prediction only
357553791	COG1428	Deoxynucleoside kinases	F	Nucleotide transport and metabolism
260634380	COG0637	Predicted phosphatase/phosphohexomutase	R	General function prediction only
357560519	COG0664	cAMP-binding proteins - catabolite gene activator and regulatory subunit of cAMP-dependent protein kinases	T	Signal transduction mechanisms
339607612	COG1595	DNA-directed RNA polymerase specialized sigma subunit, sigma24 homolog	K	Transcription
288329139	COG1595	DNA-directed RNA polymerase specialized sigma subunit, sigma24 homolog	K	Transcription
315250921	COG1595	DNA-directed RNA polymerase specialized sigma subunit, sigma24 homolog	K	Transcription
281402998	COG1943	Transposase and inactivated derivatives	L	Replication, recombination and repair
339610221	COG2096	Uncharacterized conserved protein	S	Function unknown
343923895	COG0212	5-formyltetrahydrofolate cyclo-ligase	H	Coenzyme transport and metabolism
357557229	COG0105	Nucleoside diphosphate kinase	F	Nucleotide transport and metabolism
281300247	COG3152	Predicted membrane protein	S	Function unknown
281402783	COG1259	Uncharacterized conserved protein	S	Function unknown
281402995	COG3385	FOG: Transposase and inactivated derivatives	L	Replication, recombination and repair
307344839	COG0848	Biopolymer transport protein	U	Intracellular trafficking, secretion, and vesicular transport
288333467	COG3501	Uncharacterized protein conserved in bacteria	S	Function unknown
357559657	COG0350	Methylated DNA-protein cysteine methyltransferase	L	Replication, recombination and repair
288329776	COG1595	DNA-directed RNA polymerase specialized sigma subunit, sigma24 homolog	K	Transcription
281306652	COG0848	Biopolymer transport protein	U	Intracellular trafficking, secretion, and vesicular transport
260634269	COG2846	Regulator of cell morphogenesis and NO signaling	D	Cell cycle control, cell division, chromosome partitioning
281300525	COG0456	Acetyltransferases	R	General function prediction only
281405220	COG0776	Bacterial nucleoid DNA-binding protein	L	Replication, recombination and repair
288328782	COG1309	Transcriptional regulator	K	Transcription
288332194	COG0810	Periplasmic protein TonB, links inner and outer membranes	M	Cell wall/membrane/envelope biogenesis
288330431	COG0848	Biopolymer transport protein	U	Intracellular trafficking, secretion, and vesicular transport
288331388	COG3758	Uncharacterized protein conserved in bacteria	S	Function unknown
307346712	COG1399	Predicted metal-binding, possibly nucleic acid-binding protein	R	General function prediction only
324986566	COG3943	Virulence protein	R	General function prediction only
339608598	COG4333	Uncharacterized protein conserved in bacteria	S	Function unknown
282588175	COG0498	Threonine synthase	E	Amino acid transport and metabolism
307346327	COG2862	Predicted membrane protein	S	Function unknown
339618725	COG2825	Outer membrane protein	M	Cell wall/membrane/envelope biogenesis
307346446	COG3428	Predicted membrane protein	S	Function unknown
288333494	COG0732	Restriction endonuclease S subunits	V	Defense mechanisms
324988766	COG5545	Predicted P-loop ATPase and inactivated derivatives	R	General function prediction only
315249618	COG3118	Thioredoxin domain-containing protein	O	Posttranslational modification, protein turnover, chaperones
302150175	COG3467	Predicted flavin-nucleotide-binding protein	R	General function prediction only
383357075	COG3184	Uncharacterized protein conserved in bacteria	S	Function unknown
307345286	COG0776	Bacterial nucleoid DNA-binding protein	L	Replication, recombination and repair
315665773	COG0735	Fe2+/Zn2+ uptake regulation proteins	P	Inorganic ion transport and metabolism
315249155	COG0732	Restriction endonuclease S subunits	V	Defense mechanisms
260850628	COG4272	Predicted membrane protein	S	Function unknown
315251390	COG2510	Predicted membrane protein	S	Function unknown
339609131	COG4282	Protein involved in beta-1,3-glucan synthesis	G	Carbohydrate transport and metabolism
288335671	COG0810	Periplasmic protein TonB, links inner and outer membranes	M	Cell wall/membrane/envelope biogenesis
323094834	COG3547	Transposase and inactivated derivatives	L	Replication, recombination and repair
357557863	COG1225	Peroxiredoxin	O	Posttranslational modification, protein turnover, chaperones
357554749	COG1262	Uncharacterized conserved protein	S	Function unknown
260537252	COG3335	Transposase and inactivated derivatives	L	Replication, recombination and repair
325481972	COG1309	Transcriptional regulator	K	Transcription
339606450	COG0026	Phosphoribosylaminoimidazole carboxylase (NCAIR synthetase)	F	Nucleotide transport and metabolism
302148955	COG3759	Predicted membrane protein	S	Function unknown
307345756	COG0801	7,8-dihydro-6-hydroxymethylpterin-pyrophosphokinase	H	Coenzyme transport and metabolism
288332414	COG4646	DNA methylase	KL	Multiple classes
326944691	COG1952	Preprotein translocase subunit SecB	U	Intracellular trafficking, secretion, and vesicular transport
281305854	COG3152	Predicted membrane protein	S	Function unknown
324987375	COG3654	Prophage maintenance system killer protein	R	General function prediction only
281306611	COG0801	7,8-dihydro-6-hydroxymethylpterin-pyrophosphokinase	H	Coenzyme transport and metabolism
302482469	COG0607	Rhodanese-related sulfurtransferase	P	Inorganic ion transport and metabolism
282588956	COG1051	ADP-ribose pyrophosphatase	F	Nucleotide transport and metabolism
304336555	COG3943	Virulence protein	R	General function prediction only
323094023	COG2076	Membrane transporters of cations and cationic drugs	P	Inorganic ion transport and metabolism
315250413	COG0764	3-hydroxymyristoyl/3-hydroxydecanoyl-(acyl carrier protein) dehydratases	I	Lipid transport and metabolism
339613657	COG0317	Guanosine polyphosphate pyrophosphohydrolases/synthetases	TK	Multiple classes
288338612	COG2315	Uncharacterized protein conserved in bacteria	S	Function unknown
281400267	COG0801	7,8-dihydro-6-hydroxymethylpterin-pyrophosphokinase	H	Coenzyme transport and metabolism
260636122	COG3152	Predicted membrane protein	S	Function unknown
288329740	COG0239	Integral membrane protein possibly involved in chromosome condensation	D	Cell cycle control, cell division, chromosome partitioning
281402794	COG3943	Virulence protein	R	General function prediction only
260850860	COG0550	Topoisomerase IA	L	Replication, recombination and repair
281305288	COG2826	Transposase and inactivated derivatives, IS30 family	L	Replication, recombination and repair
281403014	COG0347	Nitrogen regulatory protein PII	E	Amino acid transport and metabolism
288336593	COG4679	Phage-related protein	S	Function unknown
357560518	COG2076	Membrane transporters of cations and cationic drugs	P	Inorganic ion transport and metabolism
270334315	COG0755	ABC-type transport system involved in cytochrome c biogenesis, permease component	O	Posttranslational modification, protein turnover, chaperones
343919115	COG1733	Predicted transcriptional regulators	K	Transcription
260635342	COG3620	Predicted transcriptional regulator with C-terminal CBS domains	K	Transcription
304334679	COG3041	Uncharacterized protein conserved in bacteria	S	Function unknown
315251365	COG1733	Predicted transcriptional regulators	K	Transcription
357559701	COG1917	Uncharacterized conserved protein, contains double-stranded beta-helix domain	S	Function unknown
339612649	COG2826	Transposase and inactivated derivatives, IS30 family	L	Replication, recombination and repair
357560295	COG3118	Thioredoxin domain-containing protein	O	Posttranslational modification, protein turnover, chaperones
315251840	COG2388	Predicted acetyltransferase	R	General function prediction only
281402325	COG2388	Predicted acetyltransferase	R	General function prediction only
383356384	COG1733	Predicted transcriptional regulators	K	Transcription
288331332	COG2388	Predicted acetyltransferase	R	General function prediction only
260534452	COG3041	Uncharacterized protein conserved in bacteria	S	Function unknown
315251354	COG4115	Uncharacterized protein conserved in bacteria	S	Function unknown
383354766	COG3041	Uncharacterized protein conserved in bacteria	S	Function unknown
270333329	COG3464	Transposase and inactivated derivatives	L	Replication, recombination and repair
357555250	COG5464	Uncharacterized conserved protein	S	Function unknown
339607335	COG4977	Transcriptional regulator containing an amidase domain and an AraC-type DNA-binding HTH domain	K	Transcription
281299199	COG1724	Predicted periplasmic or secreted lipoprotein	N	Cell motility
339609556	COG3501	Uncharacterized protein conserved in bacteria	S	Function unknown
260535137	COG4974	Site-specific recombinase XerD	L	Replication, recombination and repair
288331698	COG3620	Predicted transcriptional regulator with C-terminal CBS domains	K	Transcription
288338268	COG2704	Anaerobic C4-dicarboxylate transporter	R	General function prediction only
339606930	COG2274	ABC-type bacteriocin/lantibiotic exporters, contain an N-terminal double-glycine peptidase domain	V	Defense mechanisms
339609400	COG3328	Transposase and inactivated derivatives	L	Replication, recombination and repair
260634554	COG3209	Rhs family protein	M	Cell wall/membrane/envelope biogenesis
304336111	COG4677	Pectin methylesterase	G	Carbohydrate transport and metabolism
288330658	COG0553	Superfamily II DNA/RNA helicases, SNF2 family	KL	Multiple classes
260852471	COG2373	Large extracellular alpha-helical protein	R	General function prediction only
288332913	COG2373	Large extracellular alpha-helical protein	R	General function prediction only
288337216	COG0433	Predicted ATPase	R	General function prediction only
304335866	COG2373	Large extracellular alpha-helical protein	R	General function prediction only
324986619	COG1196	Chromosome segregation ATPases	D	Cell cycle control, cell division, chromosome partitioning
260851921	COG2911	Uncharacterized protein conserved in bacteria	S	Function unknown
260636055	COG0514	Superfamily II DNA helicase	L	Replication, recombination and repair
288328648	COG3209	Rhs family protein	M	Cell wall/membrane/envelope biogenesis
288332330	COG2911	Uncharacterized protein conserved in bacteria	S	Function unknown
260852958	COG1429	Cobalamin biosynthesis protein CobN and related Mg-chelatases	H	Coenzyme transport and metabolism
343922297	COG2911	Uncharacterized protein conserved in bacteria	S	Function unknown
288331777	COG1538	Outer membrane protein	MU	Multiple classes
281401853	COG3458	Acetyl esterase (deacetylase)	Q	Secondary metabolites biosynthesis, transport and catabolism
315250746	COG4227	Antirestriction protein	L	Replication, recombination and repair
288337218	COG0515	Serine/threonine protein kinase	RTKL	Multiple classes
288336888	COG1020	Non-ribosomal peptide synthetase modules and related proteins	Q	Secondary metabolites biosynthesis, transport and catabolism
315251025	COG4692	Predicted neuraminidase (sialidase)	G	Carbohydrate transport and metabolism
288332625	COG0642	Signal transduction histidine kinase	T	Signal transduction mechanisms
339608492	COG0326	Molecular chaperone, HSP90 family	O	Posttranslational modification, protein turnover, chaperones
288332703	COG4724	Endo-beta-N-acetylglucosaminidase D	G	Carbohydrate transport and metabolism
288337766	COG0642	Signal transduction histidine kinase	T	Signal transduction mechanisms
339608082	COG0610	Type I site-specific restriction-modification system, R (restriction) subunit and related helicases	V	Defense mechanisms
260852363	COG0810	Periplasmic protein TonB, links inner and outer membranes	M	Cell wall/membrane/envelope biogenesis
260852157	COG0419	ATPase involved in DNA repair	L	Replication, recombination and repair
343922563	COG0610	Type I site-specific restriction-modification system, R (restriction) subunit and related helicases	V	Defense mechanisms
302149900	COG0610	Type I site-specific restriction-modification system, R (restriction) subunit and related helicases	V	Defense mechanisms
302149962	COG0507	ATP-dependent exoDNAse (exonuclease V), alpha subunit - helicase superfamily I member	L	Replication, recombination and repair
288329844	COG0610	Type I site-specific restriction-modification system, R (restriction) subunit and related helicases	V	Defense mechanisms
288333226	COG2205	Osmosensitive K+ channel histidine kinase	T	Signal transduction mechanisms
288334521	COG0587	DNA polymerase III, alpha subunit	L	Replication, recombination and repair
288337614	COG5337	Spore coat assembly protein	M	Cell wall/membrane/envelope biogenesis
326946068	COG4206	Outer membrane cobalamin receptor protein	H	Coenzyme transport and metabolism
281401556	COG1629	Outer membrane receptor proteins, mostly Fe transport	P	Inorganic ion transport and metabolism
260636161	COG1629	Outer membrane receptor proteins, mostly Fe transport	P	Inorganic ion transport and metabolism
260853046	COG1112	Superfamily I DNA and RNA helicases and helicase subunits	L	Replication, recombination and repair
288330090	COG4771	Outer membrane receptor for ferrienterochelin and colicins	P	Inorganic ion transport and metabolism
288332842	COG0513	Superfamily II DNA and RNA helicases	LKJ	Multiple classes
315251670	COG4771	Outer membrane receptor for ferrienterochelin and colicins	P	Inorganic ion transport and metabolism
260851937	COG1074	ATP-dependent exoDNAse (exonuclease V) beta subunit (contains helicase and exonuclease domains)	L	Replication, recombination and repair
288333384	COG1074	ATP-dependent exoDNAse (exonuclease V) beta subunit (contains helicase and exonuclease domains)	L	Replication, recombination and repair
288328750	COG4771	Outer membrane receptor for ferrienterochelin and colicins	P	Inorganic ion transport and metabolism
288332567	COG1196	Chromosome segregation ATPases	D	Cell cycle control, cell division, chromosome partitioning
302150884	COG0610	Type I site-specific restriction-modification system, R (restriction) subunit and related helicases	V	Defense mechanisms
260850712	COG1629	Outer membrane receptor proteins, mostly Fe transport	P	Inorganic ion transport and metabolism
288331940	COG4771	Outer membrane receptor for ferrienterochelin and colicins	P	Inorganic ion transport and metabolism
288331772	COG4206	Outer membrane cobalamin receptor protein	H	Coenzyme transport and metabolism
288334222	COG3209	Rhs family protein	M	Cell wall/membrane/envelope biogenesis
288328928	COG1629	Outer membrane receptor proteins, mostly Fe transport	P	Inorganic ion transport and metabolism
288338018	COG1629	Outer membrane receptor proteins, mostly Fe transport	P	Inorganic ion transport and metabolism
343920014	COG4206	Outer membrane cobalamin receptor protein	H	Coenzyme transport and metabolism
288329120	COG1629	Outer membrane receptor proteins, mostly Fe transport	P	Inorganic ion transport and metabolism
288337886	COG4206	Outer membrane cobalamin receptor protein	H	Coenzyme transport and metabolism
343919503	COG1629	Outer membrane receptor proteins, mostly Fe transport	P	Inorganic ion transport and metabolism
288336474	COG0610	Type I site-specific restriction-modification system, R (restriction) subunit and related helicases	V	Defense mechanisms
288337965	COG1629	Outer membrane receptor proteins, mostly Fe transport	P	Inorganic ion transport and metabolism
302149489	COG1409	Predicted phosphohydrolases	R	General function prediction only
288332620	COG1629	Outer membrane receptor proteins, mostly Fe transport	P	Inorganic ion transport and metabolism
260852357	COG1629	Outer membrane receptor proteins, mostly Fe transport	P	Inorganic ion transport and metabolism
260633458	COG3179	Predicted chitinase	R	General function prediction only
288336620	COG4771	Outer membrane receptor for ferrienterochelin and colicins	P	Inorganic ion transport and metabolism
288329468	COG3209	Rhs family protein	M	Cell wall/membrane/envelope biogenesis
260850631	COG1629	Outer membrane receptor proteins, mostly Fe transport	P	Inorganic ion transport and metabolism
339611363	COG0286	Type I restriction-modification system methyltransferase subunit	V	Defense mechanisms
260853057	COG0860	N-acetylmuramoyl-L-alanine amidase	M	Cell wall/membrane/envelope biogenesis
304335780	COG0612	Predicted Zn-dependent peptidases	R	General function prediction only
260537375	COG4206	Outer membrane cobalamin receptor protein	H	Coenzyme transport and metabolism
260850904	COG0342	Preprotein translocase subunit SecD	U	Intracellular trafficking, secretion, and vesicular transport
260535037	COG3501	Uncharacterized protein conserved in bacteria	S	Function unknown
260852170	COG0612	Predicted Zn-dependent peptidases	R	General function prediction only
260853019	COG1629	Outer membrane receptor proteins, mostly Fe transport	P	Inorganic ion transport and metabolism
315251054	COG2207	AraC-type DNA-binding domain-containing proteins	K	Transcription
288337891	COG4206	Outer membrane cobalamin receptor protein	H	Coenzyme transport and metabolism
288332343	COG1404	Subtilisin-like serine proteases	O	Posttranslational modification, protein turnover, chaperones
288335386	COG0642	Signal transduction histidine kinase	T	Signal transduction mechanisms
260852966	COG0612	Predicted Zn-dependent peptidases	R	General function prediction only
281401852	COG3292	Predicted periplasmic ligand-binding sensor domain	T	Signal transduction mechanisms
343917925	COG1629	Outer membrane receptor proteins, mostly Fe transport	P	Inorganic ion transport and metabolism
339610122	COG1196	Chromosome segregation ATPases	D	Cell cycle control, cell division, chromosome partitioning
260852985	COG4928	Predicted P-loop ATPase	R	General function prediction only
260851938	COG3857	ATP-dependent nuclease, subunit B	L	Replication, recombination and repair
288334734	COG3501	Uncharacterized protein conserved in bacteria	S	Function unknown
304335803	COG0210	Superfamily I DNA and RNA helicases	L	Replication, recombination and repair
260851410	COG1640	4-alpha-glucanotransferase	G	Carbohydrate transport and metabolism
288335319	COG0270	Site-specific DNA methylase	L	Replication, recombination and repair
343920787	COG3972	Superfamily I DNA and RNA helicases	R	General function prediction only
339608084	COG0286	Type I restriction-modification system methyltransferase subunit	V	Defense mechanisms
324986970	COG3972	Superfamily I DNA and RNA helicases	R	General function prediction only
260850593	COG1305	Transglutaminase-like enzymes, putative cysteine proteases	E	Amino acid transport and metabolism
260852909	COG0457	FOG: TPR repeat	R	General function prediction only
260850621	COG0768	Cell division protein FtsI/penicillin-binding protein 2	M	Cell wall/membrane/envelope biogenesis
260850456	COG0542	ATPases with chaperone activity, ATP-binding subunit	O	Posttranslational modification, protein turnover, chaperones
260852054	COG3250	Beta-galactosidase/beta-glucuronidase	G	Carbohydrate transport and metabolism
288337181	COG1501	Alpha-glucosidases, family 31 of glycosyl hydrolases	G	Carbohydrate transport and metabolism
288330317	COG0553	Superfamily II DNA/RNA helicases, SNF2 family	KL	Multiple classes
260852368	COG4485	Predicted membrane protein	S	Function unknown
304335766	COG0308	Aminopeptidase N	E	Amino acid transport and metabolism
326946148	COG2755	Lysophospholipase L1 and related esterases	E	Amino acid transport and metabolism
288333054	COG5545	Predicted P-loop ATPase and inactivated derivatives	R	General function prediction only
260851285	COG1506	Dipeptidyl aminopeptidases/acylaminoacyl-peptidases	E	Amino acid transport and metabolism
260850539	COG1198	Primosomal protein N' (replication factor Y) - superfamily II helicase	L	Replication, recombination and repair
260851922	COG4775	Outer membrane protein/protective antigen OMA87	M	Cell wall/membrane/envelope biogenesis
260853131	COG1629	Outer membrane receptor proteins, mostly Fe transport	P	Inorganic ion transport and metabolism
260850457	COG0489	ATPases involved in chromosome partitioning	D	Cell cycle control, cell division, chromosome partitioning
302149092	COG4928	Predicted P-loop ATPase	R	General function prediction only
288334151	COG0489	ATPases involved in chromosome partitioning	D	Cell cycle control, cell division, chromosome partitioning
260851904	COG1629	Outer membrane receptor proteins, mostly Fe transport	P	Inorganic ion transport and metabolism
302150101	COG0642	Signal transduction histidine kinase	T	Signal transduction mechanisms
260535702	COG3209	Rhs family protein	M	Cell wall/membrane/envelope biogenesis
315249312	COG1401	GTPase subunit of restriction endonuclease	V	Defense mechanisms
260633628	COG1629	Outer membrane receptor proteins, mostly Fe transport	P	Inorganic ion transport and metabolism
288336592	COG1629	Outer membrane receptor proteins, mostly Fe transport	P	Inorganic ion transport and metabolism
288335354	COG4694	Uncharacterized protein conserved in bacteria	S	Function unknown
260852335	COG0209	Ribonucleotide reductase, alpha subunit	F	Nucleotide transport and metabolism
288332329	COG4775	Outer membrane protein/protective antigen OMA87	M	Cell wall/membrane/envelope biogenesis
260852813	COG3292	Predicted periplasmic ligand-binding sensor domain	T	Signal transduction mechanisms
260534527	COG1629	Outer membrane receptor proteins, mostly Fe transport	P	Inorganic ion transport and metabolism
288335466	COG1401	GTPase subunit of restriction endonuclease	V	Defense mechanisms
343920340	COG1472	Beta-glucosidase-related glycosidases	G	Carbohydrate transport and metabolism
343918034	COG1629	Outer membrane receptor proteins, mostly Fe transport	P	Inorganic ion transport and metabolism
324987504	COG4771	Outer membrane receptor for ferrienterochelin and colicins	P	Inorganic ion transport and metabolism
260537313	COG1204	Superfamily II helicase	R	General function prediction only
343920339	COG1472	Beta-glucosidase-related glycosidases	G	Carbohydrate transport and metabolism
339618717	COG1629	Outer membrane receptor proteins, mostly Fe transport	P	Inorganic ion transport and metabolism
288331694	COG0642	Signal transduction histidine kinase	T	Signal transduction mechanisms
315251391	COG1629	Outer membrane receptor proteins, mostly Fe transport	P	Inorganic ion transport and metabolism
260852693	COG0475	Kef-type K+ transport systems, membrane components	P	Inorganic ion transport and metabolism
288331130	COG1629	Outer membrane receptor proteins, mostly Fe transport	P	Inorganic ion transport and metabolism
339617938	COG1629	Outer membrane receptor proteins, mostly Fe transport	P	Inorganic ion transport and metabolism
339610151	COG1033	Predicted exporters of the RND superfamily	R	General function prediction only
288337480	COG0079	Histidinol-phosphate/aromatic aminotransferase and cobyric acid decarboxylase	E	Amino acid transport and metabolism
339617931	COG1629	Outer membrane receptor proteins, mostly Fe transport	P	Inorganic ion transport and metabolism
343922568	COG0286	Type I restriction-modification system methyltransferase subunit	V	Defense mechanisms
260851534	COG0306	Phosphate/sulphate permeases	P	Inorganic ion transport and metabolism
288331256	COG1629	Outer membrane receptor proteins, mostly Fe transport	P	Inorganic ion transport and metabolism
281400760	COG1203	Predicted helicases	R	General function prediction only
281401388	COG2274	ABC-type bacteriocin/lantibiotic exporters, contain an N-terminal double-glycine peptidase domain	V	Defense mechanisms
260852571	COG1629	Outer membrane receptor proteins, mostly Fe transport	P	Inorganic ion transport and metabolism
339611364	COG4694	Uncharacterized protein conserved in bacteria	S	Function unknown
288333154	COG4783	Putative Zn-dependent protease, contains TPR repeats	R	General function prediction only
288329330	COG2274	ABC-type bacteriocin/lantibiotic exporters, contain an N-terminal double-glycine peptidase domain	V	Defense mechanisms
260633517	COG4771	Outer membrane receptor for ferrienterochelin and colicins	P	Inorganic ion transport and metabolism
304336385	COG5010	Flp pilus assembly protein TadD, contains TPR repeats	U	Intracellular trafficking, secretion, and vesicular transport
288331257	COG2274	ABC-type bacteriocin/lantibiotic exporters, contain an N-terminal double-glycine peptidase domain	V	Defense mechanisms
288333053	COG0749	DNA polymerase I - 3'-5' exonuclease and polymerase domains	L	Replication, recombination and repair
260851268	COG3757	Lyzozyme M1 (1,4-beta-N-acetylmuramidase)	M	Cell wall/membrane/envelope biogenesis
260852950	COG1404	Subtilisin-like serine proteases	O	Posttranslational modification, protein turnover, chaperones
260851978	COG4775	Outer membrane protein/protective antigen OMA87	M	Cell wall/membrane/envelope biogenesis
288334043	COG1629	Outer membrane receptor proteins, mostly Fe transport	P	Inorganic ion transport and metabolism
288333177	COG3669	Alpha-L-fucosidase	G	Carbohydrate transport and metabolism
260852536	COG2217	Cation transport ATPase	P	Inorganic ion transport and metabolism
260852119	COG1480	Predicted membrane-associated HD superfamily hydrolase	R	General function prediction only
288334274	COG4694	Uncharacterized protein conserved in bacteria	S	Function unknown
260852738	COG0419	ATPase involved in DNA repair	L	Replication, recombination and repair
288331115	COG4206	Outer membrane cobalamin receptor protein	H	Coenzyme transport and metabolism
304336337	COG1884	Methylmalonyl-CoA mutase, N-terminal domain/subunit	I	Lipid transport and metabolism
288329380	COG1700	Uncharacterized conserved protein	S	Function unknown
304335242	COG1629	Outer membrane receptor proteins, mostly Fe transport	P	Inorganic ion transport and metabolism
281401362	COG0249	Mismatch repair ATPase (MutS family)	L	Replication, recombination and repair
304335659	COG1479	Uncharacterized conserved protein	S	Function unknown
260634650	COG4942	Membrane-bound metallopeptidase	D	Cell cycle control, cell division, chromosome partitioning
304335121	COG1629	Outer membrane receptor proteins, mostly Fe transport	P	Inorganic ion transport and metabolism
260851772	COG4235	Cytochrome c biogenesis factor	O	Posttranslational modification, protein turnover, chaperones
288329055	COG3501	Uncharacterized protein conserved in bacteria	S	Function unknown
288331738	COG3525	N-acetyl-beta-hexosaminidase	G	Carbohydrate transport and metabolism
343919508	COG3513	Uncharacterized protein conserved in bacteria	S	Function unknown
260851358	COG2885	Outer membrane protein and related peptidoglycan-associated (lipo)proteins	M	Cell wall/membrane/envelope biogenesis
260851801	COG0658	Predicted membrane metal-binding protein	R	General function prediction only
304334832	COG1404	Subtilisin-like serine proteases	O	Posttranslational modification, protein turnover, chaperones
324989164	COG1479	Uncharacterized conserved protein	S	Function unknown
260852763	COG4206	Outer membrane cobalamin receptor protein	H	Coenzyme transport and metabolism
288332847	COG2153	Predicted acyltransferase	R	General function prediction only
288328848	COG3593	Predicted ATP-dependent endonuclease of the OLD family	L	Replication, recombination and repair
288330092	COG3501	Uncharacterized protein conserved in bacteria	S	Function unknown
260852418	COG0475	Kef-type K+ transport systems, membrane components	P	Inorganic ion transport and metabolism
260850403	COG1479	Uncharacterized conserved protein	S	Function unknown
288334405	COG3179	Predicted chitinase	R	General function prediction only
260852767	COG1555	DNA uptake protein and related DNA-binding proteins	L	Replication, recombination and repair
260852459	COG4206	Outer membrane cobalamin receptor protein	H	Coenzyme transport and metabolism
288333375	COG4206	Outer membrane cobalamin receptor protein	H	Coenzyme transport and metabolism
304335154	COG1555	DNA uptake protein and related DNA-binding proteins	L	Replication, recombination and repair
288331911	COG3292	Predicted periplasmic ligand-binding sensor domain	T	Signal transduction mechanisms
343923568	COG4206	Outer membrane cobalamin receptor protein	H	Coenzyme transport and metabolism
304335720	COG1282	NAD/NADP transhydrogenase beta subunit	C	Energy production and conversion
260851759	COG2217	Cation transport ATPase	P	Inorganic ion transport and metabolism
260633917	COG0419	ATPase involved in DNA repair	L	Replication, recombination and repair
304334960	COG4206	Outer membrane cobalamin receptor protein	H	Coenzyme transport and metabolism
288332828	COG2217	Cation transport ATPase	P	Inorganic ion transport and metabolism
260850510	COG1368	Phosphoglycerol transferase and related proteins, alkaline phosphatase superfamily	M	Cell wall/membrane/envelope biogenesis
288329381	COG1401	GTPase subunit of restriction endonuclease	V	Defense mechanisms
288329391	COG1117	ABC-type phosphate transport system, ATPase component	P	Inorganic ion transport and metabolism
260851347	COG0358	DNA primase (bacterial type)	L	Replication, recombination and repair
260852899	COG0149	Triosephosphate isomerase	G	Carbohydrate transport and metabolism
288330366	COG0776	Bacterial nucleoid DNA-binding protein	L	Replication, recombination and repair
260633440	COG1479	Uncharacterized conserved protein	S	Function unknown
281401793	COG0642	Signal transduction histidine kinase	T	Signal transduction mechanisms
260852112	COG0471	Di- and tricarboxylate transporters	P	Inorganic ion transport and metabolism
288336578	COG3292	Predicted periplasmic ligand-binding sensor domain	T	Signal transduction mechanisms
315250886	COG4928	Predicted P-loop ATPase	R	General function prediction only
288336996	COG0612	Predicted Zn-dependent peptidases	R	General function prediction only
288336817	COG3209	Rhs family protein	M	Cell wall/membrane/envelope biogenesis
260850440	COG0795	Predicted permeases	R	General function prediction only
288337764	COG3458	Acetyl esterase (deacetylase)	Q	Secondary metabolites biosynthesis, transport and catabolism
304335276	COG0326	Molecular chaperone, HSP90 family	O	Posttranslational modification, protein turnover, chaperones
260850480	COG0706	Preprotein translocase subunit YidC	U	Intracellular trafficking, secretion, and vesicular transport
343923733	COG1479	Uncharacterized conserved protein	S	Function unknown
383356083	COG0419	ATPase involved in DNA repair	L	Replication, recombination and repair
288331625	COG3307	Lipid A core - O-antigen ligase and related enzymes	M	Cell wall/membrane/envelope biogenesis
288331284	COG1479	Uncharacterized conserved protein	S	Function unknown
304336338	COG1884	Methylmalonyl-CoA mutase, N-terminal domain/subunit	I	Lipid transport and metabolism
304335146	COG0249	Mismatch repair ATPase (MutS family)	L	Replication, recombination and repair
288336889	COG0318	Acyl-CoA synthetases (AMP-forming)/AMP-acid ligases II	IQ	Multiple classes
302151146	COG1032	Fe-S oxidoreductase	C	Energy production and conversion
288330195	COG3083	Predicted hydrolase of alkaline phosphatase superfamily	R	General function prediction only
260633482	COG4928	Predicted P-loop ATPase	R	General function prediction only
343920463	COG3083	Predicted hydrolase of alkaline phosphatase superfamily	R	General function prediction only
288331255	COG1944	Uncharacterized conserved protein	S	Function unknown
339609602	COG2865	Predicted transcriptional regulator containing an HTH domain and an uncharacterized domain shared with the mammalian protein Schlafen	K	Transcription
383356685	COG0249	Mismatch repair ATPase (MutS family)	L	Replication, recombination and repair
260852302	COG4412	Uncharacterized protein conserved in bacteria	S	Function unknown
288333371	COG0249	Mismatch repair ATPase (MutS family)	L	Replication, recombination and repair
260850972	COG0826	Collagenase and related proteases	O	Posttranslational modification, protein turnover, chaperones
260850934	COG0006	Xaa-Pro aminopeptidase	E	Amino acid transport and metabolism
260851798	COG0591	Na+/proline symporter	ER	Multiple classes
260852061	COG4783	Putative Zn-dependent protease, contains TPR repeats	R	General function prediction only
260853068	COG4235	Cytochrome c biogenesis factor	O	Posttranslational modification, protein turnover, chaperones
339608649	COG2207	AraC-type DNA-binding domain-containing proteins	K	Transcription
288328846	COG3513	Uncharacterized protein conserved in bacteria	S	Function unknown
288332821	COG3063	Tfp pilus assembly protein PilF	NU	Multiple classes
288330752	COG3941	Mu-like prophage protein	R	General function prediction only
260853088	COG0249	Mismatch repair ATPase (MutS family)	L	Replication, recombination and repair
260853099	COG1807	4-amino-4-deoxy-L-arabinose transferase and related glycosyltransferases of PMT family	M	Cell wall/membrane/envelope biogenesis
304335140	COG2956	Predicted N-acetylglucosaminyl transferase	G	Carbohydrate transport and metabolism
288331697	COG0286	Type I restriction-modification system methyltransferase subunit	V	Defense mechanisms
343918596	COG2189	Adenine specific DNA methylase Mod	L	Replication, recombination and repair
260851896	COG0616	Periplasmic serine proteases (ClpP class)	OU	Multiple classes
339608762	COG0438	Glycosyltransferase	M	Cell wall/membrane/envelope biogenesis
260850702	COG0737	5'-nucleotidase/2',3'-cyclic phosphodiesterase and related esterases	F	Nucleotide transport and metabolism
281402282	COG0433	Predicted ATPase	R	General function prediction only
315251135	COG1404	Subtilisin-like serine proteases	O	Posttranslational modification, protein turnover, chaperones
304335335	COG3882	Predicted enzyme involved in methoxymalonyl-ACP biosynthesis	Q	Secondary metabolites biosynthesis, transport and catabolism
260635865	COG4099	Predicted peptidase	R	General function prediction only
302151191	COG0003	Oxyanion-translocating ATPase	P	Inorganic ion transport and metabolism
288330816	COG0476	Dinucleotide-utilizing enzymes involved in molybdopterin and thiamine biosynthesis family 2	H	Coenzyme transport and metabolism
288332829	COG1807	4-amino-4-deoxy-L-arabinose transferase and related glycosyltransferases of PMT family	M	Cell wall/membrane/envelope biogenesis
288329326	COG2312	Erythromycin esterase homolog	R	General function prediction only
288333061	COG4626	Phage terminase-like protein, large subunit	R	General function prediction only
304336816	COG4412	Uncharacterized protein conserved in bacteria	S	Function unknown
324987180	COG3972	Superfamily I DNA and RNA helicases	R	General function prediction only
343922274	COG1165	2-succinyl-6-hydroxy-2,4-cyclohexadiene-1-carboxylate synthase	H	Coenzyme transport and metabolism
260851049	COG0793	Periplasmic protease	M	Cell wall/membrane/envelope biogenesis
260852977	COG2985	Predicted permease	R	General function prediction only
260852481	COG4886	Leucine-rich repeat (LRR) protein	S	Function unknown
315249855	COG3757	Lyzozyme M1 (1,4-beta-N-acetylmuramidase)	M	Cell wall/membrane/envelope biogenesis
302150375	COG0286	Type I restriction-modification system methyltransferase subunit	V	Defense mechanisms
281402432	COG4206	Outer membrane cobalamin receptor protein	H	Coenzyme transport and metabolism
281401373	COG1179	Dinucleotide-utilizing enzymes involved in molybdopterin and thiamine biosynthesis family 1	H	Coenzyme transport and metabolism
288328847	COG0210	Superfamily I DNA and RNA helicases	L	Replication, recombination and repair
304336486	COG5010	Flp pilus assembly protein TadD, contains TPR repeats	U	Intracellular trafficking, secretion, and vesicular transport
288332956	COG1165	2-succinyl-6-hydroxy-2,4-cyclohexadiene-1-carboxylate synthase	H	Coenzyme transport and metabolism
260851221	COG0497	ATPase involved in DNA repair	L	Replication, recombination and repair
315249718	COG0438	Glycosyltransferase	M	Cell wall/membrane/envelope biogenesis
260851352	COG2067	Long-chain fatty acid transport protein	I	Lipid transport and metabolism
288329383	COG4889	Predicted helicase	R	General function prediction only
339617511	COG0326	Molecular chaperone, HSP90 family	O	Posttranslational modification, protein turnover, chaperones
281399987	COG3669	Alpha-L-fucosidase	G	Carbohydrate transport and metabolism
339614460	COG0534	Na+-driven multidrug efflux pump	V	Defense mechanisms
288333426	COG3525	N-acetyl-beta-hexosaminidase	G	Carbohydrate transport and metabolism
288332580	COG0564	Pseudouridylate synthases, 23S RNA-specific	J	Translation, ribosomal structure and biogenesis
260634173	COG0060	Isoleucyl-tRNA synthetase	J	Translation, ribosomal structure and biogenesis
288331677	COG0286	Type I restriction-modification system methyltransferase subunit	V	Defense mechanisms
288331664	COG3345	Alpha-galactosidase	G	Carbohydrate transport and metabolism
260852644	COG1649	Uncharacterized protein conserved in bacteria	S	Function unknown
288333455	COG0671	Membrane-associated phospholipid phosphatase	I	Lipid transport and metabolism
383357107	COG2189	Adenine specific DNA methylase Mod	L	Replication, recombination and repair
260850559	COG1132	ABC-type multidrug transport system, ATPase and permease components	V	Defense mechanisms
260851866	COG0737	5'-nucleotidase/2',3'-cyclic phosphodiesterase and related esterases	F	Nucleotide transport and metabolism
315251873	COG3507	Beta-xylosidase	G	Carbohydrate transport and metabolism
260852239	COG2207	AraC-type DNA-binding domain-containing proteins	K	Transcription
343921597	COG1807	4-amino-4-deoxy-L-arabinose transferase and related glycosyltransferases of PMT family	M	Cell wall/membrane/envelope biogenesis
288332132	COG3525	N-acetyl-beta-hexosaminidase	G	Carbohydrate transport and metabolism
260851670	COG1524	Uncharacterized proteins of the AP superfamily	R	General function prediction only
288332110	COG2356	Endonuclease I	L	Replication, recombination and repair
260852137	COG1864	DNA/RNA endonuclease G, NUC1	F	Nucleotide transport and metabolism
304334833	COG4886	Leucine-rich repeat (LRR) protein	S	Function unknown
343923097	COG4783	Putative Zn-dependent protease, contains TPR repeats	R	General function prediction only
260851662	COG0621	2-methylthioadenine synthetase	J	Translation, ribosomal structure and biogenesis
304335306	COG3064	Membrane protein involved in colicin uptake	M	Cell wall/membrane/envelope biogenesis
260634549	COG3209	Rhs family protein	M	Cell wall/membrane/envelope biogenesis
288330129	COG3012	Uncharacterized protein conserved in bacteria	S	Function unknown
288330166	COG1353	Predicted hydrolase of the HD superfamily (permuted catalytic motifs)	R	General function prediction only
260635982	COG1106	Predicted ATPases	R	General function prediction only
324987424	COG1401	GTPase subunit of restriction endonuclease	V	Defense mechanisms
339610200	COG4938	Uncharacterized conserved protein	S	Function unknown
288334416	COG0534	Na+-driven multidrug efflux pump	V	Defense mechanisms
339616403	COG2356	Endonuclease I	L	Replication, recombination and repair
260634518	COG0534	Na+-driven multidrug efflux pump	V	Defense mechanisms
260852415	COG0471	Di- and tricarboxylate transporters	P	Inorganic ion transport and metabolism
304336310	COG0658	Predicted membrane metal-binding protein	R	General function prediction only
281399616	COG3673	Uncharacterized conserved protein	S	Function unknown
260852482	COG0472	UDP-N-acetylmuramyl pentapeptide phosphotransferase/UDP-N-acetylglucosamine-1-phosphate transferase	M	Cell wall/membrane/envelope biogenesis
288336478	COG0286	Type I restriction-modification system methyltransferase subunit	V	Defense mechanisms
281401470	COG2194	Predicted membrane-associated, metal-dependent hydrolase	R	General function prediction only
288336822	COG0534	Na+-driven multidrug efflux pump	V	Defense mechanisms
260535887	COG0534	Na+-driven multidrug efflux pump	V	Defense mechanisms
260851081	COG2244	Membrane protein involved in the export of O-antigen and teichoic acid	R	General function prediction only
260850785	COG0534	Na+-driven multidrug efflux pump	V	Defense mechanisms
260850404	COG1479	Uncharacterized conserved protein	S	Function unknown
281399508	COG3673	Uncharacterized conserved protein	S	Function unknown
260634493	COG0841	Cation/multidrug efflux pump	V	Defense mechanisms
304334928	COG3177	Uncharacterized conserved protein	S	Function unknown
339610193	COG0419	ATPase involved in DNA repair	L	Replication, recombination and repair
281401468	COG2244	Membrane protein involved in the export of O-antigen and teichoic acid	R	General function prediction only
288336568	COG1165	2-succinyl-6-hydroxy-2,4-cyclohexadiene-1-carboxylate synthase	H	Coenzyme transport and metabolism
288334711	COG1233	Phytoene dehydrogenase and related proteins	Q	Secondary metabolites biosynthesis, transport and catabolism
343922535	COG0658	Predicted membrane metal-binding protein	R	General function prediction only
315249580	COG0534	Na+-driven multidrug efflux pump	V	Defense mechanisms
288332391	COG4099	Predicted peptidase	R	General function prediction only
260851912	COG0507	ATP-dependent exoDNAse (exonuclease V), alpha subunit - helicase superfamily I member	L	Replication, recombination and repair
260535179	COG0732	Restriction endonuclease S subunits	V	Defense mechanisms
288333884	COG0534	Na+-driven multidrug efflux pump	V	Defense mechanisms
288333137	COG0658	Predicted membrane metal-binding protein	R	General function prediction only
304335634	COG4886	Leucine-rich repeat (LRR) protein	S	Function unknown
260852063	COG4942	Membrane-bound metallopeptidase	D	Cell cycle control, cell division, chromosome partitioning
324986955	COG0840	Methyl-accepting chemotaxis protein	NT	Multiple classes
288333277	COG3182	Uncharacterized iron-regulated membrane protein	S	Function unknown
288338579	COG1660	Predicted P-loop-containing kinase	R	General function prediction only
260852432	COG2895	GTPases - Sulfate adenylate transferase subunit 1	P	Inorganic ion transport and metabolism
383355614	COG4248	Uncharacterized protein with protein kinase and helix-hairpin-helix DNA-binding domains	R	General function prediction only
260851109	COG1211	4-diphosphocytidyl-2-methyl-D-erithritol synthase	I	Lipid transport and metabolism
260851699	COG0683	ABC-type branched-chain amino acid transport systems, periplasmic component	E	Amino acid transport and metabolism
260853102	COG2067	Long-chain fatty acid transport protein	I	Lipid transport and metabolism
260852473	COG0366	Glycosidases	G	Carbohydrate transport and metabolism
260633877	COG5410	Uncharacterized protein conserved in bacteria	S	Function unknown
304335575	COG4783	Putative Zn-dependent protease, contains TPR repeats	R	General function prediction only
288333027	COG0728	Uncharacterized membrane protein, putative virulence factor	R	General function prediction only
260852345	COG1508	DNA-directed RNA polymerase specialized sigma subunit, sigma54 homolog	K	Transcription
304335396	COG2244	Membrane protein involved in the export of O-antigen and teichoic acid	R	General function prediction only
288332565	COG2244	Membrane protein involved in the export of O-antigen and teichoic acid	R	General function prediction only
343918510	COG2244	Membrane protein involved in the export of O-antigen and teichoic acid	R	General function prediction only
260852684	COG0534	Na+-driven multidrug efflux pump	V	Defense mechanisms
260850470	COG0760	Parvulin-like peptidyl-prolyl isomerase	O	Posttranslational modification, protein turnover, chaperones
260853015	COG0168	Trk-type K+ transport systems, membrane components	P	Inorganic ion transport and metabolism
315249766	COG0535	Predicted Fe-S oxidoreductases	R	General function prediction only
343923883	COG1696	Predicted membrane protein involved in D-alanine export	M	Cell wall/membrane/envelope biogenesis
260852576	COG0849	Actin-like ATPase involved in cell division	D	Cell cycle control, cell division, chromosome partitioning
304335988	COG1488	Nicotinic acid phosphoribosyltransferase	H	Coenzyme transport and metabolism
343923866	COG0318	Acyl-CoA synthetases (AMP-forming)/AMP-acid ligases II	IQ	Multiple classes
288336542	COG0352	Thiamine monophosphate synthase	H	Coenzyme transport and metabolism
288330158	COG0507	ATP-dependent exoDNAse (exonuclease V), alpha subunit - helicase superfamily I member	L	Replication, recombination and repair
260852303	COG0037	Predicted ATPase of the PP-loop superfamily implicated in cell cycle control	D	Cell cycle control, cell division, chromosome partitioning
288333103	COG2244	Membrane protein involved in the export of O-antigen and teichoic acid	R	General function prediction only
288331675	COG2885	Outer membrane protein and related peptidoglycan-associated (lipo)proteins	M	Cell wall/membrane/envelope biogenesis
260535796	COG4974	Site-specific recombinase XerD	L	Replication, recombination and repair
260535737	COG1196	Chromosome segregation ATPases	D	Cell cycle control, cell division, chromosome partitioning
339607787	COG0776	Bacterial nucleoid DNA-binding protein	L	Replication, recombination and repair
339610093	COG4886	Leucine-rich repeat (LRR) protein	S	Function unknown
288332257	COG0366	Glycosidases	G	Carbohydrate transport and metabolism
260851641	COG1785	Alkaline phosphatase	P	Inorganic ion transport and metabolism
260534844	COG0464	ATPases of the AAA+ class	O	Posttranslational modification, protein turnover, chaperones
326944985	COG3693	Beta-1,4-xylanase	G	Carbohydrate transport and metabolism
288331932	COG5337	Spore coat assembly protein	M	Cell wall/membrane/envelope biogenesis
288332067	COG0593	ATPase involved in DNA replication initiation	L	Replication, recombination and repair
260851913	COG1502	Phosphatidylserine/phosphatidylglycerophosphate/cardiolipin synthases and related enzymes	I	Lipid transport and metabolism
339618102	COG0641	Arylsulfatase regulator (Fe-S oxidoreductase)	R	General function prediction only
304336524	COG4783	Putative Zn-dependent protease, contains TPR repeats	R	General function prediction only
324986958	COG1373	Predicted ATPase (AAA+ superfamily)	R	General function prediction only
383355603	COG0631	Serine/threonine protein phosphatase	T	Signal transduction mechanisms
260851407	COG1404	Subtilisin-like serine proteases	O	Posttranslational modification, protein turnover, chaperones
324987423	COG4268	McrBC 5-methylcytosine restriction system component	V	Defense mechanisms
288330298	COG2244	Membrane protein involved in the export of O-antigen and teichoic acid	R	General function prediction only
288335548	COG1196	Chromosome segregation ATPases	D	Cell cycle control, cell division, chromosome partitioning
383356089	COG3344	Retron-type reverse transcriptase	L	Replication, recombination and repair
288332843	COG2865	Predicted transcriptional regulator containing an HTH domain and an uncharacterized domain shared with the mammalian protein Schlafen	K	Transcription
288332318	COG0760	Parvulin-like peptidyl-prolyl isomerase	O	Posttranslational modification, protein turnover, chaperones
288331808	COG2989	Uncharacterized protein conserved in bacteria	S	Function unknown
260851561	COG1538	Outer membrane protein	MU	Multiple classes
260852301	COG0593	ATPase involved in DNA replication initiation	L	Replication, recombination and repair
326945609	COG3669	Alpha-L-fucosidase	G	Carbohydrate transport and metabolism
288333979	COG0352	Thiamine monophosphate synthase	H	Coenzyme transport and metabolism
288337221	COG0732	Restriction endonuclease S subunits	V	Defense mechanisms
288333057	COG0553	Superfamily II DNA/RNA helicases, SNF2 family	KL	Multiple classes
288333262	COG0776	Bacterial nucleoid DNA-binding protein	L	Replication, recombination and repair
281400065	COG0178	Excinuclease ATPase subunit	L	Replication, recombination and repair
260853108	COG4783	Putative Zn-dependent protease, contains TPR repeats	R	General function prediction only
260852903	COG1055	Na+/H+ antiporter NhaD and related arsenite permeases	P	Inorganic ion transport and metabolism
288338438	COG0507	ATP-dependent exoDNAse (exonuclease V), alpha subunit - helicase superfamily I member	L	Replication, recombination and repair
339607605	COG5492	Bacterial surface proteins containing Ig-like domains	N	Cell motility
281399927	COG0526	Thiol-disulfide isomerase and thioredoxins	OC	Multiple classes
288328924	COG0526	Thiol-disulfide isomerase and thioredoxins	OC	Multiple classes
260851175	COG1502	Phosphatidylserine/phosphatidylglycerophosphate/cardiolipin synthases and related enzymes	I	Lipid transport and metabolism
315249735	COG3307	Lipid A core - O-antigen ligase and related enzymes	M	Cell wall/membrane/envelope biogenesis
260850591	COG0534	Na+-driven multidrug efflux pump	V	Defense mechanisms
260851354	COG0144	tRNA and rRNA cytosine-C5-methylases	J	Translation, ribosomal structure and biogenesis
260851265	COG0544	FKBP-type peptidyl-prolyl cis-trans isomerase (trigger factor)	O	Posttranslational modification, protein turnover, chaperones
326944280	COG1626	Neutral trehalase	G	Carbohydrate transport and metabolism
288330763	COG4383	Mu-like prophage protein gp29	S	Function unknown
260851317	COG1249	Pyruvate/2-oxoglutarate dehydrogenase complex, dihydrolipoamide dehydrogenase (E3) component, and related enzymes	C	Energy production and conversion
304335663	COG0732	Restriction endonuclease S subunits	V	Defense mechanisms
288333441	COG0037	Predicted ATPase of the PP-loop superfamily implicated in cell cycle control	D	Cell cycle control, cell division, chromosome partitioning
343923667	COG0318	Acyl-CoA synthetases (AMP-forming)/AMP-acid ligases II	IQ	Multiple classes
339618739	COG4447	Uncharacterized protein related to plant photosystem II stability/assembly factor	R	General function prediction only
281401331	COG1373	Predicted ATPase (AAA+ superfamily)	R	General function prediction only
281401992	COG1225	Peroxiredoxin	O	Posttranslational modification, protein turnover, chaperones
315249533	COG1106	Predicted ATPases	R	General function prediction only
288331346	COG3950	Predicted ATP-binding protein involved in virulence	R	General function prediction only
260851334	COG1538	Outer membrane protein	MU	Multiple classes
260852699	COG1983	Putative stress-responsive transcriptional regulator	KT	Multiple classes
260850417	COG0534	Na+-driven multidrug efflux pump	V	Defense mechanisms
281401389	COG1566	Multidrug resistance efflux pump	V	Defense mechanisms
343922814	COG5527	Protein involved in initiation of plasmid replication	L	Replication, recombination and repair
260851949	COG0513	Superfamily II DNA and RNA helicases	LKJ	Multiple classes
315251549	COG1672	Predicted ATPase (AAA+ superfamily)	R	General function prediction only
281400515	COG2244	Membrane protein involved in the export of O-antigen and teichoic acid	R	General function prediction only
260850638	COG0860	N-acetylmuramoyl-L-alanine amidase	M	Cell wall/membrane/envelope biogenesis
260850425	COG0842	ABC-type multidrug transport system, permease component	V	Defense mechanisms
343918425	COG2755	Lysophospholipase L1 and related esterases	E	Amino acid transport and metabolism
260851406	COG1570	Exonuclease VII, large subunit	L	Replication, recombination and repair
288333779	COG1538	Outer membrane protein	MU	Multiple classes
343923706	COG0776	Bacterial nucleoid DNA-binding protein	L	Replication, recombination and repair
288332163	COG0128	5-enolpyruvylshikimate-3-phosphate synthase	E	Amino acid transport and metabolism
315249313	COG4268	McrBC 5-methylcytosine restriction system component	V	Defense mechanisms
260851332	COG1668	ABC-type Na+ efflux pump, permease component	CP	Multiple classes
288334640	COG3950	Predicted ATP-binding protein involved in virulence	R	General function prediction only
343921219	COG2244	Membrane protein involved in the export of O-antigen and teichoic acid	R	General function prediction only
288332600	COG1538	Outer membrane protein	MU	Multiple classes
260850966	COG2244	Membrane protein involved in the export of O-antigen and teichoic acid	R	General function prediction only
288336468	COG0466	ATP-dependent Lon protease, bacterial type	O	Posttranslational modification, protein turnover, chaperones
326944296	COG0641	Arylsulfatase regulator (Fe-S oxidoreductase)	R	General function prediction only
302149142	COG0732	Restriction endonuclease S subunits	V	Defense mechanisms
288329843	COG0732	Restriction endonuclease S subunits	V	Defense mechanisms
260851193	COG0795	Predicted permeases	R	General function prediction only
383354816	COG0458	Carbamoylphosphate synthase large subunit (split gene in MJ)	EF	Multiple classes
260850757	COG0270	Site-specific DNA methylase	L	Replication, recombination and repair
315249512	COG1373	Predicted ATPase (AAA+ superfamily)	R	General function prediction only
324988931	COG1061	DNA or RNA helicases of superfamily II	KL	Multiple classes
260851032	COG0206	Cell division GTPase	D	Cell cycle control, cell division, chromosome partitioning
304334667	COG1538	Outer membrane protein	MU	Multiple classes
281402378	COG2885	Outer membrane protein and related peptidoglycan-associated (lipo)proteins	M	Cell wall/membrane/envelope biogenesis
288337032	COG4938	Uncharacterized conserved protein	S	Function unknown
260634492	COG1538	Outer membrane protein	MU	Multiple classes
260851504	COG0776	Bacterial nucleoid DNA-binding protein	L	Replication, recombination and repair
339608083	COG0732	Restriction endonuclease S subunits	V	Defense mechanisms
260852425	COG1106	Predicted ATPases	R	General function prediction only
260852101	COG0545	FKBP-type peptidyl-prolyl cis-trans isomerases 1	O	Posttranslational modification, protein turnover, chaperones
304335666	COG0732	Restriction endonuclease S subunits	V	Defense mechanisms
288328829	COG4826	Serine protease inhibitor	O	Posttranslational modification, protein turnover, chaperones
260634479	COG0841	Cation/multidrug efflux pump	V	Defense mechanisms
260851337	COG0577	ABC-type antimicrobial peptide transport system, permease component	V	Defense mechanisms
324989119	COG3969	Predicted phosphoadenosine phosphosulfate sulfotransferase	R	General function prediction only
260851821	COG4591	ABC-type transport system, involved in lipoprotein release, permease component	M	Cell wall/membrane/envelope biogenesis
260852058	COG0612	Predicted Zn-dependent peptidases	R	General function prediction only
260852190	COG3867	Arabinogalactan endo-1,4-beta-galactosidase	G	Carbohydrate transport and metabolism
302149861	COG0732	Restriction endonuclease S subunits	V	Defense mechanisms
281401635	COG1106	Predicted ATPases	R	General function prediction only
315249723	COG0641	Arylsulfatase regulator (Fe-S oxidoreductase)	R	General function prediction only
304334884	COG1041	Predicted DNA modification methylase	L	Replication, recombination and repair
288333062	COG4695	Phage-related protein	S	Function unknown
260851336	COG0577	ABC-type antimicrobial peptide transport system, permease component	V	Defense mechanisms
343922564	COG0732	Restriction endonuclease S subunits	V	Defense mechanisms
339613133	COG0641	Arylsulfatase regulator (Fe-S oxidoreductase)	R	General function prediction only
260851396	COG1295	Predicted membrane protein	S	Function unknown
260852156	COG0420	DNA repair exonuclease	L	Replication, recombination and repair
302151135	COG1979	Uncharacterized oxidoreductases, Fe-dependent alcohol dehydrogenase family	C	Energy production and conversion
288335418	COG4938	Uncharacterized conserved protein	S	Function unknown
281401386	COG0641	Arylsulfatase regulator (Fe-S oxidoreductase)	R	General function prediction only
343918442	COG1940	Transcriptional regulator/sugar kinase	KG	Multiple classes
260851559	COG4623	Predicted soluble lytic transglycosylase fused to an ABC-type amino acid-binding protein	M	Cell wall/membrane/envelope biogenesis
326944261	COG3209	Rhs family protein	M	Cell wall/membrane/envelope biogenesis
304334981	COG3579	Aminopeptidase C	E	Amino acid transport and metabolism
324987703	COG0438	Glycosyltransferase	M	Cell wall/membrane/envelope biogenesis
288330823	COG3593	Predicted ATP-dependent endonuclease of the OLD family	L	Replication, recombination and repair
343921826	COG0860	N-acetylmuramoyl-L-alanine amidase	M	Cell wall/membrane/envelope biogenesis
288329866	COG0304	3-oxoacyl-(acyl-carrier-protein) synthase	IQ	Multiple classes
260850503	COG2812	DNA polymerase III, gamma/tau subunits	L	Replication, recombination and repair
260852771	COG1511	Predicted membrane protein	S	Function unknown
302150720	COG0732	Restriction endonuclease S subunits	V	Defense mechanisms
260852411	COG0128	5-enolpyruvylshikimate-3-phosphate synthase	E	Amino acid transport and metabolism
288337388	COG4974	Site-specific recombinase XerD	L	Replication, recombination and repair
260852376	COG2027	D-alanyl-D-alanine carboxypeptidase (penicillin-binding protein 4)	M	Cell wall/membrane/envelope biogenesis
326944189	COG3712	Fe2+-dicitrate sensor, membrane component	PT	Multiple classes
339608771	COG0677	UDP-N-acetyl-D-mannosaminuronate dehydrogenase	M	Cell wall/membrane/envelope biogenesis
260636430	COG0526	Thiol-disulfide isomerase and thioredoxins	OC	Multiple classes
260852110	COG0438	Glycosyltransferase	M	Cell wall/membrane/envelope biogenesis
304335756	COG4886	Leucine-rich repeat (LRR) protein	S	Function unknown
288333560	COG4206	Outer membrane cobalamin receptor protein	H	Coenzyme transport and metabolism
343918477	COG0438	Glycosyltransferase	M	Cell wall/membrane/envelope biogenesis
288330302	COG0438	Glycosyltransferase	M	Cell wall/membrane/envelope biogenesis
304336132	COG3274	Uncharacterized protein conserved in bacteria	S	Function unknown
324987016	COG0732	Restriction endonuclease S subunits	V	Defense mechanisms
260850912	COG1322	Uncharacterized protein conserved in bacteria	S	Function unknown
383356100	COG0732	Restriction endonuclease S subunits	V	Defense mechanisms
260634519	COG0438	Glycosyltransferase	M	Cell wall/membrane/envelope biogenesis
260853125	COG0348	Polyferredoxin	C	Energy production and conversion
288337223	COG0286	Type I restriction-modification system methyltransferase subunit	V	Defense mechanisms
324989121	COG0553	Superfamily II DNA/RNA helicases, SNF2 family	KL	Multiple classes
260634956	COG0010	Arginase/agmatinase/formimionoglutamate hydrolase, arginase family	E	Amino acid transport and metabolism
260851858	COG2204	Response regulator containing CheY-like receiver, AAA-type ATPase, and DNA-binding domains	T	Signal transduction mechanisms
343920848	COG3063	Tfp pilus assembly protein PilF	NU	Multiple classes
260851028	COG2265	SAM-dependent methyltransferases related to tRNA (uracil-5-)-methyltransferase	J	Translation, ribosomal structure and biogenesis
260851373	COG1979	Uncharacterized oxidoreductases, Fe-dependent alcohol dehydrogenase family	C	Energy production and conversion
288331258	COG0515	Serine/threonine protein kinase	RTKL	Multiple classes
288332900	COG2814	Arabinose efflux permease	G	Carbohydrate transport and metabolism
260852665	COG1929	Glycerate kinase	G	Carbohydrate transport and metabolism
260851980	COG1215	Glycosyltransferases, probably involved in cell wall biogenesis	M	Cell wall/membrane/envelope biogenesis
288334397	COG3179	Predicted chitinase	R	General function prediction only
260634168	COG0438	Glycosyltransferase	M	Cell wall/membrane/envelope biogenesis
260851563	COG0845	Membrane-fusion protein	M	Cell wall/membrane/envelope biogenesis
304335645	COG2814	Arabinose efflux permease	G	Carbohydrate transport and metabolism
288333855	COG3886	Predicted HKD family nuclease	L	Replication, recombination and repair
288329495	COG1544	Ribosome-associated protein Y (PSrp-1)	J	Translation, ribosomal structure and biogenesis
315249253	COG0438	Glycosyltransferase	M	Cell wall/membrane/envelope biogenesis
288330438	COG1690	Uncharacterized conserved protein	S	Function unknown
288329403	COG2819	Predicted hydrolase of the alpha/beta superfamily	R	General function prediction only
260636285	COG2856	Predicted Zn peptidase	E	Amino acid transport and metabolism
343923768	COG1215	Glycosyltransferases, probably involved in cell wall biogenesis	M	Cell wall/membrane/envelope biogenesis
288330009	COG4260	Putative virion core protein (lumpy skin disease virus)	S	Function unknown
288329455	COG0732	Restriction endonuclease S subunits	V	Defense mechanisms
260851894	COG0438	Glycosyltransferase	M	Cell wall/membrane/envelope biogenesis
260850467	COG1979	Uncharacterized oxidoreductases, Fe-dependent alcohol dehydrogenase family	C	Energy production and conversion
288337765	COG3458	Acetyl esterase (deacetylase)	Q	Secondary metabolites biosynthesis, transport and catabolism
260535359	COG1373	Predicted ATPase (AAA+ superfamily)	R	General function prediction only
260633899	COG4974	Site-specific recombinase XerD	L	Replication, recombination and repair
260851787	COG1995	Pyridoxal phosphate biosynthesis protein	H	Coenzyme transport and metabolism
260850424	COG1668	ABC-type Na+ efflux pump, permease component	CP	Multiple classes
304335722	COG3288	NAD/NADP transhydrogenase alpha subunit	C	Energy production and conversion
288330192	COG3577	Predicted aspartyl protease	R	General function prediction only
260635028	COG1835	Predicted acyltransferases	I	Lipid transport and metabolism
288336324	COG3547	Transposase and inactivated derivatives	L	Replication, recombination and repair
288332269	COG1760	L-serine deaminase	E	Amino acid transport and metabolism
302150605	COG0732	Restriction endonuclease S subunits	V	Defense mechanisms
281401429	COG0732	Restriction endonuclease S subunits	V	Defense mechanisms
288332528	COG3055	Uncharacterized protein conserved in bacteria	S	Function unknown
260853006	COG4637	Predicted ATPase	R	General function prediction only
260852369	COG0438	Glycosyltransferase	M	Cell wall/membrane/envelope biogenesis
260852048	COG2885	Outer membrane protein and related peptidoglycan-associated (lipo)proteins	M	Cell wall/membrane/envelope biogenesis
315249576	COG0438	Glycosyltransferase	M	Cell wall/membrane/envelope biogenesis
304336000	COG1215	Glycosyltransferases, probably involved in cell wall biogenesis	M	Cell wall/membrane/envelope biogenesis
288332874	COG1835	Predicted acyltransferases	I	Lipid transport and metabolism
260851677	COG1408	Predicted phosphohydrolases	R	General function prediction only
288338007	COG3250	Beta-galactosidase/beta-glucuronidase	G	Carbohydrate transport and metabolism
288333307	COG0635	Coproporphyrinogen III oxidase and related Fe-S oxidoreductases	H	Coenzyme transport and metabolism
288336823	COG2843	Putative enzyme of poly-gamma-glutamate biosynthesis (capsule formation)	M	Cell wall/membrane/envelope biogenesis
260850602	COG0628	Predicted permease	R	General function prediction only
260851796	COG0438	Glycosyltransferase	M	Cell wall/membrane/envelope biogenesis
260636249	COG4753	Response regulator containing CheY-like receiver domain and AraC-type DNA-binding domain	T	Signal transduction mechanisms
260851867	COG2957	Peptidylarginine deiminase and related enzymes	E	Amino acid transport and metabolism
260535500	COG0776	Bacterial nucleoid DNA-binding protein	L	Replication, recombination and repair
260635285	COG2856	Predicted Zn peptidase	E	Amino acid transport and metabolism
288333373	COG0614	ABC-type Fe3+-hydroxamate transport system, periplasmic component	P	Inorganic ion transport and metabolism
260851818	COG1216	Predicted glycosyltransferases	R	General function prediction only
339608648	COG4753	Response regulator containing CheY-like receiver domain and AraC-type DNA-binding domain	T	Signal transduction mechanisms
260634521	COG0381	UDP-N-acetylglucosamine 2-epimerase	M	Cell wall/membrane/envelope biogenesis
260851226	COG0592	DNA polymerase sliding clamp subunit (PCNA homolog)	L	Replication, recombination and repair
260850459	COG0614	ABC-type Fe3+-hydroxamate transport system, periplasmic component	P	Inorganic ion transport and metabolism
288337522	COG1033	Predicted exporters of the RND superfamily	R	General function prediction only
288328543	COG3209	Rhs family protein	M	Cell wall/membrane/envelope biogenesis
288333360	COG1995	Pyridoxal phosphate biosynthesis protein	H	Coenzyme transport and metabolism
260851897	COG1663	Tetraacyldisaccharide-1-P 4'-kinase	M	Cell wall/membrane/envelope biogenesis
304335341	COG3274	Uncharacterized protein conserved in bacteria	S	Function unknown
260634021	COG2273	Beta-glucanase/Beta-glucan synthetase	G	Carbohydrate transport and metabolism
288333023	COG0438	Glycosyltransferase	M	Cell wall/membrane/envelope biogenesis
260851673	COG1225	Peroxiredoxin	O	Posttranslational modification, protein turnover, chaperones
260851781	COG0251	Putative translation initiation inhibitor, yjgF family	J	Translation, ribosomal structure and biogenesis
302150671	COG3093	Plasmid maintenance system antidote protein	R	General function prediction only
343923881	COG3274	Uncharacterized protein conserved in bacteria	S	Function unknown
288330300	COG0438	Glycosyltransferase	M	Cell wall/membrane/envelope biogenesis
304336615	COG0079	Histidinol-phosphate/aromatic aminotransferase and cobyric acid decarboxylase	E	Amino acid transport and metabolism
339607390	COG3177	Uncharacterized conserved protein	S	Function unknown
343923877	COG0438	Glycosyltransferase	M	Cell wall/membrane/envelope biogenesis
288329382	COG0270	Site-specific DNA methylase	L	Replication, recombination and repair
260635922	COG0270	Site-specific DNA methylase	L	Replication, recombination and repair
260852788	COG4642	Uncharacterized protein conserved in bacteria	S	Function unknown
304335864	COG1703	Putative periplasmic protein kinase ArgK and related GTPases of G3E family	E	Amino acid transport and metabolism
304335616	COG0740	Protease subunit of ATP-dependent Clp proteases	OU	Multiple classes
288333883	COG3754	Lipopolysaccharide biosynthesis protein	M	Cell wall/membrane/envelope biogenesis
288330758	COG0740	Protease subunit of ATP-dependent Clp proteases	OU	Multiple classes
288332973	COG1225	Peroxiredoxin	O	Posttranslational modification, protein turnover, chaperones
260851797	COG0438	Glycosyltransferase	M	Cell wall/membrane/envelope biogenesis
304334879	COG0225	Peptide methionine sulfoxide reductase	O	Posttranslational modification, protein turnover, chaperones
260851383	COG0635	Coproporphyrinogen III oxidase and related Fe-S oxidoreductases	H	Coenzyme transport and metabolism
260852205	COG0758	Predicted Rossmann fold nucleotide-binding protein involved in DNA uptake	LU	Multiple classes
343923985	COG2706	3-carboxymuconate cyclase	G	Carbohydrate transport and metabolism
288336467	COG0466	ATP-dependent Lon protease, bacterial type	O	Posttranslational modification, protein turnover, chaperones
288334709	COG1215	Glycosyltransferases, probably involved in cell wall biogenesis	M	Cell wall/membrane/envelope biogenesis
339614257	COG0438	Glycosyltransferase	M	Cell wall/membrane/envelope biogenesis
260535164	COG3209	Rhs family protein	M	Cell wall/membrane/envelope biogenesis
324987196	COG0270	Site-specific DNA methylase	L	Replication, recombination and repair
260852142	COG0111	Phosphoglycerate dehydrogenase and related dehydrogenases	HE	Multiple classes
304335344	COG0463	Glycosyltransferases involved in cell wall biogenesis	M	Cell wall/membrane/envelope biogenesis
304335797	COG3275	Putative regulator of cell autolysis	T	Signal transduction mechanisms
260635030	COG3274	Uncharacterized protein conserved in bacteria	S	Function unknown
288332692	COG3568	Metal-dependent hydrolase	R	General function prediction only
260853042	COG0399	Predicted pyridoxal phosphate-dependent enzyme apparently involved in regulation of cell wall biogenesis	M	Cell wall/membrane/envelope biogenesis
288336882	COG1748	Saccharopine dehydrogenase and related proteins	E	Amino acid transport and metabolism
288333081	COG4974	Site-specific recombinase XerD	L	Replication, recombination and repair
288336883	COG1748	Saccharopine dehydrogenase and related proteins	E	Amino acid transport and metabolism
304336594	COG0526	Thiol-disulfide isomerase and thioredoxins	OC	Multiple classes
304335350	COG0438	Glycosyltransferase	M	Cell wall/membrane/envelope biogenesis
304334702	COG0526	Thiol-disulfide isomerase and thioredoxins	OC	Multiple classes
302149998	COG2378	Predicted transcriptional regulator	K	Transcription
281401471	COG3754	Lipopolysaccharide biosynthesis protein	M	Cell wall/membrane/envelope biogenesis
339617826	COG0270	Site-specific DNA methylase	L	Replication, recombination and repair
260635207	COG3976	Uncharacterized protein conserved in bacteria	S	Function unknown
260851003	COG0836	Mannose-1-phosphate guanylyltransferase	M	Cell wall/membrane/envelope biogenesis
304335331	COG3594	Fucose 4-O-acetylase and related acetyltransferases	G	Carbohydrate transport and metabolism
304334907	COG0790	FOG: TPR repeat, SEL1 subfamily	R	General function prediction only
260852409	COG0793	Periplasmic protease	M	Cell wall/membrane/envelope biogenesis
288336828	COG0438	Glycosyltransferase	M	Cell wall/membrane/envelope biogenesis
302149355	COG4469	Competence protein	R	General function prediction only
260852503	COG3568	Metal-dependent hydrolase	R	General function prediction only
288336831	COG0438	Glycosyltransferase	M	Cell wall/membrane/envelope biogenesis
288331980	COG0265	Trypsin-like serine proteases, typically periplasmic, contain C-terminal PDZ domain	O	Posttranslational modification, protein turnover, chaperones
288333112	COG0438	Glycosyltransferase	M	Cell wall/membrane/envelope biogenesis
260852841	COG3392	Adenine-specific DNA methylase	L	Replication, recombination and repair
260534518	COG0535	Predicted Fe-S oxidoreductases	R	General function prediction only
260535886	COG0438	Glycosyltransferase	M	Cell wall/membrane/envelope biogenesis
339614461	COG1035	Coenzyme F420-reducing hydrogenase, beta subunit	C	Energy production and conversion
281402633	COG4104	Uncharacterized conserved protein	S	Function unknown
339617029	COG3392	Adenine-specific DNA methylase	L	Replication, recombination and repair
288332955	COG1169	Isochorismate synthase	HQ	Multiple classes
288335385	COG0270	Site-specific DNA methylase	L	Replication, recombination and repair
288334193	COG3264	Small-conductance mechanosensitive channel	M	Cell wall/membrane/envelope biogenesis
260852353	COG0859	ADP-heptose:LPS heptosyltransferase	M	Cell wall/membrane/envelope biogenesis
260852744	COG4222	Uncharacterized protein conserved in bacteria	S	Function unknown
260851874	COG1193	Mismatch repair ATPase (MutS family)	L	Replication, recombination and repair
383355601	COG4245	Uncharacterized protein encoded in toxicity protection region of plasmid R478, contains von Willebrand factor (vWF) domain	R	General function prediction only
260850967	COG3206	Uncharacterized protein involved in exopolysaccharide biosynthesis	M	Cell wall/membrane/envelope biogenesis
315251437	COG2357	Uncharacterized protein conserved in bacteria	S	Function unknown
343923861	COG0332	3-oxoacyl-[acyl-carrier-protein] synthase III	I	Lipid transport and metabolism
343923627	COG0463	Glycosyltransferases involved in cell wall biogenesis	M	Cell wall/membrane/envelope biogenesis
260851211	COG1477	Membrane-associated lipoprotein involved in thiamine biosynthesis	H	Coenzyme transport and metabolism
260851892	COG1470	Predicted membrane protein	S	Function unknown
288336997	COG0612	Predicted Zn-dependent peptidases	R	General function prediction only
288336827	COG0438	Glycosyltransferase	M	Cell wall/membrane/envelope biogenesis
304336817	COG0463	Glycosyltransferases involved in cell wall biogenesis	M	Cell wall/membrane/envelope biogenesis
304335872	COG0646	Methionine synthase I (cobalamin-dependent), methyltransferase domain	E	Amino acid transport and metabolism
281400758	COG1857	Uncharacterized protein predicted to be involved in DNA repair	L	Replication, recombination and repair
288332135	COG3579	Aminopeptidase C	E	Amino acid transport and metabolism
260852402	COG0392	Predicted integral membrane protein	S	Function unknown
326944269	COG0438	Glycosyltransferase	M	Cell wall/membrane/envelope biogenesis
260634511	COG3524	Capsule polysaccharide export protein	M	Cell wall/membrane/envelope biogenesis
315252066	COG3507	Beta-xylosidase	G	Carbohydrate transport and metabolism
288335574	COG4886	Leucine-rich repeat (LRR) protein	S	Function unknown
281401930	COG0790	FOG: TPR repeat, SEL1 subfamily	R	General function prediction only
260853179	COG4552	Predicted acetyltransferase involved in intracellular survival and related acetyltransferases	R	General function prediction only
304335328	COG1063	Threonine dehydrogenase and related Zn-dependent dehydrogenases	ER	Multiple classes
302149204	COG4804	Uncharacterized conserved protein	S	Function unknown
339612304	COG3274	Uncharacterized protein conserved in bacteria	S	Function unknown
339608761	COG0707	UDP-N-acetylglucosamine:LPS N-acetylglucosamine transferase	M	Cell wall/membrane/envelope biogenesis
288331683	COG2855	Predicted membrane protein	S	Function unknown
260852427	COG3735	Uncharacterized protein conserved in bacteria	S	Function unknown
343920166	COG3943	Virulence protein	R	General function prediction only
288329456	COG0732	Restriction endonuclease S subunits	V	Defense mechanisms
260635047	COG2089	Sialic acid synthase	M	Cell wall/membrane/envelope biogenesis
260851255	COG0079	Histidinol-phosphate/aromatic aminotransferase and cobyric acid decarboxylase	E	Amino acid transport and metabolism
260850986	COG0451	Nucleoside-diphosphate-sugar epimerases	MG	Multiple classes
260535882	COG0463	Glycosyltransferases involved in cell wall biogenesis	M	Cell wall/membrane/envelope biogenesis
288330296	COG3524	Capsule polysaccharide export protein	M	Cell wall/membrane/envelope biogenesis
288330628	COG3415	Transposase and inactivated derivatives	L	Replication, recombination and repair
260850460	COG0609	ABC-type Fe3+-siderophore transport system, permease component	P	Inorganic ion transport and metabolism
288331590	COG0079	Histidinol-phosphate/aromatic aminotransferase and cobyric acid decarboxylase	E	Amino acid transport and metabolism
260851322	COG0095	Lipoate-protein ligase A	H	Coenzyme transport and metabolism
260853072	COG1466	DNA polymerase III, delta subunit	L	Replication, recombination and repair
260853027	COG0810	Periplasmic protein TonB, links inner and outer membranes	M	Cell wall/membrane/envelope biogenesis
260850421	COG3594	Fucose 4-O-acetylase and related acetyltransferases	G	Carbohydrate transport and metabolism
343919933	COG0463	Glycosyltransferases involved in cell wall biogenesis	M	Cell wall/membrane/envelope biogenesis
288331265	COG0210	Superfamily I DNA and RNA helicases	L	Replication, recombination and repair
288331910	COG3594	Fucose 4-O-acetylase and related acetyltransferases	G	Carbohydrate transport and metabolism
260851611	COG1195	Recombinational DNA repair ATPase (RecF pathway)	L	Replication, recombination and repair
260851918	COG3274	Uncharacterized protein conserved in bacteria	S	Function unknown
304335065	COG0463	Glycosyltransferases involved in cell wall biogenesis	M	Cell wall/membrane/envelope biogenesis
260850864	COG4974	Site-specific recombinase XerD	L	Replication, recombination and repair
343918447	COG1408	Predicted phosphohydrolases	R	General function prediction only
260851363	COG0812	UDP-N-acetylmuramate dehydrogenase	M	Cell wall/membrane/envelope biogenesis
260851700	COG1597	Sphingosine kinase and enzymes related to eukaryotic diacylglycerol kinase	IR	Multiple classes
343922275	COG1169	Isochorismate synthase	HQ	Multiple classes
383354809	COG3274	Uncharacterized protein conserved in bacteria	S	Function unknown
315249578	COG3594	Fucose 4-O-acetylase and related acetyltransferases	G	Carbohydrate transport and metabolism
304336165	COG0776	Bacterial nucleoid DNA-binding protein	L	Replication, recombination and repair
281400762	COG1518	Uncharacterized protein predicted to be involved in DNA repair	L	Replication, recombination and repair
260635032	COG0438	Glycosyltransferase	M	Cell wall/membrane/envelope biogenesis
260851074	COG4864	Uncharacterized protein conserved in bacteria	S	Function unknown
260851066	COG2374	Predicted extracellular nuclease	R	General function prediction only
260852326	COG4856	Uncharacterized protein conserved in bacteria	S	Function unknown
315249573	COG0438	Glycosyltransferase	M	Cell wall/membrane/envelope biogenesis
288335414	COG0270	Site-specific DNA methylase	L	Replication, recombination and repair
260634509	COG0438	Glycosyltransferase	M	Cell wall/membrane/envelope biogenesis
288333107	COG0463	Glycosyltransferases involved in cell wall biogenesis	M	Cell wall/membrane/envelope biogenesis
260851082	COG0463	Glycosyltransferases involved in cell wall biogenesis	M	Cell wall/membrane/envelope biogenesis
260852816	COG1284	Uncharacterized conserved protein	S	Function unknown
260852582	COG2378	Predicted transcriptional regulator	K	Transcription
288334027	COG3943	Virulence protein	R	General function prediction only
343920341	COG1957	Inosine-uridine nucleoside N-ribohydrolase	F	Nucleotide transport and metabolism
339608609	COG3209	Rhs family protein	M	Cell wall/membrane/envelope biogenesis
288330021	COG3712	Fe2+-dicitrate sensor, membrane component	PT	Multiple classes
288330642	COG1506	Dipeptidyl aminopeptidases/acylaminoacyl-peptidases	E	Amino acid transport and metabolism
260851288	COG1559	Predicted periplasmic solute-binding protein	R	General function prediction only
260850548	COG0451	Nucleoside-diphosphate-sugar epimerases	MG	Multiple classes
288330818	COG3621	Patatin	R	General function prediction only
260850863	COG4974	Site-specific recombinase XerD	L	Replication, recombination and repair
260850584	COG3594	Fucose 4-O-acetylase and related acetyltransferases	G	Carbohydrate transport and metabolism
304336638	COG0463	Glycosyltransferases involved in cell wall biogenesis	M	Cell wall/membrane/envelope biogenesis
302150785	COG0604	NADPH:quinone reductase and related Zn-dependent oxidoreductases	CR	Multiple classes
288335897	COG0463	Glycosyltransferases involved in cell wall biogenesis	M	Cell wall/membrane/envelope biogenesis
339608758	COG0451	Nucleoside-diphosphate-sugar epimerases	MG	Multiple classes
288332671	COG3712	Fe2+-dicitrate sensor, membrane component	PT	Multiple classes
260850898	COG1225	Peroxiredoxin	O	Posttranslational modification, protein turnover, chaperones
288329631	COG3594	Fucose 4-O-acetylase and related acetyltransferases	G	Carbohydrate transport and metabolism
288331838	COG0351	Hydroxymethylpyrimidine/phosphomethylpyrimidine kinase	H	Coenzyme transport and metabolism
260852534	COG0715	ABC-type nitrate/sulfonate/bicarbonate transport systems, periplasmic components	P	Inorganic ion transport and metabolism
315249732	COG3547	Transposase and inactivated derivatives	L	Replication, recombination and repair
326946285	COG0207	Thymidylate synthase	F	Nucleotide transport and metabolism
304335348	COG0463	Glycosyltransferases involved in cell wall biogenesis	M	Cell wall/membrane/envelope biogenesis
281401480	COG3274	Uncharacterized protein conserved in bacteria	S	Function unknown
260634267	COG1609	Transcriptional regulators	K	Transcription
260851503	COG3266	Uncharacterized protein conserved in bacteria	S	Function unknown
339608760	COG0463	Glycosyltransferases involved in cell wall biogenesis	M	Cell wall/membrane/envelope biogenesis
288329039	COG0667	Predicted oxidoreductases (related to aryl-alcohol dehydrogenases)	C	Energy production and conversion
288332959	COG0318	Acyl-CoA synthetases (AMP-forming)/AMP-acid ligases II	IQ	Multiple classes
260853096	COG0463	Glycosyltransferases involved in cell wall biogenesis	M	Cell wall/membrane/envelope biogenesis
281401383	COG2801	Transposase and inactivated derivatives	L	Replication, recombination and repair
260851050	COG0524	Sugar kinases, ribokinase family	G	Carbohydrate transport and metabolism
315249574	COG0463	Glycosyltransferases involved in cell wall biogenesis	M	Cell wall/membrane/envelope biogenesis
260850599	COG2207	AraC-type DNA-binding domain-containing proteins	K	Transcription
288333885	COG3594	Fucose 4-O-acetylase and related acetyltransferases	G	Carbohydrate transport and metabolism
260851272	COG3594	Fucose 4-O-acetylase and related acetyltransferases	G	Carbohydrate transport and metabolism
302149599	COG0656	Aldo/keto reductases, related to diketogulonate reductase	R	General function prediction only
260850886	COG0142	Geranylgeranyl pyrophosphate synthase	H	Coenzyme transport and metabolism
281401555	COG3712	Fe2+-dicitrate sensor, membrane component	PT	Multiple classes
343918452	COG3712	Fe2+-dicitrate sensor, membrane component	PT	Multiple classes
339608767	COG0535	Predicted Fe-S oxidoreductases	R	General function prediction only
324987705	COG0463	Glycosyltransferases involved in cell wall biogenesis	M	Cell wall/membrane/envelope biogenesis
281401473	COG0463	Glycosyltransferases involved in cell wall biogenesis	M	Cell wall/membrane/envelope biogenesis
339614260	COG0463	Glycosyltransferases involved in cell wall biogenesis	M	Cell wall/membrane/envelope biogenesis
260635143	COG3712	Fe2+-dicitrate sensor, membrane component	PT	Multiple classes
288338403	COG3594	Fucose 4-O-acetylase and related acetyltransferases	G	Carbohydrate transport and metabolism
304336666	COG0545	FKBP-type peptidyl-prolyl cis-trans isomerases 1	O	Posttranslational modification, protein turnover, chaperones
304335338	COG3958	Transketolase, C-terminal subunit	G	Carbohydrate transport and metabolism
339614254	COG0463	Glycosyltransferases involved in cell wall biogenesis	M	Cell wall/membrane/envelope biogenesis
260634176	COG0755	ABC-type transport system involved in cytochrome c biogenesis, permease component	O	Posttranslational modification, protein turnover, chaperones
260852695	COG1482	Phosphomannose isomerase	G	Carbohydrate transport and metabolism
339612310	COG0472	UDP-N-acetylmuramyl pentapeptide phosphotransferase/UDP-N-acetylglucosamine-1-phosphate transferase	M	Cell wall/membrane/envelope biogenesis
343923876	COG0463	Glycosyltransferases involved in cell wall biogenesis	M	Cell wall/membrane/envelope biogenesis
260852547	COG0117	Pyrimidine deaminase	H	Coenzyme transport and metabolism
326945132	COG0463	Glycosyltransferases involved in cell wall biogenesis	M	Cell wall/membrane/envelope biogenesis
281401209	COG1893	Ketopantoate reductase	H	Coenzyme transport and metabolism
288332128	COG3712	Fe2+-dicitrate sensor, membrane component	PT	Multiple classes
260852939	COG5006	Predicted permease, DMT superfamily	R	General function prediction only
343923875	COG0463	Glycosyltransferases involved in cell wall biogenesis	M	Cell wall/membrane/envelope biogenesis
260852185	COG0196	FAD synthase	H	Coenzyme transport and metabolism
343923872	COG0463	Glycosyltransferases involved in cell wall biogenesis	M	Cell wall/membrane/envelope biogenesis
324987704	COG0463	Glycosyltransferases involved in cell wall biogenesis	M	Cell wall/membrane/envelope biogenesis
260851371	COG0385	Predicted Na+-dependent transporter	R	General function prediction only
304335089	COG3475	LPS biosynthesis protein	M	Cell wall/membrane/envelope biogenesis
260636347	COG3712	Fe2+-dicitrate sensor, membrane component	PT	Multiple classes
288332267	COG0863	DNA modification methylase	L	Replication, recombination and repair
315249747	COG4974	Site-specific recombinase XerD	L	Replication, recombination and repair
288333234	COG1597	Sphingosine kinase and enzymes related to eukaryotic diacylglycerol kinase	IR	Multiple classes
260851412	COG1052	Lactate dehydrogenase and related dehydrogenases	CHR	Multiple classes
339608346	COG3772	Phage-related lysozyme (muraminidase)	R	General function prediction only
288332589	COG1835	Predicted acyltransferases	I	Lipid transport and metabolism
260850583	COG0583	Transcriptional regulator	K	Transcription
260853185	COG0226	ABC-type phosphate transport system, periplasmic component	P	Inorganic ion transport and metabolism
383354795	COG0463	Glycosyltransferases involved in cell wall biogenesis	M	Cell wall/membrane/envelope biogenesis
288332716	COG3594	Fucose 4-O-acetylase and related acetyltransferases	G	Carbohydrate transport and metabolism
260633439	COG2378	Predicted transcriptional regulator	K	Transcription
260850808	COG2207	AraC-type DNA-binding domain-containing proteins	K	Transcription
260853178	COG4866	Uncharacterized conserved protein	S	Function unknown
288336342	COG2274	ABC-type bacteriocin/lantibiotic exporters, contain an N-terminal double-glycine peptidase domain	V	Defense mechanisms
288332805	COG0196	FAD synthase	H	Coenzyme transport and metabolism
288332813	COG1462	Uncharacterized protein involved in formation of curli polymers	M	Cell wall/membrane/envelope biogenesis
260852504	COG0705	Uncharacterized membrane protein (homolog of Drosophila rhomboid)	R	General function prediction only
304335343	COG0463	Glycosyltransferases involved in cell wall biogenesis	M	Cell wall/membrane/envelope biogenesis
288330330	COG2378	Predicted transcriptional regulator	K	Transcription
304335466	COG0196	FAD synthase	H	Coenzyme transport and metabolism
288333104	COG3475	LPS biosynthesis protein	M	Cell wall/membrane/envelope biogenesis
288333271	COG1442	Lipopolysaccharide biosynthesis proteins, LPS:glycosyltransferases	M	Cell wall/membrane/envelope biogenesis
281401437	COG0732	Restriction endonuclease S subunits	V	Defense mechanisms
343923758	COG0463	Glycosyltransferases involved in cell wall biogenesis	M	Cell wall/membrane/envelope biogenesis
383354951	COG4772	Outer membrane receptor for Fe3+-dicitrate	P	Inorganic ion transport and metabolism
260851295	COG1512	Beta-propeller domains of methanol dehydrogenase type	R	General function prediction only
260850883	COG0274	Deoxyribose-phosphate aldolase	F	Nucleotide transport and metabolism
260850639	COG1463	ABC-type transport system involved in resistance to organic solvents, periplasmic component	Q	Secondary metabolites biosynthesis, transport and catabolism
281399843	COG0338	Site-specific DNA methylase	L	Replication, recombination and repair
343920191	COG1216	Predicted glycosyltransferases	R	General function prediction only
343918419	COG3712	Fe2+-dicitrate sensor, membrane component	PT	Multiple classes
260634451	COG2207	AraC-type DNA-binding domain-containing proteins	K	Transcription
260633918	COG3723	Recombinational DNA repair protein (RecE pathway)	L	Replication, recombination and repair
288332737	COG3594	Fucose 4-O-acetylase and related acetyltransferases	G	Carbohydrate transport and metabolism
260852431	COG0175	3'-phosphoadenosine 5'-phosphosulfate sulfotransferase (PAPS reductase)/FAD synthetase and related enzymes	EH	Multiple classes
260851784	COG0558	Phosphatidylglycerophosphate synthase	I	Lipid transport and metabolism
302150027	COG4823	Abortive infection bacteriophage resistance protein	V	Defense mechanisms
343923864	COG3958	Transketolase, C-terminal subunit	G	Carbohydrate transport and metabolism
260851350	COG1705	Muramidase (flagellum-specific)	NU	Multiple classes
260850964	COG0463	Glycosyltransferases involved in cell wall biogenesis	M	Cell wall/membrane/envelope biogenesis
339617512	COG1715	Restriction endonuclease	V	Defense mechanisms
260634773	COG0507	ATP-dependent exoDNAse (exonuclease V), alpha subunit - helicase superfamily I member	L	Replication, recombination and repair
343920729	COG2207	AraC-type DNA-binding domain-containing proteins	K	Transcription
304335347	COG0463	Glycosyltransferases involved in cell wall biogenesis	M	Cell wall/membrane/envelope biogenesis
343919813	COG2378	Predicted transcriptional regulator	K	Transcription
288333153	COG0715	ABC-type nitrate/sulfonate/bicarbonate transport systems, periplasmic components	P	Inorganic ion transport and metabolism
260851531	COG0493	NADPH-dependent glutamate synthase beta chain and related oxidoreductases	ER	Multiple classes
260851333	COG4152	ABC-type uncharacterized transport system, ATPase component	R	General function prediction only
288331990	COG0463	Glycosyltransferases involved in cell wall biogenesis	M	Cell wall/membrane/envelope biogenesis
260852103	COG0545	FKBP-type peptidyl-prolyl cis-trans isomerases 1	O	Posttranslational modification, protein turnover, chaperones
304334727	COG1216	Predicted glycosyltransferases	R	General function prediction only
343923931	COG2207	AraC-type DNA-binding domain-containing proteins	K	Transcription
260850560	COG0061	Predicted sugar kinase	G	Carbohydrate transport and metabolism
260852938	COG4783	Putative Zn-dependent protease, contains TPR repeats	R	General function prediction only
304334669	COG2207	AraC-type DNA-binding domain-containing proteins	K	Transcription
288333189	COG0463	Glycosyltransferases involved in cell wall biogenesis	M	Cell wall/membrane/envelope biogenesis
260852681	COG1575	1,4-dihydroxy-2-naphthoate octaprenyltransferase	H	Coenzyme transport and metabolism
260636266	COG0507	ATP-dependent exoDNAse (exonuclease V), alpha subunit - helicase superfamily I member	L	Replication, recombination and repair
288331919	COG2378	Predicted transcriptional regulator	K	Transcription
288331760	COG4552	Predicted acetyltransferase involved in intracellular survival and related acetyltransferases	R	General function prediction only
260851346	COG1752	Predicted esterase of the alpha-beta hydrolase superfamily	R	General function prediction only
288336479	COG1715	Restriction endonuclease	V	Defense mechanisms
288331984	COG1555	DNA uptake protein and related DNA-binding proteins	L	Replication, recombination and repair
315251435	COG0537	Diadenosine tetraphosphate (Ap4A) hydrolase and other HIT family hydrolases	FGR	Multiple classes
383355068	COG2207	AraC-type DNA-binding domain-containing proteins	K	Transcription
288332731	COG0545	FKBP-type peptidyl-prolyl cis-trans isomerases 1	O	Posttranslational modification, protein turnover, chaperones
288332871	COG1864	DNA/RNA endonuclease G, NUC1	F	Nucleotide transport and metabolism
260853045	COG0463	Glycosyltransferases involved in cell wall biogenesis	M	Cell wall/membrane/envelope biogenesis
339611362	COG0863	DNA modification methylase	L	Replication, recombination and repair
288331989	COG0463	Glycosyltransferases involved in cell wall biogenesis	M	Cell wall/membrane/envelope biogenesis
288331653	COG3039	Transposase and inactivated derivatives, IS5 family	L	Replication, recombination and repair
260850969	COG1555	DNA uptake protein and related DNA-binding proteins	L	Replication, recombination and repair
260852100	COG0545	FKBP-type peptidyl-prolyl cis-trans isomerases 1	O	Posttranslational modification, protein turnover, chaperones
288334227	COG3209	Rhs family protein	M	Cell wall/membrane/envelope biogenesis
343923882	COG0463	Glycosyltransferases involved in cell wall biogenesis	M	Cell wall/membrane/envelope biogenesis
260635737	COG4771	Outer membrane receptor for ferrienterochelin and colicins	P	Inorganic ion transport and metabolism
260850795	COG0463	Glycosyltransferases involved in cell wall biogenesis	M	Cell wall/membrane/envelope biogenesis
260852663	COG3264	Small-conductance mechanosensitive channel	M	Cell wall/membrane/envelope biogenesis
288328633	COG3209	Rhs family protein	M	Cell wall/membrane/envelope biogenesis
260851183	COG0739	Membrane proteins related to metalloendopeptidases	M	Cell wall/membrane/envelope biogenesis
260852542	COG1560	Lauroyl/myristoyl acyltransferase	M	Cell wall/membrane/envelope biogenesis
260851550	COG0329	Dihydrodipicolinate synthase/N-acetylneuraminate lyase	EM	Multiple classes
260852930	COG1792	Cell shape-determining protein	M	Cell wall/membrane/envelope biogenesis
260852257	COG5579	Uncharacterized conserved protein	S	Function unknown
288333105	COG0584	Glycerophosphoryl diester phosphodiesterase	C	Energy production and conversion
343919446	COG2207	AraC-type DNA-binding domain-containing proteins	K	Transcription
339608764	COG2896	Molybdenum cofactor biosynthesis enzyme	H	Coenzyme transport and metabolism
288330774	COG2842	Uncharacterized ATPase, putative transposase	R	General function prediction only
288332819	COG2207	AraC-type DNA-binding domain-containing proteins	K	Transcription
260852066	COG2177	Cell division protein	D	Cell cycle control, cell division, chromosome partitioning
343918702	COG2207	AraC-type DNA-binding domain-containing proteins	K	Transcription
260634520	COG1091	dTDP-4-dehydrorhamnose reductase	M	Cell wall/membrane/envelope biogenesis
288333024	COG0463	Glycosyltransferases involved in cell wall biogenesis	M	Cell wall/membrane/envelope biogenesis
288332125	COG3475	LPS biosynthesis protein	M	Cell wall/membrane/envelope biogenesis
260850604	COG1196	Chromosome segregation ATPases	D	Cell cycle control, cell division, chromosome partitioning
288332076	COG2971	Predicted N-acetylglucosamine kinase	G	Carbohydrate transport and metabolism
288331619	COG0681	Signal peptidase I	U	Intracellular trafficking, secretion, and vesicular transport
260853186	COG0810	Periplasmic protein TonB, links inner and outer membranes	M	Cell wall/membrane/envelope biogenesis
260853193	COG4942	Membrane-bound metallopeptidase	D	Cell cycle control, cell division, chromosome partitioning
260853112	COG0463	Glycosyltransferases involved in cell wall biogenesis	M	Cell wall/membrane/envelope biogenesis
288334855	COG3878	Uncharacterized protein conserved in bacteria	S	Function unknown
288334234	COG0320	Lipoate synthase	H	Coenzyme transport and metabolism
324987678	COG0456	Acetyltransferases	R	General function prediction only
260851353	COG2264	Ribosomal protein L11 methylase	J	Translation, ribosomal structure and biogenesis
288336894	COG0480	Translation elongation factors (GTPases)	J	Translation, ribosomal structure and biogenesis
288336424	COG0475	Kef-type K+ transport systems, membrane components	P	Inorganic ion transport and metabolism
260851397	COG2971	Predicted N-acetylglucosamine kinase	G	Carbohydrate transport and metabolism
288338216	COG0525	Valyl-tRNA synthetase	J	Translation, ribosomal structure and biogenesis
260850896	COG0682	Prolipoprotein diacylglyceryltransferase	M	Cell wall/membrane/envelope biogenesis
260851063	COG0803	ABC-type metal ion transport system, periplasmic component/surface adhesin	P	Inorganic ion transport and metabolism
383356982	COG2957	Peptidylarginine deiminase and related enzymes	E	Amino acid transport and metabolism
288329347	COG1835	Predicted acyltransferases	I	Lipid transport and metabolism
260852548	COG2890	Methylase of polypeptide chain release factors	J	Translation, ribosomal structure and biogenesis
260851749	COG4105	DNA uptake lipoprotein	R	General function prediction only
304335365	COG1215	Glycosyltransferases, probably involved in cell wall biogenesis	M	Cell wall/membrane/envelope biogenesis
304335243	COG0745	Response regulators consisting of a CheY-like receiver domain and a winged-helix DNA-binding domain	TK	Multiple classes
260635586	COG0732	Restriction endonuclease S subunits	V	Defense mechanisms
304335612	COG3267	Type II secretory pathway, component ExeA (predicted ATPase)	U	Intracellular trafficking, secretion, and vesicular transport
288328560	COG3209	Rhs family protein	M	Cell wall/membrane/envelope biogenesis
288333079	COG0338	Site-specific DNA methylase	L	Replication, recombination and repair
315249258	COG0110	Acetyltransferase (isoleucine patch superfamily)	R	General function prediction only
304334955	COG1864	DNA/RNA endonuclease G, NUC1	F	Nucleotide transport and metabolism
302150902	COG0596	Predicted hydrolases or acyltransferases (alpha/beta hydrolase superfamily)	R	General function prediction only
260851342	COG1131	ABC-type multidrug transport system, ATPase component	V	Defense mechanisms
339608766	COG2896	Molybdenum cofactor biosynthesis enzyme	H	Coenzyme transport and metabolism
260636296	COG0810	Periplasmic protein TonB, links inner and outer membranes	M	Cell wall/membrane/envelope biogenesis
288333028	COG0463	Glycosyltransferases involved in cell wall biogenesis	M	Cell wall/membrane/envelope biogenesis
383356315	COG0550	Topoisomerase IA	L	Replication, recombination and repair
260853062	COG1947	4-diphosphocytidyl-2C-methyl-D-erythritol 2-phosphate synthase	I	Lipid transport and metabolism
315251344	COG3279	Response regulator of the LytR/AlgR family	KT	Multiple classes
260851733	COG0715	ABC-type nitrate/sulfonate/bicarbonate transport systems, periplasmic components	P	Inorganic ion transport and metabolism
288333964	COG3568	Metal-dependent hydrolase	R	General function prediction only
343923863	COG3959	Transketolase, N-terminal subunit	G	Carbohydrate transport and metabolism
260635245	COG4335	DNA alkylation repair enzyme	L	Replication, recombination and repair
260851954	COG1120	ABC-type cobalamin/Fe3+-siderophores transport systems, ATPase components	PH	Multiple classes
304334729	COG0463	Glycosyltransferases involved in cell wall biogenesis	M	Cell wall/membrane/envelope biogenesis
288334705	COG1562	Phytoene/squalene synthetase	I	Lipid transport and metabolism
281401706	COG0732	Restriction endonuclease S subunits	V	Defense mechanisms
315250208	COG0079	Histidinol-phosphate/aromatic aminotransferase and cobyric acid decarboxylase	E	Amino acid transport and metabolism
288332173	COG1496	Uncharacterized conserved protein	S	Function unknown
260851557	COG1397	ADP-ribosylglycohydrolase	O	Posttranslational modification, protein turnover, chaperones
260852364	COG1108	ABC-type Mn2+/Zn2+ transport systems, permease components	P	Inorganic ion transport and metabolism
260852414	COG1218	3'-Phosphoadenosine 5'-phosphosulfate (PAPS) 3'-phosphatase	P	Inorganic ion transport and metabolism
260852186	COG1266	Predicted metal-dependent membrane protease	R	General function prediction only
260850477	COG3757	Lyzozyme M1 (1,4-beta-N-acetylmuramidase)	M	Cell wall/membrane/envelope biogenesis
343918476	COG1216	Predicted glycosyltransferases	R	General function prediction only
304335337	COG3959	Transketolase, N-terminal subunit	G	Carbohydrate transport and metabolism
288328681	COG0551	Zn-finger domain associated with topoisomerase type I	L	Replication, recombination and repair
260853044	COG1215	Glycosyltransferases, probably involved in cell wall biogenesis	M	Cell wall/membrane/envelope biogenesis
288335914	COG0701	Predicted permeases	R	General function prediction only
383356051	COG5340	Predicted transcriptional regulator	K	Transcription
288330297	COG2746	Aminoglycoside N3'-acetyltransferase	V	Defense mechanisms
288333188	COG1235	Metal-dependent hydrolases of the beta-lactamase superfamily I	R	General function prediction only
260851535	COG5495	Uncharacterized conserved protein	S	Function unknown
326945828	COG5340	Predicted transcriptional regulator	K	Transcription
324988228	COG3475	LPS biosynthesis protein	M	Cell wall/membrane/envelope biogenesis
383357168	COG0515	Serine/threonine protein kinase	RTKL	Multiple classes
260633914	COG3617	Prophage antirepressor	K	Transcription
260852173	COG0790	FOG: TPR repeat, SEL1 subfamily	R	General function prediction only
288328636	COG3209	Rhs family protein	M	Cell wall/membrane/envelope biogenesis
260634480	COG0845	Membrane-fusion protein	M	Cell wall/membrane/envelope biogenesis
288331882	COG0803	ABC-type metal ion transport system, periplasmic component/surface adhesin	P	Inorganic ion transport and metabolism
260851517	COG1596	Periplasmic protein involved in polysaccharide export	M	Cell wall/membrane/envelope biogenesis
260851560	COG1043	Acyl-[acyl carrier protein]--UDP-N-acetylglucosamine O-acyltransferase	M	Cell wall/membrane/envelope biogenesis
260853073	COG0775	Nucleoside phosphorylase	F	Nucleotide transport and metabolism
304335975	COG5495	Uncharacterized conserved protein	S	Function unknown
304335327	COG1211	4-diphosphocytidyl-2-methyl-D-erithritol synthase	I	Lipid transport and metabolism
326945445	COG4977	Transcriptional regulator containing an amidase domain and an AraC-type DNA-binding HTH domain	K	Transcription
281399566	COG3501	Uncharacterized protein conserved in bacteria	S	Function unknown
343923651	COG5495	Uncharacterized conserved protein	S	Function unknown
288333332	COG5495	Uncharacterized conserved protein	S	Function unknown
260852109	COG0463	Glycosyltransferases involved in cell wall biogenesis	M	Cell wall/membrane/envelope biogenesis
304335467	COG1266	Predicted metal-dependent membrane protease	R	General function prediction only
324989478	COG0393	Uncharacterized conserved protein	S	Function unknown
260851182	COG1235	Metal-dependent hydrolases of the beta-lactamase superfamily I	R	General function prediction only
260853047	COG1179	Dinucleotide-utilizing enzymes involved in molybdopterin and thiamine biosynthesis family 1	H	Coenzyme transport and metabolism
288337134	COG5495	Uncharacterized conserved protein	S	Function unknown
339610141	COG1192	ATPases involved in chromosome partitioning	D	Cell cycle control, cell division, chromosome partitioning
260634523	COG0438	Glycosyltransferase	M	Cell wall/membrane/envelope biogenesis
260853025	COG0084	Mg-dependent DNase	L	Replication, recombination and repair
260852532	COG0600	ABC-type nitrate/sulfonate/bicarbonate transport system, permease component	P	Inorganic ion transport and metabolism
260534517	COG0476	Dinucleotide-utilizing enzymes involved in molybdopterin and thiamine biosynthesis family 2	H	Coenzyme transport and metabolism
315249577	COG3774	Mannosyltransferase OCH1 and related enzymes	M	Cell wall/membrane/envelope biogenesis
260851245	COG1496	Uncharacterized conserved protein	S	Function unknown
343920310	COG1120	ABC-type cobalamin/Fe3+-siderophores transport systems, ATPase components	PH	Multiple classes
260635981	COG0338	Site-specific DNA methylase	L	Replication, recombination and repair
260851618	COG0169	Shikimate 5-dehydrogenase	E	Amino acid transport and metabolism
288338554	COG2812	DNA polymerase III, gamma/tau subunits	L	Replication, recombination and repair
343918437	COG0805	Sec-independent protein secretion pathway component TatC	U	Intracellular trafficking, secretion, and vesicular transport
260851470	COG2816	NTP pyrophosphohydrolases containing a Zn-finger, probably nucleic-acid-binding	L	Replication, recombination and repair
260851722	COG1280	Putative threonine efflux protein	E	Amino acid transport and metabolism
288337985	COG2207	AraC-type DNA-binding domain-containing proteins	K	Transcription
281399957	COG3440	Predicted restriction endonuclease	V	Defense mechanisms
288333175	COG2816	NTP pyrophosphohydrolases containing a Zn-finger, probably nucleic-acid-binding	L	Replication, recombination and repair
260852780	COG0101	Pseudouridylate synthase	J	Translation, ribosomal structure and biogenesis
260851647	COG0496	Predicted acid phosphatase	R	General function prediction only
260851656	COG3884	Acyl-ACP thioesterase	I	Lipid transport and metabolism
343923860	COG1028	Dehydrogenases with different specificities (related to short-chain alcohol dehydrogenases)	IQR	Multiple classes
260851810	COG1385	Uncharacterized protein conserved in bacteria	S	Function unknown
288330301	COG0726	Predicted xylanase/chitin deacetylase	G	Carbohydrate transport and metabolism
260635984	COG3177	Uncharacterized conserved protein	S	Function unknown
288334039	COG2849	Uncharacterized protein conserved in bacteria	S	Function unknown
343918096	COG2849	Uncharacterized protein conserved in bacteria	S	Function unknown
339613288	COG3464	Transposase and inactivated derivatives	L	Replication, recombination and repair
260635001	COG2197	Response regulator containing a CheY-like receiver domain and an HTH DNA-binding domain	TK	Multiple classes
315249717	COG4092	Predicted glycosyltransferase involved in capsule biosynthesis	M	Cell wall/membrane/envelope biogenesis
343921218	COG0463	Glycosyltransferases involved in cell wall biogenesis	M	Cell wall/membrane/envelope biogenesis
288331517	COG4206	Outer membrane cobalamin receptor protein	H	Coenzyme transport and metabolism
304334730	COG0463	Glycosyltransferases involved in cell wall biogenesis	M	Cell wall/membrane/envelope biogenesis
288329379	COG4771	Outer membrane receptor for ferrienterochelin and colicins	P	Inorganic ion transport and metabolism
260852466	COG0637	Predicted phosphatase/phosphohexomutase	R	General function prediction only
260851657	COG1225	Peroxiredoxin	O	Posttranslational modification, protein turnover, chaperones
304335224	COG0340	Biotin-(acetyl-CoA carboxylase) ligase	H	Coenzyme transport and metabolism
343918661	COG2755	Lysophospholipase L1 and related esterases	E	Amino acid transport and metabolism
260853061	COG1149	MinD superfamily P-loop ATPase containing an inserted ferredoxin domain	C	Energy production and conversion
260852371	COG0515	Serine/threonine protein kinase	RTKL	Multiple classes
288332946	COG1714	Predicted membrane protein/domain	S	Function unknown
260853065	COG0637	Predicted phosphatase/phosphohexomutase	R	General function prediction only
260851664	COG0313	Predicted methyltransferases	R	General function prediction only
304335339	COG1028	Dehydrogenases with different specificities (related to short-chain alcohol dehydrogenases)	IQR	Multiple classes
288332633	COG1120	ABC-type cobalamin/Fe3+-siderophores transport systems, ATPase components	PH	Multiple classes
288332213	COG0340	Biotin-(acetyl-CoA carboxylase) ligase	H	Coenzyme transport and metabolism
260851854	COG0388	Predicted amidohydrolase	R	General function prediction only
288337701	COG3250	Beta-galactosidase/beta-glucuronidase	G	Carbohydrate transport and metabolism
304334726	COG0110	Acetyltransferase (isoleucine patch superfamily)	R	General function prediction only
343923862	COG1028	Dehydrogenases with different specificities (related to short-chain alcohol dehydrogenases)	IQR	Multiple classes
343918478	COG0463	Glycosyltransferases involved in cell wall biogenesis	M	Cell wall/membrane/envelope biogenesis
260850776	COG1521	Putative transcriptional regulator, homolog of Bvg accessory factor	K	Transcription
260851632	COG3142	Uncharacterized protein involved in copper resistance	P	Inorganic ion transport and metabolism
315250650	COG5545	Predicted P-loop ATPase and inactivated derivatives	R	General function prediction only
288332961	COG3306	Glycosyltransferase involved in LPS biosynthesis	M	Cell wall/membrane/envelope biogenesis
260850416	COG0340	Biotin-(acetyl-CoA carboxylase) ligase	H	Coenzyme transport and metabolism
288332780	COG1381	Recombinational DNA repair protein (RecF pathway)	L	Replication, recombination and repair
343923728	COG0135	Phosphoribosylanthranilate isomerase	E	Amino acid transport and metabolism
343922500	COG0358	DNA primase (bacterial type)	L	Replication, recombination and repair
260852513	COG1381	Recombinational DNA repair protein (RecF pathway)	L	Replication, recombination and repair
260851782	COG1011	Predicted hydrolase (HAD superfamily)	R	General function prediction only
302149819	COG0732	Restriction endonuclease S subunits	V	Defense mechanisms
260634113	COG0135	Phosphoribosylanthranilate isomerase	E	Amino acid transport and metabolism
288333149	COG1040	Predicted amidophosphoribosyltransferases	R	General function prediction only
288332340	COG1131	ABC-type multidrug transport system, ATPase component	V	Defense mechanisms
288331793	COG0810	Periplasmic protein TonB, links inner and outer membranes	M	Cell wall/membrane/envelope biogenesis
260851088	COG1432	Uncharacterized conserved protein	S	Function unknown
260852706	COG2738	Predicted Zn-dependent protease	R	General function prediction only
260851786	COG1208	Nucleoside-diphosphate-sugar pyrophosphorylase involved in lipopolysaccharide biosynthesis/translation initiation factor 2B, gamma/epsilon subunits (eIF-2Bgamma/eIF-2Bepsilon)	MJ	Multiple classes
343921598	COG0463	Glycosyltransferases involved in cell wall biogenesis	M	Cell wall/membrane/envelope biogenesis
260850561	COG0854	Pyridoxal phosphate biosynthesis protein	H	Coenzyme transport and metabolism
260850616	COG0652	Peptidyl-prolyl cis-trans isomerase (rotamase) - cyclophilin family	O	Posttranslational modification, protein turnover, chaperones
304336264	COG0810	Periplasmic protein TonB, links inner and outer membranes	M	Cell wall/membrane/envelope biogenesis
260850443	COG0670	Integral membrane protein, interacts with FtsH	R	General function prediction only
304335423	COG0135	Phosphoribosylanthranilate isomerase	E	Amino acid transport and metabolism
260851581	COG1179	Dinucleotide-utilizing enzymes involved in molybdopterin and thiamine biosynthesis family 1	H	Coenzyme transport and metabolism
260853156	COG2197	Response regulator containing a CheY-like receiver domain and an HTH DNA-binding domain	TK	Multiple classes
260853080	COG2869	Na+-transporting NADH:ubiquinone oxidoreductase, subunit NqrC	C	Energy production and conversion
260851584	COG2856	Predicted Zn peptidase	E	Amino acid transport and metabolism
260852896	COG2885	Outer membrane protein and related peptidoglycan-associated (lipo)proteins	M	Cell wall/membrane/envelope biogenesis
281401344	COG3547	Transposase and inactivated derivatives	L	Replication, recombination and repair
343923887	COG1011	Predicted hydrolase (HAD superfamily)	R	General function prediction only
343923771	COG4123	Predicted O-methyltransferase	R	General function prediction only
260851184	COG4123	Predicted O-methyltransferase	R	General function prediction only
260852235	COG2859	Uncharacterized protein conserved in bacteria	S	Function unknown
288338308	COG0574	Phosphoenolpyruvate synthase/pyruvate phosphate dikinase	G	Carbohydrate transport and metabolism
339607093	COG2226	Methylase involved in ubiquinone/menaquinone biosynthesis	H	Coenzyme transport and metabolism
339608769	COG1032	Fe-S oxidoreductase	C	Energy production and conversion
260633908	COG2932	Predicted transcriptional regulator	K	Transcription
260635702	COG5271	AAA ATPase containing von Willebrand factor type A (vWA) domain	R	General function prediction only
288333141	COG1720	Uncharacterized conserved protein	S	Function unknown
288333256	COG5010	Flp pilus assembly protein TadD, contains TPR repeats	U	Intracellular trafficking, secretion, and vesicular transport
260850942	COG4122	Predicted O-methyltransferase	R	General function prediction only
260633919	COG1235	Metal-dependent hydrolases of the beta-lactamase superfamily I	R	General function prediction only
288333033	COG2932	Predicted transcriptional regulator	K	Transcription
260851735	COG4912	Predicted DNA alkylation repair enzyme	L	Replication, recombination and repair
304335886	COG0664	cAMP-binding proteins - catabolite gene activator and regulatory subunit of cAMP-dependent protein kinases	T	Signal transduction mechanisms
288332227	COG0664	cAMP-binding proteins - catabolite gene activator and regulatory subunit of cAMP-dependent protein kinases	T	Signal transduction mechanisms
260853150	COG2003	DNA repair proteins	L	Replication, recombination and repair
260851939	COG3382	Uncharacterized conserved protein	S	Function unknown
288337215	COG0631	Serine/threonine protein phosphatase	T	Signal transduction mechanisms
383355604	COG2310	Uncharacterized proteins involved in stress response, homologs of TerZ and putative cAMP-binding protein CABP1	T	Signal transduction mechanisms
260635996	COG5654	Uncharacterized conserved protein	S	Function unknown
288333063	COG3740	Phage head maturation protease	R	General function prediction only
260851212	COG0664	cAMP-binding proteins - catabolite gene activator and regulatory subunit of cAMP-dependent protein kinases	T	Signal transduction mechanisms
260850762	COG0603	Predicted PP-loop superfamily ATPase	R	General function prediction only
260852910	COG4783	Putative Zn-dependent protease, contains TPR repeats	R	General function prediction only
260851694	COG0512	Anthranilate/para-aminobenzoate synthases component II	EH	Multiple classes
304335329	COG0036	Pentose-5-phosphate-3-epimerase	G	Carbohydrate transport and metabolism
288329328	COG3306	Glycosyltransferase involved in LPS biosynthesis	M	Cell wall/membrane/envelope biogenesis
260634793	COG0664	cAMP-binding proteins - catabolite gene activator and regulatory subunit of cAMP-dependent protein kinases	T	Signal transduction mechanisms
288332816	COG4380	Uncharacterized protein conserved in bacteria	S	Function unknown
260852533	COG1116	ABC-type nitrate/sulfonate/bicarbonate transport system, ATPase component	P	Inorganic ion transport and metabolism
281400759	COG1688	Uncharacterized protein predicted to be involved in DNA repair (RAMP superfamily)	L	Replication, recombination and repair
288330871	COG0056	F0F1-type ATP synthase, alpha subunit	C	Energy production and conversion
260850801	COG1044	UDP-3-O-[3-hydroxymyristoyl] glucosamine N-acyltransferase	M	Cell wall/membrane/envelope biogenesis
343923505	COG0390	ABC-type uncharacterized transport system, permease component	R	General function prediction only
260633549	COG2271	Sugar phosphate permease	G	Carbohydrate transport and metabolism
288332927	COG0135	Phosphoribosylanthranilate isomerase	E	Amino acid transport and metabolism
288336881	COG2020	Putative protein-S-isoprenylcysteine methyltransferase	O	Posttranslational modification, protein turnover, chaperones
343921376	COG2755	Lysophospholipase L1 and related esterases	E	Amino acid transport and metabolism
260851167	COG1285	Uncharacterized membrane protein	S	Function unknown
260851377	COG3039	Transposase and inactivated derivatives, IS5 family	L	Replication, recombination and repair
343922821	COG1192	ATPases involved in chromosome partitioning	D	Cell cycle control, cell division, chromosome partitioning
343918482	COG0110	Acetyltransferase (isoleucine patch superfamily)	R	General function prediction only
288330773	COG1066	Predicted ATP-dependent serine protease	O	Posttranslational modification, protein turnover, chaperones
260633493	COG2271	Sugar phosphate permease	G	Carbohydrate transport and metabolism
304335582	COG0463	Glycosyltransferases involved in cell wall biogenesis	M	Cell wall/membrane/envelope biogenesis
288328629	COG3209	Rhs family protein	M	Cell wall/membrane/envelope biogenesis
260851213	COG0546	Predicted phosphatases	R	General function prediction only
288332571	COG0546	Predicted phosphatases	R	General function prediction only
288331684	COG0545	FKBP-type peptidyl-prolyl cis-trans isomerases 1	O	Posttranslational modification, protein turnover, chaperones
260850717	COG0545	FKBP-type peptidyl-prolyl cis-trans isomerases 1	O	Posttranslational modification, protein turnover, chaperones
326944520	COG1106	Predicted ATPases	R	General function prediction only
304335226	COG5423	Predicted metal-binding protein	S	Function unknown
302151094	COG5540	RING-finger-containing ubiquitin ligase	O	Posttranslational modification, protein turnover, chaperones
339617824	COG0863	DNA modification methylase	L	Replication, recombination and repair
260853173	COG2815	Uncharacterized protein conserved in bacteria	S	Function unknown
304334999	COG0545	FKBP-type peptidyl-prolyl cis-trans isomerases 1	O	Posttranslational modification, protein turnover, chaperones
383355612	COG2013	Uncharacterized conserved protein	S	Function unknown
260852683	COG1102	Cytidylate kinase	F	Nucleotide transport and metabolism
288334707	COG2324	Predicted membrane protein	S	Function unknown
260853052	COG0491	Zn-dependent hydrolases, including glyoxylases	R	General function prediction only
304336169	COG1309	Transcriptional regulator	K	Transcription
343923506	COG4619	ABC-type uncharacterized transport system, ATPase component	R	General function prediction only
260851256	COG3481	Predicted HD-superfamily hydrolase	R	General function prediction only
260852184	COG1011	Predicted hydrolase (HAD superfamily)	R	General function prediction only
343923858	COG1044	UDP-3-O-[3-hydroxymyristoyl] glucosamine N-acyltransferase	M	Cell wall/membrane/envelope biogenesis
343918480	COG0110	Acetyltransferase (isoleucine patch superfamily)	R	General function prediction only
339608763	COG0030	Dimethyladenosine transferase (rRNA methylation)	J	Translation, ribosomal structure and biogenesis
383355609	COG4110	Uncharacterized protein involved in stress response	R	General function prediction only
343921037	COG2226	Methylase involved in ubiquinone/menaquinone biosynthesis	H	Coenzyme transport and metabolism
260851064	COG1121	ABC-type Mn/Zn transport systems, ATPase component	P	Inorganic ion transport and metabolism
304335465	COG1011	Predicted hydrolase (HAD superfamily)	R	General function prediction only
288328627	COG3209	Rhs family protein	M	Cell wall/membrane/envelope biogenesis
288333389	COG2834	Outer membrane lipoprotein-sorting protein	M	Cell wall/membrane/envelope biogenesis
260851305	COG0179	2-keto-4-pentenoate hydratase/2-oxohepta-3-ene-1,7-dioic acid hydratase (catechol pathway)	Q	Secondary metabolites biosynthesis, transport and catabolism
304334578	COG0797	Lipoproteins	M	Cell wall/membrane/envelope biogenesis
343918497	COG1432	Uncharacterized conserved protein	S	Function unknown
260635859	COG0664	cAMP-binding proteins - catabolite gene activator and regulatory subunit of cAMP-dependent protein kinases	T	Signal transduction mechanisms
288331917	COG2176	DNA polymerase III, alpha subunit (gram-positive type)	L	Replication, recombination and repair
288333427	COG1225	Peroxiredoxin	O	Posttranslational modification, protein turnover, chaperones
260851393	COG2834	Outer membrane lipoprotein-sorting protein	M	Cell wall/membrane/envelope biogenesis
260852430	COG0529	Adenylylsulfate kinase and related kinases	P	Inorganic ion transport and metabolism
260852527	COG0664	cAMP-binding proteins - catabolite gene activator and regulatory subunit of cAMP-dependent protein kinases	T	Signal transduction mechanisms
326944626	COG1595	DNA-directed RNA polymerase specialized sigma subunit, sigma24 homolog	K	Transcription
288332804	COG1011	Predicted hydrolase (HAD superfamily)	R	General function prediction only
288333228	COG2978	Putative p-aminobenzoyl-glutamate transporter	H	Coenzyme transport and metabolism
288333450	COG1309	Transcriptional regulator	K	Transcription
260851511	COG0776	Bacterial nucleoid DNA-binding protein	L	Replication, recombination and repair
260851411	COG2860	Predicted membrane protein	S	Function unknown
260853124	COG0778	Nitroreductase	C	Energy production and conversion
288334708	COG0204	1-acyl-sn-glycerol-3-phosphate acyltransferase	I	Lipid transport and metabolism
324989114	COG0272	NAD-dependent DNA ligase (contains BRCT domain type II)	L	Replication, recombination and repair
288328995	COG3209	Rhs family protein	M	Cell wall/membrane/envelope biogenesis
288332869	COG1136	ABC-type antimicrobial peptide transport system, ATPase component	V	Defense mechanisms
260850747	COG0597	Lipoprotein signal peptidase	MU	Multiple classes
260852687	COG1309	Transcriptional regulator	K	Transcription
304335835	COG0115	Branched-chain amino acid aminotransferase/4-amino-4-deoxychorismate lyase	EH	Multiple classes
304335334	COG1670	Acetyltransferases, including N-acetylases of ribosomal proteins	J	Translation, ribosomal structure and biogenesis
288334757	COG2207	AraC-type DNA-binding domain-containing proteins	K	Transcription
339613958	COG1309	Transcriptional regulator	K	Transcription
288331909	COG0179	2-keto-4-pentenoate hydratase/2-oxohepta-3-ene-1,7-dioic acid hydratase (catechol pathway)	Q	Secondary metabolites biosynthesis, transport and catabolism
260853187	COG0848	Biopolymer transport protein	U	Intracellular trafficking, secretion, and vesicular transport
260853188	COG0848	Biopolymer transport protein	U	Intracellular trafficking, secretion, and vesicular transport
260852983	COG1286	Uncharacterized membrane protein, required for colicin V production	R	General function prediction only
260852339	COG2095	Multiple antibiotic transporter	U	Intracellular trafficking, secretion, and vesicular transport
260851696	COG0115	Branched-chain amino acid aminotransferase/4-amino-4-deoxychorismate lyase	EH	Multiple classes
260851915	COG4506	Uncharacterized protein conserved in bacteria	S	Function unknown
260534519	COG0807	GTP cyclohydrolase II	H	Coenzyme transport and metabolism
260851800	COG1040	Predicted amidophosphoribosyltransferases	R	General function prediction only
260852203	COG0084	Mg-dependent DNase	L	Replication, recombination and repair
288336897	COG1922	Teichoic acid biosynthesis proteins	M	Cell wall/membrane/envelope biogenesis
260636529	COG0739	Membrane proteins related to metalloendopeptidases	M	Cell wall/membrane/envelope biogenesis
260634745	COG3501	Uncharacterized protein conserved in bacteria	S	Function unknown
260852581	COG0797	Lipoproteins	M	Cell wall/membrane/envelope biogenesis
343922252	COG2834	Outer membrane lipoprotein-sorting protein	M	Cell wall/membrane/envelope biogenesis
260634322	COG0019	Diaminopimelate decarboxylase	E	Amino acid transport and metabolism
260851360	COG0349	Ribonuclease D	J	Translation, ribosomal structure and biogenesis
260851402	COG0352	Thiamine monophosphate synthase	H	Coenzyme transport and metabolism
288336887	COG2977	Phosphopantetheinyl transferase component of siderophore synthetase	Q	Secondary metabolites biosynthesis, transport and catabolism
260850773	COG1047	FKBP-type peptidyl-prolyl cis-trans isomerases 2	O	Posttranslational modification, protein turnover, chaperones
260852295	COG3201	Nicotinamide mononucleotide transporter	H	Coenzyme transport and metabolism
315250789	COG2452	Predicted site-specific integrase-resolvase	L	Replication, recombination and repair
260852773	COG1739	Uncharacterized conserved protein	S	Function unknown
304336793	COG2091	Phosphopantetheinyl transferase	H	Coenzyme transport and metabolism
281400960	COG3537	Putative alpha-1,2-mannosidase	G	Carbohydrate transport and metabolism
339615761	COG0790	FOG: TPR repeat, SEL1 subfamily	R	General function prediction only
288338668	COG1027	Aspartate ammonia-lyase	E	Amino acid transport and metabolism
288333266	COG2977	Phosphopantetheinyl transferase component of siderophore synthetase	Q	Secondary metabolites biosynthesis, transport and catabolism
260851165	COG0350	Methylated DNA-protein cysteine methyltransferase	L	Replication, recombination and repair
260851205	COG0776	Bacterial nucleoid DNA-binding protein	L	Replication, recombination and repair
260853048	COG1595	DNA-directed RNA polymerase specialized sigma subunit, sigma24 homolog	K	Transcription
260851793	COG2825	Outer membrane protein	M	Cell wall/membrane/envelope biogenesis
288334369	COG3063	Tfp pilus assembly protein PilF	NU	Multiple classes
260852678	COG3039	Transposase and inactivated derivatives, IS5 family	L	Replication, recombination and repair
302151212	COG4974	Site-specific recombinase XerD	L	Replication, recombination and repair
288329699	COG1637	Predicted nuclease of the RecB family	L	Replication, recombination and repair
288333180	COG0302	GTP cyclohydrolase I	H	Coenzyme transport and metabolism
260851364	COG1235	Metal-dependent hydrolases of the beta-lactamase superfamily I	R	General function prediction only
260853163	COG1143	Formate hydrogenlyase subunit 6/NADH:ubiquinone oxidoreductase 23 kD subunit (chain I)	C	Energy production and conversion
[truncated: 402 more rows]

## Sheet: Skin
Additional File 6: Table S2 Details of genes present in Prevotella strains of Skin
Gene Id	Hit	Description	COG class	Class description
357558661	COG3326	Predicted membrane protein	S	Function unknown
270332267	COG3064	Membrane protein involved in colicin uptake	M	Cell wall/membrane/envelope biogenesis
270332596	COG2373	Large extracellular alpha-helical protein	R	General function prediction only
270332095	COG1196	Chromosome segregation ATPases	D	Cell cycle control, cell division, chromosome partitioning
270332097	COG3941	Mu-like prophage protein	R	General function prediction only
270334153	COG2911	Uncharacterized protein conserved in bacteria	S	Function unknown
270334042	COG0642	Signal transduction histidine kinase	T	Signal transduction mechanisms
270334677	COG0642	Signal transduction histidine kinase	T	Signal transduction mechanisms
270333078	COG0642	Signal transduction histidine kinase	T	Signal transduction mechanisms
270332558	COG0642	Signal transduction histidine kinase	T	Signal transduction mechanisms
270333182	COG0642	Signal transduction histidine kinase	T	Signal transduction mechanisms
270333679	COG1629	Outer membrane receptor proteins, mostly Fe transport	P	Inorganic ion transport and metabolism
270333404	COG3537	Putative alpha-1,2-mannosidase	G	Carbohydrate transport and metabolism
270333689	COG1629	Outer membrane receptor proteins, mostly Fe transport	P	Inorganic ion transport and metabolism
270334188	COG0642	Signal transduction histidine kinase	T	Signal transduction mechanisms
270332008	COG1629	Outer membrane receptor proteins, mostly Fe transport	P	Inorganic ion transport and metabolism
270332460	COG1629	Outer membrane receptor proteins, mostly Fe transport	P	Inorganic ion transport and metabolism
270334111	COG1074	ATP-dependent exoDNAse (exonuclease V) beta subunit (contains helicase and exonuclease domains)	L	Replication, recombination and repair
270333340	COG1629	Outer membrane receptor proteins, mostly Fe transport	P	Inorganic ion transport and metabolism
270333296	COG0497	ATPase involved in DNA repair	L	Replication, recombination and repair
270333491	COG1629	Outer membrane receptor proteins, mostly Fe transport	P	Inorganic ion transport and metabolism
270332421	COG1629	Outer membrane receptor proteins, mostly Fe transport	P	Inorganic ion transport and metabolism
270333727	COG1629	Outer membrane receptor proteins, mostly Fe transport	P	Inorganic ion transport and metabolism
270333261	COG4677	Pectin methylesterase	G	Carbohydrate transport and metabolism
270333435	COG1629	Outer membrane receptor proteins, mostly Fe transport	P	Inorganic ion transport and metabolism
270333737	COG1629	Outer membrane receptor proteins, mostly Fe transport	P	Inorganic ion transport and metabolism
270333823	COG1629	Outer membrane receptor proteins, mostly Fe transport	P	Inorganic ion transport and metabolism
270333671	COG1629	Outer membrane receptor proteins, mostly Fe transport	P	Inorganic ion transport and metabolism
270334674	COG4206	Outer membrane cobalamin receptor protein	H	Coenzyme transport and metabolism
270333402	COG1629	Outer membrane receptor proteins, mostly Fe transport	P	Inorganic ion transport and metabolism
270334110	COG3893	Inactivated superfamily I helicase	L	Replication, recombination and repair
270332585	COG4206	Outer membrane cobalamin receptor protein	H	Coenzyme transport and metabolism
270334048	COG0612	Predicted Zn-dependent peptidases	R	General function prediction only
270333826	COG0612	Predicted Zn-dependent peptidases	R	General function prediction only
270333674	COG1404	Subtilisin-like serine proteases	O	Posttranslational modification, protein turnover, chaperones
270332589	COG3292	Predicted periplasmic ligand-binding sensor domain	T	Signal transduction mechanisms
270334261	COG1506	Dipeptidyl aminopeptidases/acylaminoacyl-peptidases	E	Amino acid transport and metabolism
270334441	COG3507	Beta-xylosidase	G	Carbohydrate transport and metabolism
270334548	COG0612	Predicted Zn-dependent peptidases	R	General function prediction only
270333676	COG1629	Outer membrane receptor proteins, mostly Fe transport	P	Inorganic ion transport and metabolism
270333682	COG3250	Beta-galactosidase/beta-glucuronidase	G	Carbohydrate transport and metabolism
270332426	COG1506	Dipeptidyl aminopeptidases/acylaminoacyl-peptidases	E	Amino acid transport and metabolism
270334148	COG3533	Uncharacterized protein conserved in bacteria	S	Function unknown
270333734	COG0366	Glycosidases	G	Carbohydrate transport and metabolism
270334020	COG3250	Beta-galactosidase/beta-glucuronidase	G	Carbohydrate transport and metabolism
270332334	COG3250	Beta-galactosidase/beta-glucuronidase	G	Carbohydrate transport and metabolism
270333552	COG1629	Outer membrane receptor proteins, mostly Fe transport	P	Inorganic ion transport and metabolism
270334672	COG1472	Beta-glucosidase-related glycosidases	G	Carbohydrate transport and metabolism
270332733	COG4783	Putative Zn-dependent protease, contains TPR repeats	R	General function prediction only
270332187	COG0863	DNA modification methylase	L	Replication, recombination and repair
270332916	COG1506	Dipeptidyl aminopeptidases/acylaminoacyl-peptidases	E	Amino acid transport and metabolism
270332165	COG4412	Uncharacterized protein conserved in bacteria	S	Function unknown
270334129	COG3507	Beta-xylosidase	G	Carbohydrate transport and metabolism
270333085	COG3693	Beta-1,4-xylanase	G	Carbohydrate transport and metabolism
270334668	COG4677	Pectin methylesterase	G	Carbohydrate transport and metabolism
270332915	COG4206	Outer membrane cobalamin receptor protein	H	Coenzyme transport and metabolism
270332148	COG2956	Predicted N-acetylglucosaminyl transferase	G	Carbohydrate transport and metabolism
270333550	COG1132	ABC-type multidrug transport system, ATPase and permease components	V	Defense mechanisms
270332094	COG1196	Chromosome segregation ATPases	D	Cell cycle control, cell division, chromosome partitioning
270332447	COG0657	Esterase/lipase	I	Lipid transport and metabolism
270332896	COG4412	Uncharacterized protein conserved in bacteria	S	Function unknown
270333551	COG1132	ABC-type multidrug transport system, ATPase and permease components	V	Defense mechanisms
270334625	COG2194	Predicted membrane-associated, metal-dependent hydrolase	R	General function prediction only
270333987	COG0457	FOG: TPR repeat	R	General function prediction only
270334675	COG2272	Carboxylesterase type B	I	Lipid transport and metabolism
270333652	COG3669	Alpha-L-fucosidase	G	Carbohydrate transport and metabolism
270333729	COG3119	Arylsulfatase A and related enzymes	P	Inorganic ion transport and metabolism
270333828	COG1409	Predicted phosphohydrolases	R	General function prediction only
270333016	COG1807	4-amino-4-deoxy-L-arabinose transferase and related glycosyltransferases of PMT family	M	Cell wall/membrane/envelope biogenesis
270333617	COG1404	Subtilisin-like serine proteases	O	Posttranslational modification, protein turnover, chaperones
270333494	COG1409	Predicted phosphohydrolases	R	General function prediction only
270333497	COG0671	Membrane-associated phospholipid phosphatase	I	Lipid transport and metabolism
270333246	COG0658	Predicted membrane metal-binding protein	R	General function prediction only
270333129	COG0526	Thiol-disulfide isomerase and thioredoxins	OC	Multiple classes
270333385	COG2244	Membrane protein involved in the export of O-antigen and teichoic acid	R	General function prediction only
270334209	COG2866	Predicted carboxypeptidase	E	Amino acid transport and metabolism
270332642	COG0364	Glucose-6-phosphate 1-dehydrogenase	G	Carbohydrate transport and metabolism
270334246	COG2211	Na+/melibiose symporter and related transporters	G	Carbohydrate transport and metabolism
270333774	COG0776	Bacterial nucleoid DNA-binding protein	L	Replication, recombination and repair
270334270	COG3488	Predicted thiol oxidoreductase	C	Energy production and conversion
270332641	COG0362	6-phosphogluconate dehydrogenase	G	Carbohydrate transport and metabolism
270333489	COG0246	Mannitol-1-phosphate/altronate dehydrogenases	G	Carbohydrate transport and metabolism
270333306	COG4299	Uncharacterized conserved protein	S	Function unknown
270333932	COG4886	Leucine-rich repeat (LRR) protein	S	Function unknown
270333437	COG1409	Predicted phosphohydrolases	R	General function prediction only
270334766	COG3507	Beta-xylosidase	G	Carbohydrate transport and metabolism
270334467	COG1696	Predicted membrane protein involved in D-alanine export	M	Cell wall/membrane/envelope biogenesis
270334206	COG3069	C4-dicarboxylate transporter	C	Energy production and conversion
270332516	COG1453	Predicted oxidoreductases of the aldo/keto reductase family	R	General function prediction only
270333837	COG0863	DNA modification methylase	L	Replication, recombination and repair
270332819	COG0037	Predicted ATPase of the PP-loop superfamily implicated in cell cycle control	D	Cell cycle control, cell division, chromosome partitioning
270332616	COG3119	Arylsulfatase A and related enzymes	P	Inorganic ion transport and metabolism
270332235	COG2273	Beta-glucanase/Beta-glucan synthetase	G	Carbohydrate transport and metabolism
270332425	COG0526	Thiol-disulfide isomerase and thioredoxins	OC	Multiple classes
270333667	COG0526	Thiol-disulfide isomerase and thioredoxins	OC	Multiple classes
270334269	COG3746	Phosphate-selective porin	P	Inorganic ion transport and metabolism
270333401	COG5434	Endopolygalacturonase	M	Cell wall/membrane/envelope biogenesis
270334455	COG3577	Predicted aspartyl protease	R	General function prediction only
270334228	COG3867	Arabinogalactan endo-1,4-beta-galactosidase	G	Carbohydrate transport and metabolism
270334064	COG0399	Predicted pyridoxal phosphate-dependent enzyme apparently involved in regulation of cell wall biogenesis	M	Cell wall/membrane/envelope biogenesis
270333733	COG0738	Fucose permease	G	Carbohydrate transport and metabolism
270333490	COG0738	Fucose permease	G	Carbohydrate transport and metabolism
270334271	COG3487	Uncharacterized iron-regulated protein	P	Inorganic ion transport and metabolism
270333409	COG3075	Anaerobic glycerol-3-phosphate dehydrogenase	E	Amino acid transport and metabolism
270334653	COG0738	Fucose permease	G	Carbohydrate transport and metabolism
270334162	COG4235	Cytochrome c biogenesis factor	O	Posttranslational modification, protein turnover, chaperones
270334495	COG5545	Predicted P-loop ATPase and inactivated derivatives	R	General function prediction only
270334569	COG2814	Arabinose efflux permease	G	Carbohydrate transport and metabolism
270334122	COG1331	Highly conserved protein containing a thioredoxin domain	O	Posttranslational modification, protein turnover, chaperones
270333225	COG0452	Phosphopantothenoylcysteine synthetase/decarboxylase	H	Coenzyme transport and metabolism
270333884	COG3209	Rhs family protein	M	Cell wall/membrane/envelope biogenesis
270333336	COG4232	Thiol:disulfide interchange protein	OC	Multiple classes
270332874	COG0538	Isocitrate dehydrogenases	C	Energy production and conversion
270333997	COG1215	Glycosyltransferases, probably involved in cell wall biogenesis	M	Cell wall/membrane/envelope biogenesis
270332777	COG1216	Predicted glycosyltransferases	R	General function prediction only
270332004	COG0226	ABC-type phosphate transport system, periplasmic component	P	Inorganic ion transport and metabolism
270334145	COG0515	Serine/threonine protein kinase	RTKL	Multiple classes
270334732	COG4826	Serine protease inhibitor	O	Posttranslational modification, protein turnover, chaperones
270333690	COG3712	Fe2+-dicitrate sensor, membrane component	PT	Multiple classes
270334313	COG0251	Putative translation initiation inhibitor, yjgF family	J	Translation, ribosomal structure and biogenesis
270334314	COG0251	Putative translation initiation inhibitor, yjgF family	J	Translation, ribosomal structure and biogenesis
270334207	COG0044	Dihydroorotase and related cyclic amidohydrolases	F	Nucleotide transport and metabolism
270333356	COG3209	Rhs family protein	M	Cell wall/membrane/envelope biogenesis
270332164	COG1672	Predicted ATPase (AAA+ superfamily)	R	General function prediction only
270332536	COG0810	Periplasmic protein TonB, links inner and outer membranes	M	Cell wall/membrane/envelope biogenesis
270334671	COG2382	Enterochelin esterase and related enzymes	P	Inorganic ion transport and metabolism
270332636	COG1011	Predicted hydrolase (HAD superfamily)	R	General function prediction only
270332418	COG3712	Fe2+-dicitrate sensor, membrane component	PT	Multiple classes
270333071	COG0351	Hydroxymethylpyrimidine/phosphomethylpyrimidine kinase	H	Coenzyme transport and metabolism
270332071	COG2856	Predicted Zn peptidase	E	Amino acid transport and metabolism
270333836	COG0863	DNA modification methylase	L	Replication, recombination and repair
270333064	COG3765	Chain length determinant protein	M	Cell wall/membrane/envelope biogenesis
270333681	COG1225	Peroxiredoxin	O	Posttranslational modification, protein turnover, chaperones
270334318	COG1621	Beta-fructosidases (levanase/invertase)	G	Carbohydrate transport and metabolism
270334120	COG2339	Predicted membrane protein	S	Function unknown
270333323	COG3568	Metal-dependent hydrolase	R	General function prediction only
270334507	COG0463	Glycosyltransferases involved in cell wall biogenesis	M	Cell wall/membrane/envelope biogenesis
270334464	COG0342	Preprotein translocase subunit SecD	U	Intracellular trafficking, secretion, and vesicular transport
270334691	COG3867	Arabinogalactan endo-1,4-beta-galactosidase	G	Carbohydrate transport and metabolism
270332349	COG0755	ABC-type transport system involved in cytochrome c biogenesis, permease component	O	Posttranslational modification, protein turnover, chaperones
270333488	COG1609	Transcriptional regulators	K	Transcription
270332009	COG3712	Fe2+-dicitrate sensor, membrane component	PT	Multiple classes
270334038	COG0790	FOG: TPR repeat, SEL1 subfamily	R	General function prediction only
270334444	COG3712	Fe2+-dicitrate sensor, membrane component	PT	Multiple classes
270333088	COG0673	Predicted dehydrogenases and related proteins	R	General function prediction only
270332562	COG3507	Beta-xylosidase	G	Carbohydrate transport and metabolism
270334423	COG1482	Phosphomannose isomerase	G	Carbohydrate transport and metabolism
270332535	COG3757	Lyzozyme M1 (1,4-beta-N-acetylmuramidase)	M	Cell wall/membrane/envelope biogenesis
270334504	COG3594	Fucose 4-O-acetylase and related acetyltransferases	G	Carbohydrate transport and metabolism
270333059	COG0438	Glycosyltransferase	M	Cell wall/membrane/envelope biogenesis
270333386	COG0463	Glycosyltransferases involved in cell wall biogenesis	M	Cell wall/membrane/envelope biogenesis
270333358	COG3209	Rhs family protein	M	Cell wall/membrane/envelope biogenesis
270332981	COG2826	Transposase and inactivated derivatives, IS30 family	L	Replication, recombination and repair
270334627	COG2885	Outer membrane protein and related peptidoglycan-associated (lipo)proteins	M	Cell wall/membrane/envelope biogenesis
270334223	COG1225	Peroxiredoxin	O	Posttranslational modification, protein turnover, chaperones
270332722	COG3204	Uncharacterized protein conserved in bacteria	S	Function unknown
270333732	COG1940	Transcriptional regulator/sugar kinase	KG	Multiple classes
270333319	COG3712	Fe2+-dicitrate sensor, membrane component	PT	Multiple classes
270334508	COG1442	Lipopolysaccharide biosynthesis proteins, LPS:glycosyltransferases	M	Cell wall/membrane/envelope biogenesis
270332515	COG3735	Uncharacterized protein conserved in bacteria	S	Function unknown
270333318	COG3436	Transposase and inactivated derivatives	L	Replication, recombination and repair
270332224	COG2378	Predicted transcriptional regulator	K	Transcription
270333390	COG0463	Glycosyltransferases involved in cell wall biogenesis	M	Cell wall/membrane/envelope biogenesis
270334320	COG1216	Predicted glycosyltransferases	R	General function prediction only
270332710	COG0463	Glycosyltransferases involved in cell wall biogenesis	M	Cell wall/membrane/envelope biogenesis
270332505	COG3063	Tfp pilus assembly protein PilF	NU	Multiple classes
270334547	COG3016	Uncharacterized iron-regulated protein	S	Function unknown
270332721	COG0390	ABC-type uncharacterized transport system, permease component	R	General function prediction only
270333710	COG0338	Site-specific DNA methylase	L	Replication, recombination and repair
270334054	COG3209	Rhs family protein	M	Cell wall/membrane/envelope biogenesis
270334718	COG1864	DNA/RNA endonuclease G, NUC1	F	Nucleotide transport and metabolism
270333223	COG0414	Panthothenate synthetase	H	Coenzyme transport and metabolism
270333222	COG0413	Ketopantoate hydroxymethyltransferase	H	Coenzyme transport and metabolism
270333154	COG0566	rRNA methylases	J	Translation, ribosomal structure and biogenesis
270332118	COG3645	Uncharacterized phage-encoded protein	S	Function unknown
270333107	COG1190	Lysyl-tRNA synthetase (class II)	J	Translation, ribosomal structure and biogenesis
270333708	COG4584	Transposase and inactivated derivatives	L	Replication, recombination and repair
270334690	COG3712	Fe2+-dicitrate sensor, membrane component	PT	Multiple classes
270332464	COG0119	Isopropylmalate/homocitrate/citramalate synthases	E	Amino acid transport and metabolism
270334465	COG0749	DNA polymerase I - 3'-5' exonuclease and polymerase domains	L	Replication, recombination and repair
270333226	COG1521	Putative transcriptional regulator, homolog of Bvg accessory factor	K	Transcription
270332427	COG0119	Isopropylmalate/homocitrate/citramalate synthases	E	Amino acid transport and metabolism
270332259	COG0451	Nucleoside-diphosphate-sugar epimerases	MG	Multiple classes
270333396	COG2849	Uncharacterized protein conserved in bacteria	S	Function unknown
270332314	COG0568	DNA-directed RNA polymerase, sigma subunit (sigma70/sigma32)	K	Transcription
270333524	COG0739	Membrane proteins related to metalloendopeptidases	M	Cell wall/membrane/envelope biogenesis
270334267	COG1333	ResB protein required for cytochrome c biosynthesis	O	Posttranslational modification, protein turnover, chaperones
270332932	COG0664	cAMP-binding proteins - catabolite gene activator and regulatory subunit of cAMP-dependent protein kinases	T	Signal transduction mechanisms
270332837	COG0545	FKBP-type peptidyl-prolyl cis-trans isomerases 1	O	Posttranslational modification, protein turnover, chaperones
270333444	COG0810	Periplasmic protein TonB, links inner and outer membranes	M	Cell wall/membrane/envelope biogenesis
270332010	COG1595	DNA-directed RNA polymerase specialized sigma subunit, sigma24 homolog	K	Transcription
270334185	COG2978	Putative p-aminobenzoyl-glutamate transporter	H	Coenzyme transport and metabolism
270334075	COG0778	Nitroreductase	C	Energy production and conversion
270332167	COG2932	Predicted transcriptional regulator	K	Transcription
270334096	COG0797	Lipoproteins	M	Cell wall/membrane/envelope biogenesis
270332656	COG1309	Transcriptional regulator	K	Transcription
270333194	COG0778	Nitroreductase	C	Energy production and conversion
270334099	COG0546	Predicted phosphatases	R	General function prediction only
270333687	COG2335	Secreted and surface protein containing fasciclin-like repeats	M	Cell wall/membrane/envelope biogenesis
270334348	COG0350	Methylated DNA-protein cysteine methyltransferase	L	Replication, recombination and repair
270333549	COG1309	Transcriptional regulator	K	Transcription
270332720	COG1126	ABC-type polar amino acid transport system, ATPase component	E	Amino acid transport and metabolism
270332715	COG2091	Phosphopantetheinyl transferase	H	Coenzyme transport and metabolism
270333327	COG1595	DNA-directed RNA polymerase specialized sigma subunit, sigma24 homolog	K	Transcription
270333709	COG1484	DNA replication protein	L	Replication, recombination and repair
270333395	COG1704	Uncharacterized conserved protein	S	Function unknown
270332637	COG0431	Predicted flavoprotein	R	General function prediction only
270332911	COG2096	Uncharacterized conserved protein	S	Function unknown
270332626	COG1595	DNA-directed RNA polymerase specialized sigma subunit, sigma24 homolog	K	Transcription
270332419	COG1595	DNA-directed RNA polymerase specialized sigma subunit, sigma24 homolog	K	Transcription
270334731	COG3464	Transposase and inactivated derivatives	L	Replication, recombination and repair
270333691	COG1595	DNA-directed RNA polymerase specialized sigma subunit, sigma24 homolog	K	Transcription
270333369	COG0262	Dihydrofolate reductase	H	Coenzyme transport and metabolism
270332143	COG2001	Uncharacterized protein conserved in bacteria	S	Function unknown
270333330	COG3594	Fucose 4-O-acetylase and related acetyltransferases	G	Carbohydrate transport and metabolism
270334383	COG0594	RNase P protein component	J	Translation, ribosomal structure and biogenesis
270334615	COG3108	Uncharacterized protein conserved in bacteria	S	Function unknown
270333505	COG3976	Uncharacterized protein conserved in bacteria	S	Function unknown
270334440	COG1185	Polyribonucleotide nucleotidyltransferase (polynucleotide phosphorylase)	J	Translation, ribosomal structure and biogenesis
270332786	COG0441	Threonyl-tRNA synthetase	J	Translation, ribosomal structure and biogenesis
270334586	COG0681	Signal peptidase I	U	Intracellular trafficking, secretion, and vesicular transport
270333760	COG4974	Site-specific recombinase XerD	L	Replication, recombination and repair
270333934	COG0801	7,8-dihydro-6-hydroxymethylpterin-pyrophosphokinase	H	Coenzyme transport and metabolism
270333495	COG0346	Lactoylglutathione lyase and related lyases	E	Amino acid transport and metabolism
270334708	COG2852	Uncharacterized protein conserved in bacteria	S	Function unknown
270332013	COG5340	Predicted transcriptional regulator	K	Transcription
270332182	COG3617	Prophage antirepressor	K	Transcription
270333000	COG0724	RNA-binding proteins (RRM domain)	R	General function prediction only
270334049	COG0776	Bacterial nucleoid DNA-binding protein	L	Replication, recombination and repair
270333106	COG0381	UDP-N-acetylglucosamine 2-epimerase	M	Cell wall/membrane/envelope biogenesis
270334628	COG3189	Uncharacterized conserved protein	S	Function unknown
270332326	COG1983	Putative stress-responsive transcriptional regulator	KT	Multiple classes

## Sheet: UGT
Additional File 6: Table S2 Details of genes present in Prevotella strains of UGT
Gene Id	Hit	Description	COG class	Class description
315250906	COG0345	Pyrroline-5-carboxylate reductase	E	Amino acid transport and metabolism
307346908	COG2826	Transposase and inactivated derivatives, IS30 family	L	Replication, recombination and repair
288329880	COG1629	Outer membrane receptor proteins, mostly Fe transport	P	Inorganic ion transport and metabolism
315249207	COG1752	Predicted esterase of the alpha-beta hydrolase superfamily	R	General function prediction only
302482192	COG1629	Outer membrane receptor proteins, mostly Fe transport	P	Inorganic ion transport and metabolism
281299895	COG4412	Uncharacterized protein conserved in bacteria	S	Function unknown
270333232	COG2755	Lysophospholipase L1 and related esterases	E	Amino acid transport and metabolism
315249641	COG0147	Anthranilate/para-aminobenzoate synthases component I	EH	Multiple classes
315251554	COG2211	Na+/melibiose symporter and related transporters	G	Carbohydrate transport and metabolism
339607860	COG0037	Predicted ATPase of the PP-loop superfamily implicated in cell cycle control	D	Cell cycle control, cell division, chromosome partitioning
343920315	COG1295	Predicted membrane protein	S	Function unknown
288329778	COG3177	Uncharacterized conserved protein	S	Function unknown
343920313	COG3550	Uncharacterized protein related to capsule biosynthesis enzymes	R	General function prediction only
324989181	COG3501	Uncharacterized protein conserved in bacteria	S	Function unknown
339609345	COG4886	Leucine-rich repeat (LRR) protein	S	Function unknown
260635262	COG3325	Chitinase	G	Carbohydrate transport and metabolism
324987090	COG0270	Site-specific DNA methylase	L	Replication, recombination and repair
324986645	COG2842	Uncharacterized ATPase, putative transposase	R	General function prediction only
302481855	COG0715	ABC-type nitrate/sulfonate/bicarbonate transport systems, periplasmic components	P	Inorganic ion transport and metabolism
288335924	COG0030	Dimethyladenosine transferase (rRNA methylation)	J	Translation, ribosomal structure and biogenesis
302483160	COG1047	FKBP-type peptidyl-prolyl cis-trans isomerases 2	O	Posttranslational modification, protein turnover, chaperones
270333118	COG0352	Thiamine monophosphate synthase	H	Coenzyme transport and metabolism
281299386	COG1225	Peroxiredoxin	O	Posttranslational modification, protein turnover, chaperones
281306154	COG3772	Phage-related lysozyme (muraminidase)	R	General function prediction only
302151050	COG0394	Protein-tyrosine-phosphatase	T	Signal transduction mechanisms
357560282	COG0629	Single-stranded DNA-binding protein	L	Replication, recombination and repair
288328804	COG3976	Uncharacterized protein conserved in bacteria	S	Function unknown
302149255	COG1895	Uncharacterized conserved protein related to C-terminal domain of eukaryotic chaperone, SACSIN	S	Function unknown
324986968	COG0514	Superfamily II DNA helicase	L	Replication, recombination and repair
315251511	COG3401	Fibronectin type 3 domain-containing protein	R	General function prediction only
315251520	COG0642	Signal transduction histidine kinase	T	Signal transduction mechanisms
315251514	COG0642	Signal transduction histidine kinase	T	Signal transduction mechanisms
357560193	COG1112	Superfamily I DNA and RNA helicases and helicase subunits	L	Replication, recombination and repair
315663742	COG4771	Outer membrane receptor for ferrienterochelin and colicins	P	Inorganic ion transport and metabolism
281400559	COG4206	Outer membrane cobalamin receptor protein	H	Coenzyme transport and metabolism
323095295	COG1629	Outer membrane receptor proteins, mostly Fe transport	P	Inorganic ion transport and metabolism
288337878	COG1629	Outer membrane receptor proteins, mostly Fe transport	P	Inorganic ion transport and metabolism
315663453	COG4206	Outer membrane cobalamin receptor protein	H	Coenzyme transport and metabolism
288330108	COG1629	Outer membrane receptor proteins, mostly Fe transport	P	Inorganic ion transport and metabolism
288332735	COG4771	Outer membrane receptor for ferrienterochelin and colicins	P	Inorganic ion transport and metabolism
288328840	COG1629	Outer membrane receptor proteins, mostly Fe transport	P	Inorganic ion transport and metabolism
325482691	COG1629	Outer membrane receptor proteins, mostly Fe transport	P	Inorganic ion transport and metabolism
326945347	COG0286	Type I restriction-modification system methyltransferase subunit	V	Defense mechanisms
315251047	COG1629	Outer membrane receptor proteins, mostly Fe transport	P	Inorganic ion transport and metabolism
260635202	COG5373	Predicted membrane protein	S	Function unknown
288328705	COG0860	N-acetylmuramoyl-L-alanine amidase	M	Cell wall/membrane/envelope biogenesis
315250219	COG1629	Outer membrane receptor proteins, mostly Fe transport	P	Inorganic ion transport and metabolism
357555151	COG1629	Outer membrane receptor proteins, mostly Fe transport	P	Inorganic ion transport and metabolism
315251216	COG1554	Trehalose and maltose hydrolases (possible phosphorylases)	G	Carbohydrate transport and metabolism
339613131	COG2274	ABC-type bacteriocin/lantibiotic exporters, contain an N-terminal double-glycine peptidase domain	V	Defense mechanisms
343920728	COG1629	Outer membrane receptor proteins, mostly Fe transport	P	Inorganic ion transport and metabolism
282587633	COG4783	Putative Zn-dependent protease, contains TPR repeats	R	General function prediction only
260636352	COG4412	Uncharacterized protein conserved in bacteria	S	Function unknown
288329893	COG1629	Outer membrane receptor proteins, mostly Fe transport	P	Inorganic ion transport and metabolism
260852460	COG3391	Uncharacterized conserved protein	S	Function unknown
288330130	COG0276	Protoheme ferro-lyase (ferrochelatase)	H	Coenzyme transport and metabolism
281306419	COG1401	GTPase subunit of restriction endonuclease	V	Defense mechanisms
288329842	COG0286	Type I restriction-modification system methyltransferase subunit	V	Defense mechanisms
260635940	COG1401	GTPase subunit of restriction endonuclease	V	Defense mechanisms
315249853	COG4206	Outer membrane cobalamin receptor protein	H	Coenzyme transport and metabolism
281406047	COG1401	GTPase subunit of restriction endonuclease	V	Defense mechanisms
315251626	COG3458	Acetyl esterase (deacetylase)	Q	Secondary metabolites biosynthesis, transport and catabolism
288333176	COG0737	5'-nucleotidase/2',3'-cyclic phosphodiesterase and related esterases	F	Nucleotide transport and metabolism
281404650	COG3666	Transposase and inactivated derivatives	L	Replication, recombination and repair
383356710	COG4227	Antirestriction protein	L	Replication, recombination and repair
357559565	COG4227	Antirestriction protein	L	Replication, recombination and repair
288328590	COG3209	Rhs family protein	M	Cell wall/membrane/envelope biogenesis
260634414	COG0658	Predicted membrane metal-binding protein	R	General function prediction only
281298412	COG0658	Predicted membrane metal-binding protein	R	General function prediction only
288334308	COG0210	Superfamily I DNA and RNA helicases	L	Replication, recombination and repair
325484410	COG4942	Membrane-bound metallopeptidase	D	Cell cycle control, cell division, chromosome partitioning
343923435	COG0823	Periplasmic component of the Tol biopolymer transport system	U	Intracellular trafficking, secretion, and vesicular transport
339609939	COG0323	DNA mismatch repair enzyme (predicted ATPase)	L	Replication, recombination and repair
315250207	COG2244	Membrane protein involved in the export of O-antigen and teichoic acid	R	General function prediction only
260634280	COG3115	Cell division protein	D	Cell cycle control, cell division, chromosome partitioning
315251262	COG0202	DNA-directed RNA polymerase, alpha subunit/40 kD subunit	K	Transcription
315251261	COG4930	Predicted ATP-dependent Lon-type protease	O	Posttranslational modification, protein turnover, chaperones
315251555	COG2211	Na+/melibiose symporter and related transporters	G	Carbohydrate transport and metabolism
282587671	COG0642	Signal transduction histidine kinase	T	Signal transduction mechanisms
282587110	COG3669	Alpha-L-fucosidase	G	Carbohydrate transport and metabolism
260535692	COG3941	Mu-like prophage protein	R	General function prediction only
288338299	COG3577	Predicted aspartyl protease	R	General function prediction only
323093493	COG0671	Membrane-associated phospholipid phosphatase	I	Lipid transport and metabolism
281405880	COG4826	Serine protease inhibitor	O	Posttranslational modification, protein turnover, chaperones
343918693	COG1538	Outer membrane protein	MU	Multiple classes
270332111	COG1783	Phage terminase large subunit	R	General function prediction only
270334622	COG2942	N-acyl-D-glucosamine 2-epimerase	G	Carbohydrate transport and metabolism
281403320	COG4804	Uncharacterized conserved protein	S	Function unknown
282588781	COG2814	Arabinose efflux permease	G	Carbohydrate transport and metabolism
324987194	COG0270	Site-specific DNA methylase	L	Replication, recombination and repair
357560517	COG2814	Arabinose efflux permease	G	Carbohydrate transport and metabolism
307346595	COG0842	ABC-type multidrug transport system, permease component	V	Defense mechanisms
288332069	COG1225	Peroxiredoxin	O	Posttranslational modification, protein turnover, chaperones
260850791	COG0438	Glycosyltransferase	M	Cell wall/membrane/envelope biogenesis
288333031	COG3206	Uncharacterized protein involved in exopolysaccharide biosynthesis	M	Cell wall/membrane/envelope biogenesis
281299216	COG3550	Uncharacterized protein related to capsule biosynthesis enzymes	R	General function prediction only
270334087	COG1819	Glycosyl transferases, related to UDP-glucuronosyltransferase	GC	Multiple classes
357557011	COG4974	Site-specific recombinase XerD	L	Replication, recombination and repair
315251308	COG0513	Superfamily II DNA and RNA helicases	LKJ	Multiple classes
288330726	COG1995	Pyridoxal phosphate biosynthesis protein	H	Coenzyme transport and metabolism
288329126	COG0265	Trypsin-like serine proteases, typically periplasmic, contain C-terminal PDZ domain	O	Posttranslational modification, protein turnover, chaperones
260851273	COG1253	Hemolysins and related proteins containing CBS domains	R	General function prediction only
260853203	COG0673	Predicted dehydrogenases and related proteins	R	General function prediction only
324987506	COG2274	ABC-type bacteriocin/lantibiotic exporters, contain an N-terminal double-glycine peptidase domain	V	Defense mechanisms
260852182	COG0530	Ca2+/Na+ antiporter	P	Inorganic ion transport and metabolism
281305166	COG1893	Ketopantoate reductase	H	Coenzyme transport and metabolism
281400215	COG0463	Glycosyltransferases involved in cell wall biogenesis	M	Cell wall/membrane/envelope biogenesis
326945997	COG0472	UDP-N-acetylmuramyl pentapeptide phosphotransferase/UDP-N-acetylglucosamine-1-phosphate transferase	M	Cell wall/membrane/envelope biogenesis
315251386	COG3712	Fe2+-dicitrate sensor, membrane component	PT	Multiple classes
315251291	COG3712	Fe2+-dicitrate sensor, membrane component	PT	Multiple classes
281400417	COG1752	Predicted esterase of the alpha-beta hydrolase superfamily	R	General function prediction only
281299534	COG1216	Predicted glycosyltransferases	R	General function prediction only
315249505	COG1893	Ketopantoate reductase	H	Coenzyme transport and metabolism
307345017	COG2138	Uncharacterized conserved protein	S	Function unknown
260634931	COG4632	Exopolysaccharide biosynthesis protein related to N-acetylglucosamine-1-phosphodiester alpha-N-acetylglucosaminidase	G	Carbohydrate transport and metabolism
288337984	COG1082	Sugar phosphate isomerases/epimerases	G	Carbohydrate transport and metabolism
302149216	COG0651	Formate hydrogenlyase subunit 3/Multisubunit Na+/H+ antiporter, MnhD subunit	CP	Multiple classes
357556863	COG0461	Orotate phosphoribosyltransferase	F	Nucleotide transport and metabolism
324987994	COG1215	Glycosyltransferases, probably involved in cell wall biogenesis	M	Cell wall/membrane/envelope biogenesis
260635521	COG3133	Outer membrane lipoprotein	M	Cell wall/membrane/envelope biogenesis
304335359	COG1215	Glycosyltransferases, probably involved in cell wall biogenesis	M	Cell wall/membrane/envelope biogenesis
383356373	COG1215	Glycosyltransferases, probably involved in cell wall biogenesis	M	Cell wall/membrane/envelope biogenesis
281400756	COG1583	Uncharacterized protein predicted to be involved in DNA repair (RAMP superfamily)	L	Replication, recombination and repair
282588069	COG0300	Short-chain dehydrogenases of various substrate specificities	R	General function prediction only
302150420	COG0785	Cytochrome c biogenesis protein	O	Posttranslational modification, protein turnover, chaperones
325482004	COG0084	Mg-dependent DNase	L	Replication, recombination and repair
260636224	COG2815	Uncharacterized protein conserved in bacteria	S	Function unknown
307345967	COG3063	Tfp pilus assembly protein PilF	NU	Multiple classes
270334156	COG2755	Lysophospholipase L1 and related esterases	E	Amino acid transport and metabolism
315249328	COG2249	Putative NADPH-quinone reductase (modulator of drug activity B)	R	General function prediction only
281404349	COG0071	Molecular chaperone (small heat shock protein)	O	Posttranslational modification, protein turnover, chaperones
281401993	COG1705	Muramidase (flagellum-specific)	NU	Multiple classes
281298990	COG1961	Site-specific recombinases, DNA invertase Pin homologs	L	Replication, recombination and repair
324986982	COG2059	Chromate transport protein ChrA	P	Inorganic ion transport and metabolism
343922305	COG2431	Predicted membrane protein	S	Function unknown
281305882	COG1121	ABC-type Mn/Zn transport systems, ATPase component	P	Inorganic ion transport and metabolism
288332104	COG1335	Amidases related to nicotinamidase	Q	Secondary metabolites biosynthesis, transport and catabolism
288329463	COG1595	DNA-directed RNA polymerase specialized sigma subunit, sigma24 homolog	K	Transcription
357559680	COG1853	Conserved protein/domain typically associated with flavoprotein oxygenases, DIM6/NTAB family	R	General function prediction only
304334721	COG1259	Uncharacterized conserved protein	S	Function unknown
324987993	COG1045	Serine acetyltransferase	E	Amino acid transport and metabolism
281305552	COG1225	Peroxiredoxin	O	Posttranslational modification, protein turnover, chaperones
281305847	COG2096	Uncharacterized conserved protein	S	Function unknown
281298421	COG3428	Predicted membrane protein	S	Function unknown
323094790	COG1595	DNA-directed RNA polymerase specialized sigma subunit, sigma24 homolog	K	Transcription
281405216	COG3023	Negative regulator of beta-lactamase expression	V	Defense mechanisms
260852587	COG0669	Phosphopantetheine adenylyltransferase	H	Coenzyme transport and metabolism
315250523	COG0346	Lactoylglutathione lyase and related lyases	E	Amino acid transport and metabolism
281404182	COG3015	Uncharacterized lipoprotein NlpE involved in copper resistance	MP	Multiple classes
281401774	COG1610	Uncharacterized conserved protein	S	Function unknown
288330885	COG0801	7,8-dihydro-6-hydroxymethylpterin-pyrophosphokinase	H	Coenzyme transport and metabolism
315249908	COG2207	AraC-type DNA-binding domain-containing proteins	K	Transcription
343918438	COG1826	Sec-independent protein secretion pathway components	U	Intracellular trafficking, secretion, and vesicular transport
307346429	COG4646	DNA methylase	KL	Multiple classes
281300514	COG3209	Rhs family protein	M	Cell wall/membrane/envelope biogenesis
323094169	COG2373	Large extracellular alpha-helical protein	R	General function prediction only
307346658	COG2373	Large extracellular alpha-helical protein	R	General function prediction only
281305155	COG3291	FOG: PKD repeat	R	General function prediction only
281306148	COG3941	Mu-like prophage protein	R	General function prediction only
281306388	COG2982	Uncharacterized protein involved in outer membrane biogenesis	M	Cell wall/membrane/envelope biogenesis
281306448	COG3250	Beta-galactosidase/beta-glucuronidase	G	Carbohydrate transport and metabolism
323094417	COG4942	Membrane-bound metallopeptidase	D	Cell cycle control, cell division, chromosome partitioning
323095237	COG0642	Signal transduction histidine kinase	T	Signal transduction mechanisms
282588046	COG3250	Beta-galactosidase/beta-glucuronidase	G	Carbohydrate transport and metabolism
302481727	COG0553	Superfamily II DNA/RNA helicases, SNF2 family	KL	Multiple classes
307346439	COG4227	Antirestriction protein	L	Replication, recombination and repair
302481891	COG1196	Chromosome segregation ATPases	D	Cell cycle control, cell division, chromosome partitioning
281305144	COG0553	Superfamily II DNA/RNA helicases, SNF2 family	KL	Multiple classes
302484367	COG3209	Rhs family protein	M	Cell wall/membrane/envelope biogenesis
281300143	COG0419	ATPase involved in DNA repair	L	Replication, recombination and repair
302484250	COG1196	Chromosome segregation ATPases	D	Cell cycle control, cell division, chromosome partitioning
281305673	COG3525	N-acetyl-beta-hexosaminidase	G	Carbohydrate transport and metabolism
281305608	COG4771	Outer membrane receptor for ferrienterochelin and colicins	P	Inorganic ion transport and metabolism
281298736	COG1629	Outer membrane receptor proteins, mostly Fe transport	P	Inorganic ion transport and metabolism
323094529	COG4771	Outer membrane receptor for ferrienterochelin and colicins	P	Inorganic ion transport and metabolism
281299723	COG1196	Chromosome segregation ATPases	D	Cell cycle control, cell division, chromosome partitioning
282588713	COG0513	Superfamily II DNA and RNA helicases	LKJ	Multiple classes
281299581	COG1511	Predicted membrane protein	S	Function unknown
282587104	COG4206	Outer membrane cobalamin receptor protein	H	Coenzyme transport and metabolism
281304402	COG1629	Outer membrane receptor proteins, mostly Fe transport	P	Inorganic ion transport and metabolism
281305773	COG1629	Outer membrane receptor proteins, mostly Fe transport	P	Inorganic ion transport and metabolism
307345090	COG0553	Superfamily II DNA/RNA helicases, SNF2 family	KL	Multiple classes
281300931	COG3209	Rhs family protein	M	Cell wall/membrane/envelope biogenesis
281300822	COG4771	Outer membrane receptor for ferrienterochelin and colicins	P	Inorganic ion transport and metabolism
323095230	COG4206	Outer membrane cobalamin receptor protein	H	Coenzyme transport and metabolism
323095013	COG1629	Outer membrane receptor proteins, mostly Fe transport	P	Inorganic ion transport and metabolism
281298528	COG4206	Outer membrane cobalamin receptor protein	H	Coenzyme transport and metabolism
281305674	COG2273	Beta-glucanase/Beta-glucan synthetase	G	Carbohydrate transport and metabolism
281300537	COG4206	Outer membrane cobalamin receptor protein	H	Coenzyme transport and metabolism
281299941	COG1629	Outer membrane receptor proteins, mostly Fe transport	P	Inorganic ion transport and metabolism
282587285	COG1629	Outer membrane receptor proteins, mostly Fe transport	P	Inorganic ion transport and metabolism
281299559	COG4206	Outer membrane cobalamin receptor protein	H	Coenzyme transport and metabolism
281304524	COG1629	Outer membrane receptor proteins, mostly Fe transport	P	Inorganic ion transport and metabolism
281299809	COG4771	Outer membrane receptor for ferrienterochelin and colicins	P	Inorganic ion transport and metabolism
323095607	COG1629	Outer membrane receptor proteins, mostly Fe transport	P	Inorganic ion transport and metabolism
281304911	COG4206	Outer membrane cobalamin receptor protein	H	Coenzyme transport and metabolism
281298542	COG1629	Outer membrane receptor proteins, mostly Fe transport	P	Inorganic ion transport and metabolism
323093492	COG0841	Cation/multidrug efflux pump	V	Defense mechanisms
281300523	COG4206	Outer membrane cobalamin receptor protein	H	Coenzyme transport and metabolism
281300160	COG1413	FOG: HEAT repeat	C	Energy production and conversion
281306309	COG4409	Neuraminidase (sialidase)	G	Carbohydrate transport and metabolism
281304996	COG1629	Outer membrane receptor proteins, mostly Fe transport	P	Inorganic ion transport and metabolism
281300037	COG4771	Outer membrane receptor for ferrienterochelin and colicins	P	Inorganic ion transport and metabolism
281299195	COG0286	Type I restriction-modification system methyltransferase subunit	V	Defense mechanisms
323095109	COG4206	Outer membrane cobalamin receptor protein	H	Coenzyme transport and metabolism
323095232	COG1629	Outer membrane receptor proteins, mostly Fe transport	P	Inorganic ion transport and metabolism
323094774	COG1629	Outer membrane receptor proteins, mostly Fe transport	P	Inorganic ion transport and metabolism
281305566	COG1629	Outer membrane receptor proteins, mostly Fe transport	P	Inorganic ion transport and metabolism
281300533	COG4354	Predicted bile acid beta-glucosidase	G	Carbohydrate transport and metabolism
281299208	COG4771	Outer membrane receptor for ferrienterochelin and colicins	P	Inorganic ion transport and metabolism
281300814	COG1629	Outer membrane receptor proteins, mostly Fe transport	P	Inorganic ion transport and metabolism
323094776	COG3292	Predicted periplasmic ligand-binding sensor domain	T	Signal transduction mechanisms
281299872	COG1401	GTPase subunit of restriction endonuclease	V	Defense mechanisms
325484483	COG0419	ATPase involved in DNA repair	L	Replication, recombination and repair
281304589	COG1629	Outer membrane receptor proteins, mostly Fe transport	P	Inorganic ion transport and metabolism
282587114	COG1305	Transglutaminase-like enzymes, putative cysteine proteases	E	Amino acid transport and metabolism
323094292	COG1629	Outer membrane receptor proteins, mostly Fe transport	P	Inorganic ion transport and metabolism
281299813	COG3250	Beta-galactosidase/beta-glucuronidase	G	Carbohydrate transport and metabolism
281304880	COG1472	Beta-glucosidase-related glycosidases	G	Carbohydrate transport and metabolism
282587438	COG0270	Site-specific DNA methylase	L	Replication, recombination and repair
323093389	COG1629	Outer membrane receptor proteins, mostly Fe transport	P	Inorganic ion transport and metabolism
282586836	COG1204	Superfamily II helicase	R	General function prediction only
281299124	COG4771	Outer membrane receptor for ferrienterochelin and colicins	P	Inorganic ion transport and metabolism
281298745	COG3391	Uncharacterized conserved protein	S	Function unknown
323094248	COG5373	Predicted membrane protein	S	Function unknown
282586837	COG0286	Type I restriction-modification system methyltransferase subunit	V	Defense mechanisms
323095641	COG1629	Outer membrane receptor proteins, mostly Fe transport	P	Inorganic ion transport and metabolism
323093971	COG1629	Outer membrane receptor proteins, mostly Fe transport	P	Inorganic ion transport and metabolism
302483575	COG1629	Outer membrane receptor proteins, mostly Fe transport	P	Inorganic ion transport and metabolism
323095001	COG1629	Outer membrane receptor proteins, mostly Fe transport	P	Inorganic ion transport and metabolism
281299439	COG4591	ABC-type transport system, involved in lipoprotein release, permease component	M	Cell wall/membrane/envelope biogenesis
307346736	COG1629	Outer membrane receptor proteins, mostly Fe transport	P	Inorganic ion transport and metabolism
282588757	COG1629	Outer membrane receptor proteins, mostly Fe transport	P	Inorganic ion transport and metabolism
282588550	COG1629	Outer membrane receptor proteins, mostly Fe transport	P	Inorganic ion transport and metabolism
281305286	COG1700	Uncharacterized conserved protein	S	Function unknown
281300413	COG0642	Signal transduction histidine kinase	T	Signal transduction mechanisms
307345566	COG1629	Outer membrane receptor proteins, mostly Fe transport	P	Inorganic ion transport and metabolism
323093864	COG3525	N-acetyl-beta-hexosaminidase	G	Carbohydrate transport and metabolism
302483194	COG0286	Type I restriction-modification system methyltransferase subunit	V	Defense mechanisms
281299879	COG0755	ABC-type transport system involved in cytochrome c biogenesis, permease component	O	Posttranslational modification, protein turnover, chaperones
281300888	COG3266	Uncharacterized protein conserved in bacteria	S	Function unknown
307346909	COG1629	Outer membrane receptor proteins, mostly Fe transport	P	Inorganic ion transport and metabolism
307345828	COG2274	ABC-type bacteriocin/lantibiotic exporters, contain an N-terminal double-glycine peptidase domain	V	Defense mechanisms
323094619	COG4412	Uncharacterized protein conserved in bacteria	S	Function unknown
281300752	COG1472	Beta-glucosidase-related glycosidases	G	Carbohydrate transport and metabolism
281299509	COG3537	Putative alpha-1,2-mannosidase	G	Carbohydrate transport and metabolism
323094802	COG1629	Outer membrane receptor proteins, mostly Fe transport	P	Inorganic ion transport and metabolism
281304824	COG1179	Dinucleotide-utilizing enzymes involved in molybdopterin and thiamine biosynthesis family 1	H	Coenzyme transport and metabolism
323095708	COG2274	ABC-type bacteriocin/lantibiotic exporters, contain an N-terminal double-glycine peptidase domain	V	Defense mechanisms
302484086	COG1204	Superfamily II helicase	R	General function prediction only
323094915	COG3525	N-acetyl-beta-hexosaminidase	G	Carbohydrate transport and metabolism
281305355	COG0464	ATPases of the AAA+ class	O	Posttranslational modification, protein turnover, chaperones
307346069	COG1629	Outer membrane receptor proteins, mostly Fe transport	P	Inorganic ion transport and metabolism
323095268	COG3345	Alpha-galactosidase	G	Carbohydrate transport and metabolism
323094306	COG3533	Uncharacterized protein conserved in bacteria	S	Function unknown
323094291	COG3533	Uncharacterized protein conserved in bacteria	S	Function unknown
307345835	COG1629	Outer membrane receptor proteins, mostly Fe transport	P	Inorganic ion transport and metabolism
323094623	COG1042	Acyl-CoA synthetase (NDP forming)	C	Energy production and conversion
281306356	COG0433	Predicted ATPase	R	General function prediction only
281305285	COG1401	GTPase subunit of restriction endonuclease	V	Defense mechanisms
281304588	COG3525	N-acetyl-beta-hexosaminidase	G	Carbohydrate transport and metabolism
302484006	COG0793	Periplasmic protease	M	Cell wall/membrane/envelope biogenesis
302481877	COG4383	Mu-like prophage protein gp29	S	Function unknown
281304705	COG0823	Periplasmic component of the Tol biopolymer transport system	U	Intracellular trafficking, secretion, and vesicular transport
302482381	COG1240	Mg-chelatase subunit ChlD	H	Coenzyme transport and metabolism
281300410	COG0286	Type I restriction-modification system methyltransferase subunit	V	Defense mechanisms
323094791	COG4206	Outer membrane cobalamin receptor protein	H	Coenzyme transport and metabolism
281299662	COG4412	Uncharacterized protein conserved in bacteria	S	Function unknown
323095294	COG2936	Predicted acyl esterases	R	General function prediction only
325482009	COG4928	Predicted P-loop ATPase	R	General function prediction only
302484241	COG0739	Membrane proteins related to metalloendopeptidases	M	Cell wall/membrane/envelope biogenesis
323094022	COG3472	Uncharacterized conserved protein	S	Function unknown
282588648	COG1196	Chromosome segregation ATPases	D	Cell cycle control, cell division, chromosome partitioning
281300771	COG3250	Beta-galactosidase/beta-glucuronidase	G	Carbohydrate transport and metabolism
307345365	COG1835	Predicted acyltransferases	I	Lipid transport and metabolism
302482392	COG0714	MoxR-like ATPases	R	General function prediction only
281298739	COG1404	Subtilisin-like serine proteases	O	Posttranslational modification, protein turnover, chaperones
281304703	COG2192	Predicted carbamoyl transferase, NodU family	O	Posttranslational modification, protein turnover, chaperones
307344821	COG1041	Predicted DNA modification methylase	L	Replication, recombination and repair
282588702	COG5002	Signal transduction histidine kinase	T	Signal transduction mechanisms
302482205	COG1368	Phosphoglycerol transferase and related proteins, alkaline phosphatase superfamily	M	Cell wall/membrane/envelope biogenesis
281305758	COG0433	Predicted ATPase	R	General function prediction only
282587533	COG1401	GTPase subunit of restriction endonuclease	V	Defense mechanisms
307346190	COG1179	Dinucleotide-utilizing enzymes involved in molybdopterin and thiamine biosynthesis family 1	H	Coenzyme transport and metabolism
302484300	COG2356	Endonuclease I	L	Replication, recombination and repair
281298660	COG4886	Leucine-rich repeat (LRR) protein	S	Function unknown
281300531	COG1069	Ribulose kinase	C	Energy production and conversion
281298526	COG4409	Neuraminidase (sialidase)	G	Carbohydrate transport and metabolism
323094869	COG1651	Protein-disulfide isomerase	O	Posttranslational modification, protein turnover, chaperones
323094831	COG4243	Predicted membrane protein	S	Function unknown
323094545	COG4833	Predicted glycosyl hydrolase	G	Carbohydrate transport and metabolism
323094168	COG4409	Neuraminidase (sialidase)	G	Carbohydrate transport and metabolism
282586915	COG4783	Putative Zn-dependent protease, contains TPR repeats	R	General function prediction only
323093334	COG4231	Indolepyruvate ferredoxin oxidoreductase, alpha and beta subunits	C	Energy production and conversion
281299878	COG3488	Predicted thiol oxidoreductase	C	Energy production and conversion
307344823	COG0286	Type I restriction-modification system methyltransferase subunit	V	Defense mechanisms
302484056	COG0535	Predicted Fe-S oxidoreductases	R	General function prediction only
281306361	COG0671	Membrane-associated phospholipid phosphatase	I	Lipid transport and metabolism
281300026	COG0433	Predicted ATPase	R	General function prediction only
281306425	COG2244	Membrane protein involved in the export of O-antigen and teichoic acid	R	General function prediction only
281298531	COG3291	FOG: PKD repeat	R	General function prediction only
302484005	COG2849	Uncharacterized protein conserved in bacteria	S	Function unknown
302482103	COG0534	Na+-driven multidrug efflux pump	V	Defense mechanisms
325482011	COG2865	Predicted transcriptional regulator containing an HTH domain and an uncharacterized domain shared with the mammalian protein Schlafen	K	Transcription
302482964	COG2985	Predicted permease	R	General function prediction only
323095037	COG0658	Predicted membrane metal-binding protein	R	General function prediction only
281304553	COG2244	Membrane protein involved in the export of O-antigen and teichoic acid	R	General function prediction only
323095648	COG0642	Signal transduction histidine kinase	T	Signal transduction mechanisms
323094329	COG0534	Na+-driven multidrug efflux pump	V	Defense mechanisms
281299342	COG2244	Membrane protein involved in the export of O-antigen and teichoic acid	R	General function prediction only
282588237	COG2814	Arabinose efflux permease	G	Carbohydrate transport and metabolism
281300962	COG2244	Membrane protein involved in the export of O-antigen and teichoic acid	R	General function prediction only
323094235	COG0308	Aminopeptidase N	E	Amino acid transport and metabolism
307346573	COG2194	Predicted membrane-associated, metal-dependent hydrolase	R	General function prediction only
281298765	COG0348	Polyferredoxin	C	Energy production and conversion
282587433	COG0308	Aminopeptidase N	E	Amino acid transport and metabolism
325483449	COG2274	ABC-type bacteriocin/lantibiotic exporters, contain an N-terminal double-glycine peptidase domain	V	Defense mechanisms
281300810	COG4870	Cysteine protease	O	Posttranslational modification, protein turnover, chaperones
281298507	COG0451	Nucleoside-diphosphate-sugar epimerases	MG	Multiple classes
325483601	COG1196	Chromosome segregation ATPases	D	Cell cycle control, cell division, chromosome partitioning
281299602	COG0673	Predicted dehydrogenases and related proteins	R	General function prediction only
323094829	COG0526	Thiol-disulfide isomerase and thioredoxins	OC	Multiple classes
281298950	COG1524	Uncharacterized proteins of the AP superfamily	R	General function prediction only
307345822	COG0535	Predicted Fe-S oxidoreductases	R	General function prediction only
281305464	COG1196	Chromosome segregation ATPases	D	Cell cycle control, cell division, chromosome partitioning
325483558	COG2865	Predicted transcriptional regulator containing an HTH domain and an uncharacterized domain shared with the mammalian protein Schlafen	K	Transcription
307345590	COG0535	Predicted Fe-S oxidoreductases	R	General function prediction only
302483528	COG4637	Predicted ATPase	R	General function prediction only
281300098	COG0671	Membrane-associated phospholipid phosphatase	I	Lipid transport and metabolism
281300532	COG0738	Fucose permease	G	Carbohydrate transport and metabolism
281300432	COG5010	Flp pilus assembly protein TadD, contains TPR repeats	U	Intracellular trafficking, secretion, and vesicular transport
323095142	COG2159	Predicted metal-dependent hydrolase of the TIM-barrel fold	R	General function prediction only
282588748	COG0535	Predicted Fe-S oxidoreductases	R	General function prediction only
307346413	COG0553	Superfamily II DNA/RNA helicases, SNF2 family	KL	Multiple classes
282587731	COG0342	Preprotein translocase subunit SecD	U	Intracellular trafficking, secretion, and vesicular transport
323094445	COG4783	Putative Zn-dependent protease, contains TPR repeats	R	General function prediction only
281305417	COG5010	Flp pilus assembly protein TadD, contains TPR repeats	U	Intracellular trafficking, secretion, and vesicular transport
302483365	COG3152	Predicted membrane protein	S	Function unknown
281304708	COG0641	Arylsulfatase regulator (Fe-S oxidoreductase)	R	General function prediction only
302483133	COG3593	Predicted ATP-dependent endonuclease of the OLD family	L	Replication, recombination and repair
323095426	COG4299	Uncharacterized conserved protein	S	Function unknown
282588905	COG3344	Retron-type reverse transcriptase	L	Replication, recombination and repair
307346770	COG2239	Mg/Co/Ni transporter MgtE (contains CBS domain)	P	Inorganic ion transport and metabolism
307345095	COG1196	Chromosome segregation ATPases	D	Cell cycle control, cell division, chromosome partitioning
323094771	COG5368	Uncharacterized protein conserved in bacteria	S	Function unknown
323095091	COG3867	Arabinogalactan endo-1,4-beta-galactosidase	G	Carbohydrate transport and metabolism
281299781	COG3941	Mu-like prophage protein	R	General function prediction only
281306109	COG0305	Replicative DNA helicase	L	Replication, recombination and repair
281299200	COG1808	Predicted membrane protein	S	Function unknown
282588056	COG4206	Outer membrane cobalamin receptor protein	H	Coenzyme transport and metabolism
323094288	COG0534	Na+-driven multidrug efflux pump	V	Defense mechanisms
282588758	COG0641	Arylsulfatase regulator (Fe-S oxidoreductase)	R	General function prediction only
281300672	COG1106	Predicted ATPases	R	General function prediction only
302484326	COG1106	Predicted ATPases	R	General function prediction only
302483203	COG0732	Restriction endonuclease S subunits	V	Defense mechanisms
281300678	COG0534	Na+-driven multidrug efflux pump	V	Defense mechanisms
302484063	COG3513	Uncharacterized protein conserved in bacteria	S	Function unknown
323095406	COG1305	Transglutaminase-like enzymes, putative cysteine proteases	E	Amino acid transport and metabolism
323093621	COG0776	Bacterial nucleoid DNA-binding protein	L	Replication, recombination and repair
281298750	COG1373	Predicted ATPase (AAA+ superfamily)	R	General function prediction only
325483827	COG0641	Arylsulfatase regulator (Fe-S oxidoreductase)	R	General function prediction only
323093480	COG1541	Coenzyme F390 synthetase	H	Coenzyme transport and metabolism
323093336	COG0436	Aspartate/tyrosine/aromatic aminotransferase	E	Amino acid transport and metabolism
281305606	COG3669	Alpha-L-fucosidase	G	Carbohydrate transport and metabolism
281298944	COG1807	4-amino-4-deoxy-L-arabinose transferase and related glycosyltransferases of PMT family	M	Cell wall/membrane/envelope biogenesis
323095116	COG1541	Coenzyme F390 synthetase	H	Coenzyme transport and metabolism
323094020	COG4099	Predicted peptidase	R	General function prediction only
281300159	COG0673	Predicted dehydrogenases and related proteins	R	General function prediction only
325482378	COG0534	Na+-driven multidrug efflux pump	V	Defense mechanisms
307345001	COG0641	Arylsulfatase regulator (Fe-S oxidoreductase)	R	General function prediction only
281304715	COG4248	Uncharacterized protein with protein kinase and helix-hairpin-helix DNA-binding domains	R	General function prediction only
282587373	COG2327	Uncharacterized conserved protein	S	Function unknown
281299015	COG4771	Outer membrane receptor for ferrienterochelin and colicins	P	Inorganic ion transport and metabolism
282587076	COG0641	Arylsulfatase regulator (Fe-S oxidoreductase)	R	General function prediction only
302483428	COG0270	Site-specific DNA methylase	L	Replication, recombination and repair
323095481	COG3463	Predicted membrane protein	S	Function unknown
281299874	COG3274	Uncharacterized protein conserved in bacteria	S	Function unknown
325482980	COG4974	Site-specific recombinase XerD	L	Replication, recombination and repair
323094867	COG0562	UDP-galactopyranose mutase	M	Cell wall/membrane/envelope biogenesis
323095199	COG2267	Lysophospholipase	I	Lipid transport and metabolism
281300964	COG3307	Lipid A core - O-antigen ligase and related enzymes	M	Cell wall/membrane/envelope biogenesis
281300690	COG4974	Site-specific recombinase XerD	L	Replication, recombination and repair
302482676	COG1538	Outer membrane protein	MU	Multiple classes
281299926	COG1215	Glycosyltransferases, probably involved in cell wall biogenesis	M	Cell wall/membrane/envelope biogenesis
282587485	COG1538	Outer membrane protein	MU	Multiple classes
281298982	COG4974	Site-specific recombinase XerD	L	Replication, recombination and repair
302483406	COG1864	DNA/RNA endonuclease G, NUC1	F	Nucleotide transport and metabolism
323094330	COG1035	Coenzyme F420-reducing hydrogenase, beta subunit	C	Energy production and conversion
282588958	COG3391	Uncharacterized conserved protein	S	Function unknown
281304704	COG1696	Predicted membrane protein involved in D-alanine export	M	Cell wall/membrane/envelope biogenesis
325482335	COG3593	Predicted ATP-dependent endonuclease of the OLD family	L	Replication, recombination and repair
302484291	COG3209	Rhs family protein	M	Cell wall/membrane/envelope biogenesis
281304552	COG1035	Coenzyme F420-reducing hydrogenase, beta subunit	C	Energy production and conversion
281299757	COG1674	DNA segregation ATPase FtsK/SpoIIIE and related proteins	D	Cell cycle control, cell division, chromosome partitioning
281299359	COG2843	Putative enzyme of poly-gamma-glutamate biosynthesis (capsule formation)	M	Cell wall/membrane/envelope biogenesis
302482443	COG4783	Putative Zn-dependent protease, contains TPR repeats	R	General function prediction only
325483829	COG0641	Arylsulfatase regulator (Fe-S oxidoreductase)	R	General function prediction only
325482015	COG1002	Type II restriction enzyme, methylase subunits	V	Defense mechanisms
281305794	COG1940	Transcriptional regulator/sugar kinase	KG	Multiple classes
281299877	COG3489	Predicted periplasmic lipoprotein	R	General function prediction only
323095201	COG1835	Predicted acyltransferases	I	Lipid transport and metabolism
323094625	COG0778	Nitroreductase	C	Energy production and conversion
323094404	COG2369	Uncharacterized protein, homolog of phage Mu protein gp30	S	Function unknown
281305745	COG0526	Thiol-disulfide isomerase and thioredoxins	OC	Multiple classes
281305170	COG1538	Outer membrane protein	MU	Multiple classes
281306100	COG1061	DNA or RNA helicases of superfamily II	KL	Multiple classes
307346028	COG1198	Primosomal protein N' (replication factor Y) - superfamily II helicase	L	Replication, recombination and repair
302483970	COG3209	Rhs family protein	M	Cell wall/membrane/envelope biogenesis
281304885	COG3712	Fe2+-dicitrate sensor, membrane component	PT	Multiple classes
307346840	COG1215	Glycosyltransferases, probably involved in cell wall biogenesis	M	Cell wall/membrane/envelope biogenesis
323095405	COG4948	L-alanine-DL-glutamate epimerase and related enzymes of enolase superfamily	MR	Multiple classes
282587415	COG3182	Uncharacterized iron-regulated membrane protein	S	Function unknown
281299038	COG1778	Low specificity phosphatase (HAD superfamily)	R	General function prediction only
281299944	COG4833	Predicted glycosyl hydrolase	G	Carbohydrate transport and metabolism
281299814	COG1609	Transcriptional regulators	K	Transcription
281299006	COG3209	Rhs family protein	M	Cell wall/membrane/envelope biogenesis
302482326	COG1680	Beta-lactamase class C and other penicillin binding proteins	V	Defense mechanisms
281298712	COG1225	Peroxiredoxin	O	Posttranslational modification, protein turnover, chaperones
323094532	COG2730	Endoglucanase	G	Carbohydrate transport and metabolism
323093603	COG1215	Glycosyltransferases, probably involved in cell wall biogenesis	M	Cell wall/membrane/envelope biogenesis
302481837	COG4646	DNA methylase	KL	Multiple classes
323095702	COG0745	Response regulators consisting of a CheY-like receiver domain and a winged-helix DNA-binding domain	TK	Multiple classes
281299016	COG4206	Outer membrane cobalamin receptor protein	H	Coenzyme transport and metabolism
281306418	COG4804	Uncharacterized conserved protein	S	Function unknown
307346067	COG0641	Arylsulfatase regulator (Fe-S oxidoreductase)	R	General function prediction only
281305172	COG0845	Membrane-fusion protein	M	Cell wall/membrane/envelope biogenesis
282586978	COG1835	Predicted acyltransferases	I	Lipid transport and metabolism
282587413	COG1672	Predicted ATPase (AAA+ superfamily)	R	General function prediction only
281298741	COG3118	Thioredoxin domain-containing protein	O	Posttranslational modification, protein turnover, chaperones
323095325	COG0526	Thiol-disulfide isomerase and thioredoxins	OC	Multiple classes
281304544	COG3919	Predicted ATP-grasp enzyme	R	General function prediction only
282587443	COG0836	Mannose-1-phosphate guanylyltransferase	M	Cell wall/membrane/envelope biogenesis
281298530	COG4409	Neuraminidase (sialidase)	G	Carbohydrate transport and metabolism
323094333	COG0438	Glycosyltransferase	M	Cell wall/membrane/envelope biogenesis
281305284	COG0270	Site-specific DNA methylase	L	Replication, recombination and repair
323094794	COG3274	Uncharacterized protein conserved in bacteria	S	Function unknown
323095284	COG1917	Uncharacterized conserved protein, contains double-stranded beta-helix domain	S	Function unknown
281298886	COG3507	Beta-xylosidase	G	Carbohydrate transport and metabolism
323093896	COG1864	DNA/RNA endonuclease G, NUC1	F	Nucleotide transport and metabolism
281305317	COG1940	Transcriptional regulator/sugar kinase	KG	Multiple classes
282588705	COG4804	Uncharacterized conserved protein	S	Function unknown
302482385	COG4372	Uncharacterized protein conserved in bacteria with the myosin-like domain	S	Function unknown
281298524	COG3055	Uncharacterized protein conserved in bacteria	S	Function unknown
323094549	COG0810	Periplasmic protein TonB, links inner and outer membranes	M	Cell wall/membrane/envelope biogenesis
323095112	COG5492	Bacterial surface proteins containing Ig-like domains	N	Cell motility
282587637	COG0810	Periplasmic protein TonB, links inner and outer membranes	M	Cell wall/membrane/envelope biogenesis
281299795	COG3209	Rhs family protein	M	Cell wall/membrane/envelope biogenesis
307344921	COG0438	Glycosyltransferase	M	Cell wall/membrane/envelope biogenesis
282587370	COG3274	Uncharacterized protein conserved in bacteria	S	Function unknown
282587010	COG0438	Glycosyltransferase	M	Cell wall/membrane/envelope biogenesis
281299601	COG0673	Predicted dehydrogenases and related proteins	R	General function prediction only
323094634	COG3274	Uncharacterized protein conserved in bacteria	S	Function unknown
282587368	COG0438	Glycosyltransferase	M	Cell wall/membrane/envelope biogenesis
323093494	COG1073	Hydrolases of the alpha/beta superfamily	R	General function prediction only
281300965	COG0438	Glycosyltransferase	M	Cell wall/membrane/envelope biogenesis
302481922	COG3392	Adenine-specific DNA methylase	L	Replication, recombination and repair
323095466	COG3712	Fe2+-dicitrate sensor, membrane component	PT	Multiple classes
323094972	COG3391	Uncharacterized conserved protein	S	Function unknown
281304555	COG2110	Predicted phosphatase homologous to the C-terminal domain of histone macroH2A1	R	General function prediction only
302482251	COG2253	Uncharacterized conserved protein	S	Function unknown
323093490	COG0642	Signal transduction histidine kinase	T	Signal transduction mechanisms
323094203	COG1169	Isochorismate synthase	HQ	Multiple classes
281300961	COG3524	Capsule polysaccharide export protein	M	Cell wall/membrane/envelope biogenesis
302482263	COG2253	Uncharacterized conserved protein	S	Function unknown
323094841	COG4974	Site-specific recombinase XerD	L	Replication, recombination and repair
307346874	COG3659	Carbohydrate-selective porin	M	Cell wall/membrane/envelope biogenesis
302482610	COG2885	Outer membrane protein and related peptidoglycan-associated (lipo)proteins	M	Cell wall/membrane/envelope biogenesis
281305481	COG2378	Predicted transcriptional regulator	K	Transcription
302482042	COG0079	Histidinol-phosphate/aromatic aminotransferase and cobyric acid decarboxylase	E	Amino acid transport and metabolism
281299653	COG2755	Lysophospholipase L1 and related esterases	E	Amino acid transport and metabolism
307344896	COG0463	Glycosyltransferases involved in cell wall biogenesis	M	Cell wall/membrane/envelope biogenesis
281306645	COG3440	Predicted restriction endonuclease	V	Defense mechanisms
325482978	COG4974	Site-specific recombinase XerD	L	Replication, recombination and repair
281306420	COG3943	Virulence protein	R	General function prediction only
307346450	COG2189	Adenine specific DNA methylase Mod	L	Replication, recombination and repair
323094332	COG0463	Glycosyltransferases involved in cell wall biogenesis	M	Cell wall/membrane/envelope biogenesis
323095178	COG3274	Uncharacterized protein conserved in bacteria	S	Function unknown
281306409	COG0657	Esterase/lipase	I	Lipid transport and metabolism
282587139	COG3209	Rhs family protein	M	Cell wall/membrane/envelope biogenesis
282588322	COG1729	Uncharacterized protein conserved in bacteria	S	Function unknown
325482979	COG4974	Site-specific recombinase XerD	L	Replication, recombination and repair
281306323	COG0338	Site-specific DNA methylase	L	Replication, recombination and repair
281305800	COG3712	Fe2+-dicitrate sensor, membrane component	PT	Multiple classes
281300776	COG3507	Beta-xylosidase	G	Carbohydrate transport and metabolism
281300854	COG0305	Replicative DNA helicase	L	Replication, recombination and repair
307346205	COG0189	Glutathione synthase/Ribosomal protein S6 modification enzyme (glutaminyl transferase)	HJ	Multiple classes
281299345	COG3594	Fucose 4-O-acetylase and related acetyltransferases	G	Carbohydrate transport and metabolism
281305471	COG4861	Uncharacterized protein conserved in bacteria	S	Function unknown
282587824	COG1629	Outer membrane receptor proteins, mostly Fe transport	P	Inorganic ion transport and metabolism
282587380	COG3594	Fucose 4-O-acetylase and related acetyltransferases	G	Carbohydrate transport and metabolism
323095255	COG0515	Serine/threonine protein kinase	RTKL	Multiple classes
281304821	COG2333	Predicted hydrolase (metallo-beta-lactamase superfamily)	R	General function prediction only
323094840	COG4974	Site-specific recombinase XerD	L	Replication, recombination and repair
323094366	COG3712	Fe2+-dicitrate sensor, membrane component	PT	Multiple classes
281305091	COG3593	Predicted ATP-dependent endonuclease of the OLD family	L	Replication, recombination and repair
323094017	COG0667	Predicted oxidoreductases (related to aryl-alcohol dehydrogenases)	C	Energy production and conversion
282587366	COG0463	Glycosyltransferases involved in cell wall biogenesis	M	Cell wall/membrane/envelope biogenesis
281300659	COG0673	Predicted dehydrogenases and related proteins	R	General function prediction only
281300963	COG1215	Glycosyltransferases, probably involved in cell wall biogenesis	M	Cell wall/membrane/envelope biogenesis
323095145	COG0667	Predicted oxidoreductases (related to aryl-alcohol dehydrogenases)	C	Energy production and conversion
281299344	COG0463	Glycosyltransferases involved in cell wall biogenesis	M	Cell wall/membrane/envelope biogenesis
282587369	COG1215	Glycosyltransferases, probably involved in cell wall biogenesis	M	Cell wall/membrane/envelope biogenesis
281300755	COG1215	Glycosyltransferases, probably involved in cell wall biogenesis	M	Cell wall/membrane/envelope biogenesis
323094339	COG0463	Glycosyltransferases involved in cell wall biogenesis	M	Cell wall/membrane/envelope biogenesis
282587606	COG1864	DNA/RNA endonuclease G, NUC1	F	Nucleotide transport and metabolism
323094792	COG2768	Uncharacterized Fe-S center protein	R	General function prediction only
302483554	COG3594	Fucose 4-O-acetylase and related acetyltransferases	G	Carbohydrate transport and metabolism
281300905	COG0790	FOG: TPR repeat, SEL1 subfamily	R	General function prediction only
307346713	COG1864	DNA/RNA endonuclease G, NUC1	F	Nucleotide transport and metabolism
307345171	COG5271	AAA ATPase containing von Willebrand factor type A (vWA) domain	R	General function prediction only
323094528	COG3712	Fe2+-dicitrate sensor, membrane component	PT	Multiple classes
302482171	COG3613	Nucleoside 2-deoxyribosyltransferase	F	Nucleotide transport and metabolism
281300966	COG1216	Predicted glycosyltransferases	R	General function prediction only
323093504	COG0810	Periplasmic protein TonB, links inner and outer membranes	M	Cell wall/membrane/envelope biogenesis
281299605	COG1082	Sugar phosphate isomerases/epimerases	G	Carbohydrate transport and metabolism
281299905	COG3712	Fe2+-dicitrate sensor, membrane component	PT	Multiple classes
302483812	COG0657	Esterase/lipase	I	Lipid transport and metabolism
282587019	COG0810	Periplasmic protein TonB, links inner and outer membranes	M	Cell wall/membrane/envelope biogenesis
323094015	COG2378	Predicted transcriptional regulator	K	Transcription
281304470	COG2207	AraC-type DNA-binding domain-containing proteins	K	Transcription
325484643	COG4412	Uncharacterized protein conserved in bacteria	S	Function unknown
323095614	COG2207	AraC-type DNA-binding domain-containing proteins	K	Transcription
302483773	COG2378	Predicted transcriptional regulator	K	Transcription
323095303	COG2207	AraC-type DNA-binding domain-containing proteins	K	Transcription
323095650	COG3118	Thioredoxin domain-containing protein	O	Posttranslational modification, protein turnover, chaperones
323095735	COG2207	AraC-type DNA-binding domain-containing proteins	K	Transcription
281299120	COG2326	Uncharacterized conserved protein	S	Function unknown
281304807	COG0863	DNA modification methylase	L	Replication, recombination and repair
282587486	COG0845	Membrane-fusion protein	M	Cell wall/membrane/envelope biogenesis
307345375	COG0656	Aldo/keto reductases, related to diketogulonate reductase	R	General function prediction only
302481919	COG0338	Site-specific DNA methylase	L	Replication, recombination and repair
323095067	COG1045	Serine acetyltransferase	E	Amino acid transport and metabolism
323095549	COG1524	Uncharacterized proteins of the AP superfamily	R	General function prediction only
307346684	COG3209	Rhs family protein	M	Cell wall/membrane/envelope biogenesis
282587961	COG0847	DNA polymerase III, epsilon subunit and related 3'-5' exonucleases	L	Replication, recombination and repair
323094450	COG0463	Glycosyltransferases involved in cell wall biogenesis	M	Cell wall/membrane/envelope biogenesis
323094249	COG3878	Uncharacterized protein conserved in bacteria	S	Function unknown
281305607	COG3712	Fe2+-dicitrate sensor, membrane component	PT	Multiple classes
281300954	COG0280	Phosphotransacetylase	C	Energy production and conversion
323095556	COG4206	Outer membrane cobalamin receptor protein	H	Coenzyme transport and metabolism
307345014	COG3016	Uncharacterized iron-regulated protein	S	Function unknown
281304882	COG3568	Metal-dependent hydrolase	R	General function prediction only
281304707	COG0535	Predicted Fe-S oxidoreductases	R	General function prediction only
302483097	COG0423	Glycyl-tRNA synthetase (class II)	J	Translation, ribosomal structure and biogenesis
302482558	COG1216	Predicted glycosyltransferases	R	General function prediction only
281304711	COG3409	Putative peptidoglycan-binding domain-containing protein	M	Cell wall/membrane/envelope biogenesis
323095404	COG0791	Cell wall-associated hydrolases (invasion-associated proteins)	M	Cell wall/membrane/envelope biogenesis
281305470	COG4849	Uncharacterized protein conserved in bacteria	S	Function unknown
323095302	COG2207	AraC-type DNA-binding domain-containing proteins	K	Transcription
281306127	COG1181	D-alanine-D-alanine ligase and related ATP-grasp enzymes	M	Cell wall/membrane/envelope biogenesis
302482237	COG3500	Phage protein D	R	General function prediction only
323094283	COG1216	Predicted glycosyltransferases	R	General function prediction only
281299358	COG0656	Aldo/keto reductases, related to diketogulonate reductase	R	General function prediction only
281299908	COG3568	Metal-dependent hydrolase	R	General function prediction only
307345294	COG4942	Membrane-bound metallopeptidase	D	Cell cycle control, cell division, chromosome partitioning
302482243	COG3501	Uncharacterized protein conserved in bacteria	S	Function unknown
323094360	COG0863	DNA modification methylase	L	Replication, recombination and repair
323094486	COG1131	ABC-type multidrug transport system, ATPase component	V	Defense mechanisms
282587367	COG1216	Predicted glycosyltransferases	R	General function prediction only
281300681	COG4977	Transcriptional regulator containing an amidase domain and an AraC-type DNA-binding HTH domain	K	Transcription
323094575	COG0863	DNA modification methylase	L	Replication, recombination and repair
307345378	COG1028	Dehydrogenases with different specificities (related to short-chain alcohol dehydrogenases)	IQR	Multiple classes
281299812	COG1940	Transcriptional regulator/sugar kinase	KG	Multiple classes
281304719	COG1864	DNA/RNA endonuclease G, NUC1	F	Nucleotide transport and metabolism
282587866	COG0657	Esterase/lipase	I	Lipid transport and metabolism
281300683	COG2207	AraC-type DNA-binding domain-containing proteins	K	Transcription
302481993	COG3134	Predicted outer membrane lipoprotein	S	Function unknown
281306428	COG1215	Glycosyltransferases, probably involved in cell wall biogenesis	M	Cell wall/membrane/envelope biogenesis
323093867	COG3712	Fe2+-dicitrate sensor, membrane component	PT	Multiple classes
307346424	COG1044	UDP-3-O-[3-hydroxymyristoyl] glucosamine N-acyltransferase	M	Cell wall/membrane/envelope biogenesis
302484333	COG0863	DNA modification methylase	L	Replication, recombination and repair
302482172	COG0790	FOG: TPR repeat, SEL1 subfamily	R	General function prediction only
307345379	COG0134	Indole-3-glycerol phosphate synthase	E	Amino acid transport and metabolism
302482736	COG3206	Uncharacterized protein involved in exopolysaccharide biosynthesis	M	Cell wall/membrane/envelope biogenesis
323094298	COG0657	Esterase/lipase	I	Lipid transport and metabolism
302482681	COG3475	LPS biosynthesis protein	M	Cell wall/membrane/envelope biogenesis
323094359	COG0863	DNA modification methylase	L	Replication, recombination and repair
325483766	COG1432	Uncharacterized conserved protein	S	Function unknown
307345250	COG0300	Short-chain dehydrogenases of various substrate specificities	R	General function prediction only
323094808	COG1309	Transcriptional regulator	K	Transcription
323094839	COG4974	Site-specific recombinase XerD	L	Replication, recombination and repair
281300680	COG0456	Acetyltransferases	R	General function prediction only
323094287	COG0463	Glycosyltransferases involved in cell wall biogenesis	M	Cell wall/membrane/envelope biogenesis
281299001	COG0732	Restriction endonuclease S subunits	V	Defense mechanisms
302483006	COG1373	Predicted ATPase (AAA+ superfamily)	R	General function prediction only
323094680	COG3055	Uncharacterized protein conserved in bacteria	S	Function unknown
323095060	COG1225	Peroxiredoxin	O	Posttranslational modification, protein turnover, chaperones
323094832	COG3774	Mannosyltransferase OCH1 and related enzymes	M	Cell wall/membrane/envelope biogenesis
282587306	COG1142	Fe-S-cluster-containing hydrogenase components 2	C	Energy production and conversion
323094311	COG3183	Predicted restriction endonuclease	V	Defense mechanisms
323095381	COG2220	Predicted Zn-dependent hydrolases of the beta-lactamase fold	R	General function prediction only
323094891	COG0390	ABC-type uncharacterized transport system, permease component	R	General function prediction only
282587043	COG0846	NAD-dependent protein deacetylases, SIR2 family	K	Transcription
281299206	COG3568	Metal-dependent hydrolase	R	General function prediction only
281305310	COG2755	Lysophospholipase L1 and related esterases	E	Amino acid transport and metabolism
302483813	COG1835	Predicted acyltransferases	I	Lipid transport and metabolism
281299761	COG3645	Uncharacterized phage-encoded protein	S	Function unknown
323095066	COG0745	Response regulators consisting of a CheY-like receiver domain and a winged-helix DNA-binding domain	TK	Multiple classes
282587468	COG3385	FOG: Transposase and inactivated derivatives	L	Replication, recombination and repair
281300633	COG0732	Restriction endonuclease S subunits	V	Defense mechanisms
325483079	COG0438	Glycosyltransferase	M	Cell wall/membrane/envelope biogenesis
282588771	COG0108	3,4-dihydroxy-2-butanone 4-phosphate synthase	H	Coenzyme transport and metabolism
323093600	COG0568	DNA-directed RNA polymerase, sigma subunit (sigma70/sigma32)	K	Transcription
307344959	COG0286	Type I restriction-modification system methyltransferase subunit	V	Defense mechanisms
281298523	COG2186	Transcriptional regulators	K	Transcription
281299094	COG2968	Uncharacterized conserved protein	S	Function unknown
281299341	COG0110	Acetyltransferase (isoleucine patch superfamily)	R	General function prediction only
323095225	COG2819	Predicted hydrolase of the alpha/beta superfamily	R	General function prediction only
302482952	COG0423	Glycyl-tRNA synthetase (class II)	J	Translation, ribosomal structure and biogenesis
281298692	COG2755	Lysophospholipase L1 and related esterases	E	Amino acid transport and metabolism
307345097	COG2885	Outer membrane protein and related peptidoglycan-associated (lipo)proteins	M	Cell wall/membrane/envelope biogenesis
302482620	COG0546	Predicted phosphatases	R	General function prediction only
323093491	COG0745	Response regulators consisting of a CheY-like receiver domain and a winged-helix DNA-binding domain	TK	Multiple classes
307345276	COG4372	Uncharacterized protein conserved in bacteria with the myosin-like domain	S	Function unknown
302482597	COG4783	Putative Zn-dependent protease, contains TPR repeats	R	General function prediction only
302483022	COG1373	Predicted ATPase (AAA+ superfamily)	R	General function prediction only
323094827	COG3306	Glycosyltransferase involved in LPS biosynthesis	M	Cell wall/membrane/envelope biogenesis
323095143	COG0693	Putative intracellular protease/amidase	R	General function prediction only
281304714	COG4245	Uncharacterized protein encoded in toxicity protection region of plasmid R478, contains von Willebrand factor (vWF) domain	R	General function prediction only
282586997	COG1011	Predicted hydrolase (HAD superfamily)	R	General function prediction only
302483421	COG4877	Uncharacterized protein conserved in bacteria	S	Function unknown
307345025	COG0641	Arylsulfatase regulator (Fe-S oxidoreductase)	R	General function prediction only
281304536	COG1086	Predicted nucleoside-diphosphate sugar epimerases	MG	Multiple classes
323095313	COG2949	Uncharacterized membrane protein	S	Function unknown
325483674	COG0641	Arylsulfatase regulator (Fe-S oxidoreductase)	R	General function prediction only
323094865	COG3774	Mannosyltransferase OCH1 and related enzymes	M	Cell wall/membrane/envelope biogenesis
281305919	COG0610	Type I site-specific restriction-modification system, R (restriction) subunit and related helicases	V	Defense mechanisms
307346810	COG3955	Exopolysaccharide biosynthesis protein	M	Cell wall/membrane/envelope biogenesis
282588092	COG1479	Uncharacterized conserved protein	S	Function unknown
281299231	COG4804	Uncharacterized conserved protein	S	Function unknown
323095203	COG2910	Putative NADH-flavin reductase	R	General function prediction only
302482749	COG0484	DnaJ-class molecular chaperone with C-terminal Zn finger domain	O	Posttranslational modification, protein turnover, chaperones
323095539	COG3863	Uncharacterized distant relative of cell wall-associated hydrolases	S	Function unknown
302481886	COG3617	Prophage antirepressor	K	Transcription
281304538	COG1011	Predicted hydrolase (HAD superfamily)	R	General function prediction only
281299187	COG3547	Transposase and inactivated derivatives	L	Replication, recombination and repair
307345135	COG4974	Site-specific recombinase XerD	L	Replication, recombination and repair
323094957	COG3152	Predicted membrane protein	S	Function unknown
302482492	COG0135	Phosphoribosylanthranilate isomerase	E	Amino acid transport and metabolism
323095209	COG3247	Uncharacterized conserved protein	S	Function unknown
323093744	COG2091	Phosphopantetheinyl transferase	H	Coenzyme transport and metabolism
307345134	COG0545	FKBP-type peptidyl-prolyl cis-trans isomerases 1	O	Posttranslational modification, protein turnover, chaperones
323094892	COG1120	ABC-type cobalamin/Fe3+-siderophores transport systems, ATPase components	PH	Multiple classes
323093318	COG4783	Putative Zn-dependent protease, contains TPR repeats	R	General function prediction only
302482986	COG0790	FOG: TPR repeat, SEL1 subfamily	R	General function prediction only
323093583	COG1309	Transcriptional regulator	K	Transcription
281304879	COG1595	DNA-directed RNA polymerase specialized sigma subunit, sigma24 homolog	K	Transcription
282588407	COG2978	Putative p-aminobenzoyl-glutamate transporter	H	Coenzyme transport and metabolism
281300906	COG3209	Rhs family protein	M	Cell wall/membrane/envelope biogenesis
281300677	COG0110	Acetyltransferase (isoleucine patch superfamily)	R	General function prediction only
323094363	COG1595	DNA-directed RNA polymerase specialized sigma subunit, sigma24 homolog	K	Transcription
281305799	COG1595	DNA-directed RNA polymerase specialized sigma subunit, sigma24 homolog	K	Transcription
281300001	COG3209	Rhs family protein	M	Cell wall/membrane/envelope biogenesis
307346434	COG1484	DNA replication protein	L	Replication, recombination and repair
281305469	COG0631	Serine/threonine protein phosphatase	T	Signal transduction mechanisms
307345841	COG5271	AAA ATPase containing von Willebrand factor type A (vWA) domain	R	General function prediction only
307345337	COG1045	Serine acetyltransferase	E	Amino acid transport and metabolism
323094805	COG0778	Nitroreductase	C	Energy production and conversion
282588637	COG1629	Outer membrane receptor proteins, mostly Fe transport	P	Inorganic ion transport and metabolism
281300663	COG4912	Predicted DNA alkylation repair enzyme	L	Replication, recombination and repair
323093454	COG1904	Glucuronate isomerase	G	Carbohydrate transport and metabolism
307346184	COG4974	Site-specific recombinase XerD	L	Replication, recombination and repair
282588892	COG4626	Phage terminase-like protein, large subunit	R	General function prediction only
281300328	COG3209	Rhs family protein	M	Cell wall/membrane/envelope biogenesis
281299567	COG0732	Restriction endonuclease S subunits	V	Defense mechanisms
281306404	COG0237	Dephospho-CoA kinase	H	Coenzyme transport and metabolism
307346652	COG0641	Arylsulfatase regulator (Fe-S oxidoreductase)	R	General function prediction only
323094108	COG0863	DNA modification methylase	L	Replication, recombination and repair
281299912	COG1595	DNA-directed RNA polymerase specialized sigma subunit, sigma24 homolog	K	Transcription
323094527	COG1595	DNA-directed RNA polymerase specialized sigma subunit, sigma24 homolog	K	Transcription
281305605	COG1595	DNA-directed RNA polymerase specialized sigma subunit, sigma24 homolog	K	Transcription
323093335	COG1014	Pyruvate:ferredoxin oxidoreductase and related 2-oxoacid:ferredoxin oxidoreductases, gamma subunit	C	Energy production and conversion
323095465	COG1595	DNA-directed RNA polymerase specialized sigma subunit, sigma24 homolog	K	Transcription
302483603	COG3537	Putative alpha-1,2-mannosidase	G	Carbohydrate transport and metabolism
323094364	COG0350	Methylated DNA-protein cysteine methyltransferase	L	Replication, recombination and repair
281306107	COG1484	DNA replication protein	L	Replication, recombination and repair
323094019	COG1878	Predicted metal-dependent hydrolase	R	General function prediction only
281306093	COG2197	Response regulator containing a CheY-like receiver domain and an HTH DNA-binding domain	TK	Multiple classes
323095050	COG0229	Conserved domain frequently associated with peptide methionine sulfoxide reductase	O	Posttranslational modification, protein turnover, chaperones
302483696	COG0215	Cysteinyl-tRNA synthetase	J	Translation, ribosomal structure and biogenesis
323095579	COG0716	Flavodoxins	C	Energy production and conversion
281298878	COG3209	Rhs family protein	M	Cell wall/membrane/envelope biogenesis
282587715	COG0212	5-formyltetrahydrofolate cyclo-ligase	H	Coenzyme transport and metabolism
281299568	COG0732	Restriction endonuclease S subunits	V	Defense mechanisms
323093850	COG2096	Uncharacterized conserved protein	S	Function unknown
282587455	COG5421	Transposase	L	Replication, recombination and repair
307345328	COG1670	Acetyltransferases, including N-acetylases of ribosomal proteins	J	Translation, ribosomal structure and biogenesis
282587803	COG2096	Uncharacterized conserved protein	S	Function unknown
282587360	COG3344	Retron-type reverse transcriptase	L	Replication, recombination and repair
307345192	COG4771	Outer membrane receptor for ferrienterochelin and colicins	P	Inorganic ion transport and metabolism
323095078	COG1595	DNA-directed RNA polymerase specialized sigma subunit, sigma24 homolog	K	Transcription
323095420	COG1595	DNA-directed RNA polymerase specialized sigma subunit, sigma24 homolog	K	Transcription
323094646	COG0848	Biopolymer transport protein	U	Intracellular trafficking, secretion, and vesicular transport
282586853	COG1595	DNA-directed RNA polymerase specialized sigma subunit, sigma24 homolog	K	Transcription
282588477	COG0350	Methylated DNA-protein cysteine methyltransferase	L	Replication, recombination and repair
282587132	COG0675	Transposase and inactivated derivatives	L	Replication, recombination and repair
302483493	COG4974	Site-specific recombinase XerD	L	Replication, recombination and repair
307345263	COG1335	Amidases related to nicotinamidase	Q	Secondary metabolites biosynthesis, transport and catabolism
282588225	COG3758	Uncharacterized protein conserved in bacteria	S	Function unknown
323094160	COG1595	DNA-directed RNA polymerase specialized sigma subunit, sigma24 homolog	K	Transcription
281305619	COG1595	DNA-directed RNA polymerase specialized sigma subunit, sigma24 homolog	K	Transcription
281304931	COG1595	DNA-directed RNA polymerase specialized sigma subunit, sigma24 homolog	K	Transcription
281304591	COG1595	DNA-directed RNA polymerase specialized sigma subunit, sigma24 homolog	K	Transcription
282587029	COG0778	Nitroreductase	C	Energy production and conversion
302483145	COG3021	Uncharacterized protein conserved in bacteria	S	Function unknown
302482628	COG1216	Predicted glycosyltransferases	R	General function prediction only
281305918	COG0610	Type I site-specific restriction-modification system, R (restriction) subunit and related helicases	V	Defense mechanisms
323094221	COG2731	Beta-galactosidase, beta subunit	G	Carbohydrate transport and metabolism
302483138	COG1331	Highly conserved protein containing a thioredoxin domain	O	Posttranslational modification, protein turnover, chaperones
282587935	COG5421	Transposase	L	Replication, recombination and repair
282587424	COG4206	Outer membrane cobalamin receptor protein	H	Coenzyme transport and metabolism
323095371	COG0456	Acetyltransferases	R	General function prediction only
282588575	COG1595	DNA-directed RNA polymerase specialized sigma subunit, sigma24 homolog	K	Transcription
307346685	COG0550	Topoisomerase IA	L	Replication, recombination and repair
323094294	COG1595	DNA-directed RNA polymerase specialized sigma subunit, sigma24 homolog	K	Transcription
281300219	COG3600	Uncharacterized phage-associated protein	S	Function unknown
325483033	COG0236	Acyl carrier protein	IQ	Multiple classes
323094581	COG1595	DNA-directed RNA polymerase specialized sigma subunit, sigma24 homolog	K	Transcription
302484313	COG3118	Thioredoxin domain-containing protein	O	Posttranslational modification, protein turnover, chaperones
281299054	COG3507	Beta-xylosidase	G	Carbohydrate transport and metabolism
323094334	COG1045	Serine acetyltransferase	E	Amino acid transport and metabolism
302482602	COG3206	Uncharacterized protein involved in exopolysaccharide biosynthesis	M	Cell wall/membrane/envelope biogenesis
282586961	COG0535	Predicted Fe-S oxidoreductases	R	General function prediction only
281305173	COG0735	Fe2+/Zn2+ uptake regulation proteins	P	Inorganic ion transport and metabolism
282587012	COG3385	FOG: Transposase and inactivated derivatives	L	Replication, recombination and repair
282587374	COG0456	Acetyltransferases	R	General function prediction only
323095115	COG4747	ACT domain-containing protein	R	General function prediction only
281306103	COG0756	dUTPase	F	Nucleotide transport and metabolism
325482055	COG1752	Predicted esterase of the alpha-beta hydrolase superfamily	R	General function prediction only
302483264	COG0150	Phosphoribosylaminoimidazole (AIR) synthetase	F	Nucleotide transport and metabolism
302483392	COG1131	ABC-type multidrug transport system, ATPase component	V	Defense mechanisms
302483409	COG1131	ABC-type multidrug transport system, ATPase component	V	Defense mechanisms
323095674	COG0810	Periplasmic protein TonB, links inner and outer membranes	M	Cell wall/membrane/envelope biogenesis
282587168	COG1765	Predicted redox protein, regulator of disulfide bond formation	O	Posttranslational modification, protein turnover, chaperones
282588878	COG2246	Predicted membrane protein	S	Function unknown
281306124	COG3189	Uncharacterized conserved protein	S	Function unknown
302484307	COG1765	Predicted redox protein, regulator of disulfide bond formation	O	Posttranslational modification, protein turnover, chaperones
282587135	COG1943	Transposase and inactivated derivatives	L	Replication, recombination and repair
307346814	COG0764	3-hydroxymyristoyl/3-hydroxydecanoyl-(acyl carrier protein) dehydratases	I	Lipid transport and metabolism
302484146	COG0810	Periplasmic protein TonB, links inner and outer membranes	M	Cell wall/membrane/envelope biogenesis
307346696	COG0206	Cell division GTPase	D	Cell cycle control, cell division, chromosome partitioning
282587471	COG3385	FOG: Transposase and inactivated derivatives	L	Replication, recombination and repair
323094679	COG3055	Uncharacterized protein conserved in bacteria	S	Function unknown
323094186	COG0607	Rhodanese-related sulfurtransferase	P	Inorganic ion transport and metabolism
323093320	COG0801	7,8-dihydro-6-hydroxymethylpterin-pyrophosphokinase	H	Coenzyme transport and metabolism
281300562	COG2333	Predicted hydrolase (metallo-beta-lactamase superfamily)	R	General function prediction only
307345561	COG2274	ABC-type bacteriocin/lantibiotic exporters, contain an N-terminal double-glycine peptidase domain	V	Defense mechanisms
323094864	COG0438	Glycosyltransferase	M	Cell wall/membrane/envelope biogenesis
325483679	COG0641	Arylsulfatase regulator (Fe-S oxidoreductase)	R	General function prediction only
323095204	COG1733	Predicted transcriptional regulators	K	Transcription
281298746	COG0471	Di- and tricarboxylate transporters	P	Inorganic ion transport and metabolism
323095314	COG0463	Glycosyltransferases involved in cell wall biogenesis	M	Cell wall/membrane/envelope biogenesis
281298627	COG1649	Uncharacterized protein conserved in bacteria	S	Function unknown
325482128	COG1835	Predicted acyltransferases	I	Lipid transport and metabolism
307345834	COG0641	Arylsulfatase regulator (Fe-S oxidoreductase)	R	General function prediction only
307345498	COG0463	Glycosyltransferases involved in cell wall biogenesis	M	Cell wall/membrane/envelope biogenesis
302482684	COG1216	Predicted glycosyltransferases	R	General function prediction only
281304804	COG2987	Urocanate hydratase	E	Amino acid transport and metabolism
282587638	COG1180	Pyruvate-formate lyase-activating enzyme	O	Posttranslational modification, protein turnover, chaperones
302483226	COG4637	Predicted ATPase	R	General function prediction only
281306357	COG3587	Restriction endonuclease	V	Defense mechanisms
281300688	COG2452	Predicted site-specific integrase-resolvase	L	Replication, recombination and repair
307346453	COG3039	Transposase and inactivated derivatives, IS5 family	L	Replication, recombination and repair
325484196	COG2207	AraC-type DNA-binding domain-containing proteins	K	Transcription
281305592	COG2388	Predicted acetyltransferase	R	General function prediction only
281305691	COG0053	Predicted Co/Zn/Cd cation transporters	P	Inorganic ion transport and metabolism
281300618	COG1359	Uncharacterized conserved protein	S	Function unknown
325484365	COG3475	LPS biosynthesis protein	M	Cell wall/membrane/envelope biogenesis
307346418	COG0776	Bacterial nucleoid DNA-binding protein	L	Replication, recombination and repair
325482832	COG0631	Serine/threonine protein phosphatase	T	Signal transduction mechanisms
307346195	COG0847	DNA polymerase III, epsilon subunit and related 3'-5' exonucleases	L	Replication, recombination and repair
323094520	COG1249	Pyruvate/2-oxoglutarate dehydrogenase complex, dihydrolipoamide dehydrogenase (E3) component, and related enzymes	C	Energy production and conversion
281306162	COG1808	Predicted membrane protein	S	Function unknown
323094355	COG1476	Predicted transcriptional regulators	K	Transcription
302481695	COG2068	Uncharacterized MobA-related protein	R	General function prediction only
325482143	COG0419	ATPase involved in DNA repair	L	Replication, recombination and repair
302482718	COG2261	Predicted membrane protein	S	Function unknown
281305260	COG4823	Abortive infection bacteriophage resistance protein	V	Defense mechanisms
282587245	COG1961	Site-specific recombinases, DNA invertase Pin homologs	L	Replication, recombination and repair
282587416	COG3464	Transposase and inactivated derivatives	L	Replication, recombination and repair
307345464	COG2217	Cation transport ATPase	P	Inorganic ion transport and metabolism
281304598	COG0720	6-pyruvoyl-tetrahydropterin synthase	H	Coenzyme transport and metabolism
302483321	COG2818	3-methyladenine DNA glycosylase	L	Replication, recombination and repair
281305921	COG0286	Type I restriction-modification system methyltransferase subunit	V	Defense mechanisms
302483819	COG1396	Predicted transcriptional regulators	K	Transcription
302483660	COG0641	Arylsulfatase regulator (Fe-S oxidoreductase)	R	General function prediction only
323093674	COG0513	Superfamily II DNA and RNA helicases	LKJ	Multiple classes
281299499	COG0806	RimM protein, required for 16S rRNA processing	J	Translation, ribosomal structure and biogenesis
302483155	COG1195	Recombinational DNA repair ATPase (RecF pathway)	L	Replication, recombination and repair
302481707	COG1011	Predicted hydrolase (HAD superfamily)	R	General function prediction only
323093505	COG0810	Periplasmic protein TonB, links inner and outer membranes	M	Cell wall/membrane/envelope biogenesis
281299140	COG2996	Uncharacterized protein conserved in bacteria	S	Function unknown
302483661	COG1620	L-lactate permease	C	Energy production and conversion
281298690	COG2008	Threonine aldolase	E	Amino acid transport and metabolism
307345220	COG4206	Outer membrane cobalamin receptor protein	H	Coenzyme transport and metabolism
282587414	COG0675	Transposase and inactivated derivatives	L	Replication, recombination and repair
282587931	COG2153	Predicted acyltransferase	R	General function prediction only
323094521	COG1249	Pyruvate/2-oxoglutarate dehydrogenase complex, dihydrolipoamide dehydrogenase (E3) component, and related enzymes	C	Energy production and conversion
282588359	COG2502	Asparagine synthetase A	E	Amino acid transport and metabolism
281300709	COG0211	Ribosomal protein L27	J	Translation, ribosomal structure and biogenesis
281300106	COG3152	Predicted membrane protein	S	Function unknown
281298974	COG2274	ABC-type bacteriocin/lantibiotic exporters, contain an N-terminal double-glycine peptidase domain	V	Defense mechanisms
282588636	COG2274	ABC-type bacteriocin/lantibiotic exporters, contain an N-terminal double-glycine peptidase domain	V	Defense mechanisms
281306379	COG0364	Glucose-6-phosphate 1-dehydrogenase	G	Carbohydrate transport and metabolism
282588551	COG2274	ABC-type bacteriocin/lantibiotic exporters, contain an N-terminal double-glycine peptidase domain	V	Defense mechanisms
