# Supplementary material for: Divergences in gene repertoire among the reference Prevotella genomes derived from distinct body sites of human
Source: BMC Genomics. 2015 Mar 5;16(1):153. doi: 10.1186/s12864-015-1350-6 (PMC4359502; doi:10.1186/s12864-015-1350-6)
Supplement: Additional file 5: Table S3. — Details of genes absent from Prevotella strains of specific niche. [file 12864_2015_1350_MOESM5_ESM.xls]

## Sheet: GIT
Additional File 5: Table S3 Details of genes absent from Prevotella strains of GIT
Gene Id	Hit	Description	COG class	Class description
260535975	COG1380	Putative effector of murein hydrolase LrgA	R	General function prediction only
260634245	COG0451	Nucleoside-diphosphate-sugar epimerases	MG	Multiple classes
260635715	COG1629	Outer membrane receptor proteins, mostly Fe transport	P	Inorganic ion transport and metabolism
260635774	COG0739	Membrane proteins related to metalloendopeptidases	M	Cell wall/membrane/envelope biogenesis
260636016	COG3647	Predicted membrane protein	S	Function unknown
260851104	COG0208	Ribonucleotide reductase, beta subunit	F	Nucleotide transport and metabolism
260851766	COG1752	Predicted esterase of the alpha-beta hydrolase superfamily	R	General function prediction only
260852077	COG1328	Oxygen-sensitive ribonucleoside-triphosphate reductase	F	Nucleotide transport and metabolism
270332448	COG5006	Predicted permease, DMT superfamily	R	General function prediction only
270332925	COG1609	Transcriptional regulators	K	Transcription
270333221	COG0507	ATP-dependent exoDNAse (exonuclease V), alpha subunit - helicase superfamily I member	L	Replication, recombination and repair
270333299	COG1187	16S rRNA uridine-516 pseudouridylate synthase and related pseudouridylate synthases	J	Translation, ribosomal structure and biogenesis
270333417	COG2008	Threonine aldolase	E	Amino acid transport and metabolism
270333498	COG0524	Sugar kinases, ribokinase family	G	Carbohydrate transport and metabolism
270333926	COG2755	Lysophospholipase L1 and related esterases	E	Amino acid transport and metabolism
270334326	COG0165	Argininosuccinate lyase	E	Amino acid transport and metabolism
281298727	COG0512	Anthranilate/para-aminobenzoate synthases component II	EH	Multiple classes
281299012	COG4206	Outer membrane cobalamin receptor protein	H	Coenzyme transport and metabolism
281299320	COG1629	Outer membrane receptor proteins, mostly Fe transport	P	Inorganic ion transport and metabolism
281299623	COG1408	Predicted phosphohydrolases	R	General function prediction only
281299830	COG3039	Transposase and inactivated derivatives, IS5 family	L	Replication, recombination and repair
281299864	COG3004	Na+/H+ antiporter	P	Inorganic ion transport and metabolism
281300139	COG1585	Membrane protein implicated in regulation of membrane protease activity	OU	Multiple classes
281300697	COG3142	Uncharacterized protein involved in copper resistance	P	Inorganic ion transport and metabolism
281300779	COG2137	Uncharacterized protein conserved in bacteria	R	General function prediction only
281304634	COG0212	5-formyltetrahydrofolate cyclo-ligase	H	Coenzyme transport and metabolism
281304921	COG4771	Outer membrane receptor for ferrienterochelin and colicins	P	Inorganic ion transport and metabolism
281305058	COG1629	Outer membrane receptor proteins, mostly Fe transport	P	Inorganic ion transport and metabolism
281399833	COG0708	Exonuclease III	L	Replication, recombination and repair
281400371	COG1132	ABC-type multidrug transport system, ATPase and permease components	V	Defense mechanisms
281400730	COG0385	Predicted Na+-dependent transporter	R	General function prediction only
281401356	COG3505	Type IV secretory pathway, VirD4 components	U	Intracellular trafficking, secretion, and vesicular transport
281402269	COG0801	7,8-dihydro-6-hydroxymethylpterin-pyrophosphokinase	H	Coenzyme transport and metabolism
281402445	COG0822	NifU homolog involved in Fe-S cluster formation	C	Energy production and conversion
281402991	COG0446	Uncharacterized NAD(FAD)-dependent dehydrogenases	R	General function prediction only
281403690	COG4771	Outer membrane receptor for ferrienterochelin and colicins	P	Inorganic ion transport and metabolism
281403777	COG1168	Bifunctional PLP-dependent enzyme with beta-cystathionase and maltose regulon repressor activities	E	Amino acid transport and metabolism
281404466	COG2246	Predicted membrane protein	S	Function unknown
281405073	COG0493	NADPH-dependent glutamate synthase beta chain and related oxidoreductases	ER	Multiple classes
281405160	COG0507	ATP-dependent exoDNAse (exonuclease V), alpha subunit - helicase superfamily I member	L	Replication, recombination and repair
281405476	COG1629	Outer membrane receptor proteins, mostly Fe transport	P	Inorganic ion transport and metabolism
281405928	COG1538	Outer membrane protein	MU	Multiple classes
281406169	COG1629	Outer membrane receptor proteins, mostly Fe transport	P	Inorganic ion transport and metabolism
282587194	COG4823	Abortive infection bacteriophage resistance protein	V	Defense mechanisms
282587364	COG0463	Glycosyltransferases involved in cell wall biogenesis	M	Cell wall/membrane/envelope biogenesis
282587826	COG1409	Predicted phosphohydrolases	R	General function prediction only
282588937	COG0530	Ca2+/Na+ antiporter	P	Inorganic ion transport and metabolism
288329630	COG1216	Predicted glycosyltransferases	R	General function prediction only
288329806	COG1629	Outer membrane receptor proteins, mostly Fe transport	P	Inorganic ion transport and metabolism
288330053	COG1305	Transglutaminase-like enzymes, putative cysteine proteases	E	Amino acid transport and metabolism
288331303	COG4200	Uncharacterized protein conserved in bacteria	S	Function unknown
288331315	COG1168	Bifunctional PLP-dependent enzyme with beta-cystathionase and maltose regulon repressor activities	E	Amino acid transport and metabolism
288331721	COG1629	Outer membrane receptor proteins, mostly Fe transport	P	Inorganic ion transport and metabolism
288332433	COG2962	Predicted permeases	R	General function prediction only
288332599	COG3696	Putative silver efflux pump	P	Inorganic ion transport and metabolism
288333518	COG1368	Phosphoglycerol transferase and related proteins, alkaline phosphatase superfamily	M	Cell wall/membrane/envelope biogenesis
288335125	COG3512	Uncharacterized protein conserved in bacteria	S	Function unknown
288338226	COG0629	Single-stranded DNA-binding protein	L	Replication, recombination and repair
302149050	COG2273	Beta-glucanase/Beta-glucan synthetase	G	Carbohydrate transport and metabolism
302149107	COG4206	Outer membrane cobalamin receptor protein	H	Coenzyme transport and metabolism
302149151	COG0463	Glycosyltransferases involved in cell wall biogenesis	M	Cell wall/membrane/envelope biogenesis
302149242	COG1115	Na+/alanine symporter	E	Amino acid transport and metabolism
302149319	COG0386	Glutathione peroxidase	O	Posttranslational modification, protein turnover, chaperones
302149409	COG4545	Glutaredoxin-related protein	O	Posttranslational modification, protein turnover, chaperones
302149856	COG3152	Predicted membrane protein	S	Function unknown
302150300	COG1629	Outer membrane receptor proteins, mostly Fe transport	P	Inorganic ion transport and metabolism
302150798	COG2730	Endoglucanase	G	Carbohydrate transport and metabolism
302151203	COG1629	Outer membrane receptor proteins, mostly Fe transport	P	Inorganic ion transport and metabolism
302482403	COG1180	Pyruvate-formate lyase-activating enzyme	O	Posttranslational modification, protein turnover, chaperones
302482432	COG0652	Peptidyl-prolyl cis-trans isomerase (rotamase) - cyclophilin family	O	Posttranslational modification, protein turnover, chaperones
302482744	COG0842	ABC-type multidrug transport system, permease component	V	Defense mechanisms
302482981	COG0545	FKBP-type peptidyl-prolyl cis-trans isomerases 1	O	Posttranslational modification, protein turnover, chaperones
302483130	COG0306	Phosphate/sulphate permeases	P	Inorganic ion transport and metabolism
304334461	COG4974	Site-specific recombinase XerD	L	Replication, recombination and repair
304334992	COG0346	Lactoylglutathione lyase and related lyases	E	Amino acid transport and metabolism
304335159	COG0156	7-keto-8-aminopelargonate synthetase and related enzymes	H	Coenzyme transport and metabolism
304335591	COG1533	DNA repair photolyase	L	Replication, recombination and repair
304335629	COG0793	Periplasmic protease	M	Cell wall/membrane/envelope biogenesis
304335665	COG4974	Site-specific recombinase XerD	L	Replication, recombination and repair
304335765	COG0406	Fructose-2,6-bisphosphatase	G	Carbohydrate transport and metabolism
304336707	COG0351	Hydroxymethylpyrimidine/phosphomethylpyrimidine kinase	H	Coenzyme transport and metabolism
307344863	COG3426	Butyrate kinase	C	Energy production and conversion
307345288	COG0561	Predicted hydrolases of the HAD superfamily	R	General function prediction only
307345988	COG1169	Isochorismate synthase	HQ	Multiple classes
307346566	COG3579	Aminopeptidase C	E	Amino acid transport and metabolism
315249378	COG0352	Thiamine monophosphate synthase	H	Coenzyme transport and metabolism
315249497	COG1404	Subtilisin-like serine proteases	O	Posttranslational modification, protein turnover, chaperones
315249973	COG3264	Small-conductance mechanosensitive channel	M	Cell wall/membrane/envelope biogenesis
315250095	COG2321	Predicted metalloprotease	R	General function prediction only
315251165	COG1566	Multidrug resistance efflux pump	V	Defense mechanisms
315251245	COG0564	Pseudouridylate synthases, 23S RNA-specific	J	Translation, ribosomal structure and biogenesis
315251593	COG0673	Predicted dehydrogenases and related proteins	R	General function prediction only
315663406	COG2834	Outer membrane lipoprotein-sorting protein	M	Cell wall/membrane/envelope biogenesis
315663511	COG1328	Oxygen-sensitive ribonucleoside-triphosphate reductase	F	Nucleotide transport and metabolism
315665993	COG0614	ABC-type Fe3+-hydroxamate transport system, periplasmic component	P	Inorganic ion transport and metabolism
323093722	COG0356	F0F1-type ATP synthase, subunit a	C	Energy production and conversion
323093951	COG0738	Fucose permease	G	Carbohydrate transport and metabolism
323094523	COG2730	Endoglucanase	G	Carbohydrate transport and metabolism
323095028	COG0577	ABC-type antimicrobial peptide transport system, permease component	V	Defense mechanisms
323095202	COG0588	Phosphoglycerate mutase 1	G	Carbohydrate transport and metabolism
323095752	COG0580	Glycerol uptake facilitator and related permeases (Major Intrinsic Protein Family)	G	Carbohydrate transport and metabolism
323095771	COG4992	Ornithine/acetylornithine aminotransferase	E	Amino acid transport and metabolism
324989448	COG3525	N-acetyl-beta-hexosaminidase	G	Carbohydrate transport and metabolism
325481940	COG3884	Acyl-ACP thioesterase	I	Lipid transport and metabolism
325482391	COG1539	Dihydroneopterin aldolase	H	Coenzyme transport and metabolism
325482918	COG1249	Pyruvate/2-oxoglutarate dehydrogenase complex, dihydrolipoamide dehydrogenase (E3) component, and related enzymes	C	Energy production and conversion
325483253	COG5495	Uncharacterized conserved protein	S	Function unknown
339609718	COG1629	Outer membrane receptor proteins, mostly Fe transport	P	Inorganic ion transport and metabolism
339610203	COG1629	Outer membrane receptor proteins, mostly Fe transport	P	Inorganic ion transport and metabolism
339611545	COG1165	2-succinyl-6-hydroxy-2,4-cyclohexadiene-1-carboxylate synthase	H	Coenzyme transport and metabolism
339612063	COG1102	Cytidylate kinase	F	Nucleotide transport and metabolism
339616408	COG2274	ABC-type bacteriocin/lantibiotic exporters, contain an N-terminal double-glycine peptidase domain	V	Defense mechanisms
343918162	COG1408	Predicted phosphohydrolases	R	General function prediction only
343918418	COG1629	Outer membrane receptor proteins, mostly Fe transport	P	Inorganic ion transport and metabolism
343918589	COG0358	DNA primase (bacterial type)	L	Replication, recombination and repair
343918720	COG2271	Sugar phosphate permease	G	Carbohydrate transport and metabolism
343919087	COG0270	Site-specific DNA methylase	L	Replication, recombination and repair
343920323	COG0210	Superfamily I DNA and RNA helicases	L	Replication, recombination and repair
357560052	COG0693	Putative intracellular protease/amidase	R	General function prediction only
357560365	COG3344	Retron-type reverse transcriptase	L	Replication, recombination and repair
383354925	COG1674	DNA segregation ATPase FtsK/SpoIIIE and related proteins	D	Cell cycle control, cell division, chromosome partitioning
383355144	COG1479	Uncharacterized conserved protein	S	Function unknown
383355628	COG0629	Single-stranded DNA-binding protein	L	Replication, recombination and repair
383356623	COG0793	Periplasmic protease	M	Cell wall/membrane/envelope biogenesis

## Sheet: Oral Cavity
Additional File 7: Table S3 Details of genes absent from Prevotella strains of Oral Cavity
Gene Id	Hit	Description	COG class	Class description
270334783	COG3451	Type IV secretory pathway, VirB4 components	U	Intracellular trafficking, secretion, and vesicular transport
281305560	COG2962	Predicted permeases	R	General function prediction only
281401487	COG2148	Sugar transferases involved in lipopolysaccharide synthesis	M	Cell wall/membrane/envelope biogenesis
288336024	COG2826	Transposase and inactivated derivatives, IS30 family	L	Replication, recombination and repair
302150716	COG1846	Transcriptional regulators	K	Transcription
302484069	COG1309	Transcriptional regulator	K	Transcription
315249553	COG4206	Outer membrane cobalamin receptor protein	H	Coenzyme transport and metabolism
324987667	COG1192	ATPases involved in chromosome partitioning	D	Cell cycle control, cell division, chromosome partitioning

## Sheet: Skin
Additional File 7: Table S3 Details of genes absent from Prevotella strains of Skin
Gene Id	Hit	Description	COG class	Class description
260534847	COG4409	Neuraminidase (sialidase)	G	Carbohydrate transport and metabolism
260534869	COG1564	Thiamine pyrophosphokinase	H	Coenzyme transport and metabolism
260535062	COG0666	FOG: Ankyrin repeat	R	General function prediction only
260535085	COG3501	Uncharacterized protein conserved in bacteria	S	Function unknown
260535173	COG3655	Predicted transcriptional regulator	K	Transcription
260535426	COG2204	Response regulator containing CheY-like receiver, AAA-type ATPase, and DNA-binding domains	T	Signal transduction mechanisms
260535814	COG1091	dTDP-4-dehydrorhamnose reductase	M	Cell wall/membrane/envelope biogenesis
260535821	COG0135	Phosphoribosylanthranilate isomerase	E	Amino acid transport and metabolism
260536118	COG3119	Arylsulfatase A and related enzymes	P	Inorganic ion transport and metabolism
260536256	COG0147	Anthranilate/para-aminobenzoate synthases component I	EH	Multiple classes
260536801	COG3118	Thioredoxin domain-containing protein	O	Posttranslational modification, protein turnover, chaperones
260537359	COG3119	Arylsulfatase A and related enzymes	P	Inorganic ion transport and metabolism
260537413	COG4886	Leucine-rich repeat (LRR) protein	S	Function unknown
260633398	COG1240	Mg-chelatase subunit ChlD	H	Coenzyme transport and metabolism
260633460	COG3501	Uncharacterized protein conserved in bacteria	S	Function unknown
260633964	COG3339	Uncharacterized conserved protein	S	Function unknown
260634033	COG0037	Predicted ATPase of the PP-loop superfamily implicated in cell cycle control	D	Cell cycle control, cell division, chromosome partitioning
260635221	COG0824	Predicted thioesterase	R	General function prediction only
260635484	COG0117	Pyrimidine deaminase	H	Coenzyme transport and metabolism
260635546	COG1151	6Fe-6S prismane cluster-containing protein	C	Energy production and conversion
260635573	COG4206	Outer membrane cobalamin receptor protein	H	Coenzyme transport and metabolism
260635587	COG0732	Restriction endonuclease S subunits	V	Defense mechanisms
260635628	COG1629	Outer membrane receptor proteins, mostly Fe transport	P	Inorganic ion transport and metabolism
260636156	COG0641	Arylsulfatase regulator (Fe-S oxidoreductase)	R	General function prediction only
260636355	COG2334	Putative homoserine kinase type II (protein kinase fold)	R	General function prediction only
260636424	COG1629	Outer membrane receptor proteins, mostly Fe transport	P	Inorganic ion transport and metabolism
260850550	COG3341	Predicted double-stranded RNA/RNA-DNA hybrid binding protein	R	General function prediction only
260850552	COG0671	Membrane-associated phospholipid phosphatase	I	Lipid transport and metabolism
260850826	COG1432	Uncharacterized conserved protein	S	Function unknown
260851103	COG0209	Ribonucleotide reductase, alpha subunit	F	Nucleotide transport and metabolism
260851536	COG1778	Low specificity phosphatase (HAD superfamily)	R	General function prediction only
260852215	COG1262	Uncharacterized conserved protein	S	Function unknown
260852564	COG0116	Predicted N6-adenine-specific DNA methylase	L	Replication, recombination and repair
260852662	COG0174	Glutamine synthetase	E	Amino acid transport and metabolism
260852730	COG1373	Predicted ATPase (AAA+ superfamily)	R	General function prediction only
270332047	COG4974	Site-specific recombinase XerD	L	Replication, recombination and repair
270332130	COG1610	Uncharacterized conserved protein	S	Function unknown
270332241	COG1472	Beta-glucosidase-related glycosidases	G	Carbohydrate transport and metabolism
270332429	COG0065	3-isopropylmalate dehydratase large subunit	E	Amino acid transport and metabolism
270332504	COG0077	Prephenate dehydratase	E	Amino acid transport and metabolism
270332540	COG0363	6-phosphogluconolactonase/Glucosamine-6-phosphate isomerase/deaminase	G	Carbohydrate transport and metabolism
270332671	COG1524	Uncharacterized proteins of the AP superfamily	R	General function prediction only
270332797	COG2878	Predicted NADH:ubiquinone oxidoreductase, subunit RnfB	C	Energy production and conversion
270332965	COG2385	Sporulation protein and related proteins	D	Cell cycle control, cell division, chromosome partitioning
270332995	COG1011	Predicted hydrolase (HAD superfamily)	R	General function prediction only
270333009	COG0028	Thiamine pyrophosphate-requiring enzymes [acetolactate synthase, pyruvate dehydrogenase (cytochrome), glyoxylate carboligase, phosphonopyruvate decarboxylase]	EH	Multiple classes
270333224	COG0853	Aspartate 1-decarboxylase	H	Coenzyme transport and metabolism
270333424	COG0583	Transcriptional regulator	K	Transcription
270333599	COG4974	Site-specific recombinase XerD	L	Replication, recombination and repair
270333938	COG3534	Alpha-L-arabinofuranosidase	G	Carbohydrate transport and metabolism
270333973	COG3635	Predicted phosphoglycerate mutase, AP superfamily	G	Carbohydrate transport and metabolism
270334001	COG0139	Phosphoribosyl-AMP cyclohydrolase	E	Amino acid transport and metabolism
270334025	COG2244	Membrane protein involved in the export of O-antigen and teichoic acid	R	General function prediction only
270334071	COG0247	Fe-S oxidoreductase	C	Energy production and conversion
270334142	COG0697	Permeases of the drug/metabolite transporter (DMT) superfamily	GER	Multiple classes
270334277	COG1057	Nicotinic acid mononucleotide adenylyltransferase	H	Coenzyme transport and metabolism
270334357	COG2826	Transposase and inactivated derivatives, IS30 family	L	Replication, recombination and repair
270334451	COG3408	Glycogen debranching enzyme	G	Carbohydrate transport and metabolism
270334497	COG2355	Zn-dependent dipeptidase, microsomal dipeptidase homolog	E	Amino acid transport and metabolism
270334712	COG4413	Urea transporter	E	Amino acid transport and metabolism
281299034	COG3341	Predicted double-stranded RNA/RNA-DNA hybrid binding protein	R	General function prediction only
281299303	COG1052	Lactate dehydrogenase and related dehydrogenases	CHR	Multiple classes
281299932	COG3643	Glutamate formiminotransferase	E	Amino acid transport and metabolism
281300029	COG3525	N-acetyl-beta-hexosaminidase	G	Carbohydrate transport and metabolism
281300304	COG1680	Beta-lactamase class C and other penicillin binding proteins	V	Defense mechanisms
281300305	COG2103	Predicted sugar phosphate isomerase	R	General function prediction only
281300430	COG1670	Acetyltransferases, including N-acetylases of ribosomal proteins	J	Translation, ribosomal structure and biogenesis
281300646	COG4804	Uncharacterized conserved protein	S	Function unknown
281300768	COG0196	FAD synthase	H	Coenzyme transport and metabolism
281300857	COG0249	Mismatch repair ATPase (MutS family)	L	Replication, recombination and repair
281304475	COG3382	Uncharacterized conserved protein	S	Function unknown
281304780	COG0673	Predicted dehydrogenases and related proteins	R	General function prediction only
281304826	COG4372	Uncharacterized protein conserved in bacteria with the myosin-like domain	S	Function unknown
281305044	COG0546	Predicted phosphatases	R	General function prediction only
281305165	COG0079	Histidinol-phosphate/aromatic aminotransferase and cobyric acid decarboxylase	E	Amino acid transport and metabolism
281305457	COG0576	Molecular chaperone GrpE (heat shock protein)	O	Posttranslational modification, protein turnover, chaperones
281305602	COG4206	Outer membrane cobalamin receptor protein	H	Coenzyme transport and metabolism
281305719	COG5000	Signal transduction histidine kinase involved in nitrogen fixation and metabolism regulation	T	Signal transduction mechanisms
281305982	COG1108	ABC-type Mn2+/Zn2+ transport systems, permease components	P	Inorganic ion transport and metabolism
281306163	COG1232	Protoporphyrinogen oxidase	H	Coenzyme transport and metabolism
281306173	COG5340	Predicted transcriptional regulator	K	Transcription
281306395	COG0045	Succinyl-CoA synthetase, beta subunit	C	Energy production and conversion
281399516	COG4861	Uncharacterized protein conserved in bacteria	S	Function unknown
281399630	COG2826	Transposase and inactivated derivatives, IS30 family	L	Replication, recombination and repair
281399665	COG2826	Transposase and inactivated derivatives, IS30 family	L	Replication, recombination and repair
281399764	COG2017	Galactose mutarotase and related enzymes	G	Carbohydrate transport and metabolism
281399869	COG0440	Acetolactate synthase, small (regulatory) subunit	E	Amino acid transport and metabolism
281399906	COG2194	Predicted membrane-associated, metal-dependent hydrolase	R	General function prediction only
281399943	COG3119	Arylsulfatase A and related enzymes	P	Inorganic ion transport and metabolism
281399952	COG3292	Predicted periplasmic ligand-binding sensor domain	T	Signal transduction mechanisms
281400415	COG0006	Xaa-Pro aminopeptidase	E	Amino acid transport and metabolism
281400423	COG0861	Membrane protein TerC, possibly involved in tellurium resistance	P	Inorganic ion transport and metabolism
281400445	COG1136	ABC-type antimicrobial peptide transport system, ATPase component	V	Defense mechanisms
281400461	COG1929	Glycerate kinase	G	Carbohydrate transport and metabolism
281400674	COG0204	1-acyl-sn-glycerol-3-phosphate acyltransferase	I	Lipid transport and metabolism
281400900	COG1705	Muramidase (flagellum-specific)	NU	Multiple classes
281401199	COG4771	Outer membrane receptor for ferrienterochelin and colicins	P	Inorganic ion transport and metabolism
281401246	COG0811	Biopolymer transport proteins	U	Intracellular trafficking, secretion, and vesicular transport
281401342	COG3451	Type IV secretory pathway, VirB4 components	U	Intracellular trafficking, secretion, and vesicular transport
281402104	COG0358	DNA primase (bacterial type)	L	Replication, recombination and repair
281402148	COG1272	Predicted membrane protein, hemolysin III homolog	R	General function prediction only
281402220	COG4677	Pectin methylesterase	G	Carbohydrate transport and metabolism
281402772	COG0561	Predicted hydrolases of the HAD superfamily	R	General function prediction only
281402798	COG3943	Virulence protein	R	General function prediction only
281402802	COG1629	Outer membrane receptor proteins, mostly Fe transport	P	Inorganic ion transport and metabolism
281403141	COG3464	Transposase and inactivated derivatives	L	Replication, recombination and repair
281403149	COG3118	Thioredoxin domain-containing protein	O	Posttranslational modification, protein turnover, chaperones
281403198	COG2081	Predicted flavoproteins	R	General function prediction only
281403222	COG0697	Permeases of the drug/metabolite transporter (DMT) superfamily	GER	Multiple classes
281403324	COG2217	Cation transport ATPase	P	Inorganic ion transport and metabolism
281403378	COG3507	Beta-xylosidase	G	Carbohydrate transport and metabolism
281403640	COG2033	Desulfoferrodoxin	C	Energy production and conversion
281403706	COG1496	Uncharacterized conserved protein	S	Function unknown
281403726	COG0574	Phosphoenolpyruvate synthase/pyruvate phosphate dikinase	G	Carbohydrate transport and metabolism
281403782	COG2067	Long-chain fatty acid transport protein	I	Lipid transport and metabolism
281403903	COG0422	Thiamine biosynthesis protein ThiC	H	Coenzyme transport and metabolism
281403984	COG1373	Predicted ATPase (AAA+ superfamily)	R	General function prediction only
281404049	COG4744	Uncharacterized conserved protein	S	Function unknown
281404443	COG0366	Glycosidases	G	Carbohydrate transport and metabolism
281404547	COG2890	Methylase of polypeptide chain release factors	J	Translation, ribosomal structure and biogenesis
281404670	COG1267	Phosphatidylglycerophosphatase A and related proteins	I	Lipid transport and metabolism
281404743	COG3459	Cellobiose phosphorylase	G	Carbohydrate transport and metabolism
281404755	COG0642	Signal transduction histidine kinase	T	Signal transduction mechanisms
281405034	COG4804	Uncharacterized conserved protein	S	Function unknown
281405360	COG0394	Protein-tyrosine-phosphatase	T	Signal transduction mechanisms
281405670	COG1966	Carbon starvation protein, predicted membrane protein	T	Signal transduction mechanisms
281405836	COG2067	Long-chain fatty acid transport protein	I	Lipid transport and metabolism
281405901	COG0637	Predicted phosphatase/phosphohexomutase	R	General function prediction only
281405980	COG5464	Uncharacterized conserved protein	S	Function unknown
281405999	COG0107	Imidazoleglycerol-phosphate synthase	E	Amino acid transport and metabolism
281406210	COG0352	Thiamine monophosphate synthase	H	Coenzyme transport and metabolism
282587667	COG1322	Uncharacterized protein conserved in bacteria	S	Function unknown
282587703	COG2510	Predicted membrane protein	S	Function unknown
282588002	COG1284	Uncharacterized conserved protein	S	Function unknown
282588125	COG0735	Fe2+/Zn2+ uptake regulation proteins	P	Inorganic ion transport and metabolism
282588979	COG0074	Succinyl-CoA synthetase, alpha subunit	C	Energy production and conversion
288328930	COG3119	Arylsulfatase A and related enzymes	P	Inorganic ion transport and metabolism
288329345	COG2207	AraC-type DNA-binding domain-containing proteins	K	Transcription
288329384	COG1476	Predicted transcriptional regulators	K	Transcription
288329504	COG1284	Uncharacterized conserved protein	S	Function unknown
288329576	COG3093	Plasmid maintenance system antidote protein	R	General function prediction only
288329640	COG1309	Transcriptional regulator	K	Transcription
288329914	COG1595	DNA-directed RNA polymerase specialized sigma subunit, sigma24 homolog	K	Transcription
288329970	COG1611	Predicted Rossmann fold nucleotide-binding protein	R	General function prediction only
288330278	COG0472	UDP-N-acetylmuramyl pentapeptide phosphotransferase/UDP-N-acetylglucosamine-1-phosphate transferase	M	Cell wall/membrane/envelope biogenesis
288330281	COG4360	ATP adenylyltransferase (5',5'''-P-1,P-4-tetraphosphate phosphorylase II)	F	Nucleotide transport and metabolism
288330495	COG0683	ABC-type branched-chain amino acid transport systems, periplasmic component	E	Amino acid transport and metabolism
288330914	COG0586	Uncharacterized membrane-associated protein	S	Function unknown
288331732	COG0545	FKBP-type peptidyl-prolyl cis-trans isomerases 1	O	Posttranslational modification, protein turnover, chaperones
288332073	COG2755	Lysophospholipase L1 and related esterases	E	Amino acid transport and metabolism
288332096	COG0463	Glycosyltransferases involved in cell wall biogenesis	M	Cell wall/membrane/envelope biogenesis
288332373	COG1629	Outer membrane receptor proteins, mostly Fe transport	P	Inorganic ion transport and metabolism
288333324	COG3250	Beta-galactosidase/beta-glucuronidase	G	Carbohydrate transport and metabolism
288334148	COG2091	Phosphopantetheinyl transferase	H	Coenzyme transport and metabolism
288334271	COG2184	Protein involved in cell division	D	Cell cycle control, cell division, chromosome partitioning
288334973	COG2755	Lysophospholipase L1 and related esterases	E	Amino acid transport and metabolism
288335739	COG4206	Outer membrane cobalamin receptor protein	H	Coenzyme transport and metabolism
288335741	COG2706	3-carboxymuconate cyclase	G	Carbohydrate transport and metabolism
288335860	COG1893	Ketopantoate reductase	H	Coenzyme transport and metabolism
288335876	COG1629	Outer membrane receptor proteins, mostly Fe transport	P	Inorganic ion transport and metabolism
288336240	COG4783	Putative Zn-dependent protease, contains TPR repeats	R	General function prediction only
288338421	COG3275	Putative regulator of cell autolysis	T	Signal transduction mechanisms
288338603	COG0664	cAMP-binding proteins - catabolite gene activator and regulatory subunit of cAMP-dependent protein kinases	T	Signal transduction mechanisms
288338608	COG1621	Beta-fructosidases (levanase/invertase)	G	Carbohydrate transport and metabolism
302149049	COG1835	Predicted acyltransferases	I	Lipid transport and metabolism
302149103	COG0463	Glycosyltransferases involved in cell wall biogenesis	M	Cell wall/membrane/envelope biogenesis
302149209	COG0776	Bacterial nucleoid DNA-binding protein	L	Replication, recombination and repair
302149237	COG2033	Desulfoferrodoxin	C	Energy production and conversion
302149353	COG1192	ATPases involved in chromosome partitioning	D	Cell cycle control, cell division, chromosome partitioning
302149407	COG0280	Phosphotransacetylase	C	Energy production and conversion
302149454	COG1078	HD superfamily phosphohydrolases	R	General function prediction only
302149459	COG3328	Transposase and inactivated derivatives	L	Replication, recombination and repair
302149471	COG4206	Outer membrane cobalamin receptor protein	H	Coenzyme transport and metabolism
302149837	COG1169	Isochorismate synthase	HQ	Multiple classes
302150039	COG0545	FKBP-type peptidyl-prolyl cis-trans isomerases 1	O	Posttranslational modification, protein turnover, chaperones
302150056	COG3177	Uncharacterized conserved protein	S	Function unknown
302150514	COG0614	ABC-type Fe3+-hydroxamate transport system, periplasmic component	P	Inorganic ion transport and metabolism
302150642	COG1629	Outer membrane receptor proteins, mostly Fe transport	P	Inorganic ion transport and metabolism
302150822	COG3201	Nicotinamide mononucleotide transporter	H	Coenzyme transport and metabolism
302150853	COG4099	Predicted peptidase	R	General function prediction only
302150920	COG3464	Transposase and inactivated derivatives	L	Replication, recombination and repair
302150941	COG3489	Predicted periplasmic lipoprotein	R	General function prediction only
302151070	COG1295	Predicted membrane protein	S	Function unknown
302151086	COG3758	Uncharacterized protein conserved in bacteria	S	Function unknown
302151172	COG1472	Beta-glucosidase-related glycosidases	G	Carbohydrate transport and metabolism
302482012	COG2518	Protein-L-isoaspartate carboxylmethyltransferase	O	Posttranslational modification, protein turnover, chaperones
302482134	COG1864	DNA/RNA endonuclease G, NUC1	F	Nucleotide transport and metabolism
302482426	COG1566	Multidrug resistance efflux pump	V	Defense mechanisms
302482489	COG0739	Membrane proteins related to metalloendopeptidases	M	Cell wall/membrane/envelope biogenesis
302482904	COG0451	Nucleoside-diphosphate-sugar epimerases	MG	Multiple classes
302483037	COG1555	DNA uptake protein and related DNA-binding proteins	L	Replication, recombination and repair
302483094	COG1696	Predicted membrane protein involved in D-alanine export	M	Cell wall/membrane/envelope biogenesis
302483146	COG0836	Mannose-1-phosphate guanylyltransferase	M	Cell wall/membrane/envelope biogenesis
302483167	COG0855	Polyphosphate kinase	P	Inorganic ion transport and metabolism
302483207	COG3303	Formate-dependent nitrite reductase, periplasmic cytochrome c552 subunit	P	Inorganic ion transport and metabolism
302483271	COG0358	DNA primase (bacterial type)	L	Replication, recombination and repair
302483378	COG1629	Outer membrane receptor proteins, mostly Fe transport	P	Inorganic ion transport and metabolism
302483527	COG2204	Response regulator containing CheY-like receiver, AAA-type ATPase, and DNA-binding domains	T	Signal transduction mechanisms
302483611	COG2205	Osmosensitive K+ channel histidine kinase	T	Signal transduction mechanisms
302483684	COG1560	Lauroyl/myristoyl acyltransferase	M	Cell wall/membrane/envelope biogenesis
302483780	COG0184	Ribosomal protein S15P/S13E	J	Translation, ribosomal structure and biogenesis
302484022	COG4974	Site-specific recombinase XerD	L	Replication, recombination and repair
302484167	COG2801	Transposase and inactivated derivatives	L	Replication, recombination and repair
304334510	COG1165	2-succinyl-6-hydroxy-2,4-cyclohexadiene-1-carboxylate synthase	H	Coenzyme transport and metabolism
304334516	COG0272	NAD-dependent DNA ligase (contains BRCT domain type II)	L	Replication, recombination and repair
304334705	COG3279	Response regulator of the LytR/AlgR family	KT	Multiple classes
304334742	COG0031	Cysteine synthase	E	Amino acid transport and metabolism
304334760	COG0509	Glycine cleavage system H protein (lipoate-binding)	E	Amino acid transport and metabolism
304334840	COG1120	ABC-type cobalamin/Fe3+-siderophores transport systems, ATPase components	PH	Multiple classes
304334979	COG2223	Nitrate/nitrite transporter	P	Inorganic ion transport and metabolism
304335085	COG1112	Superfamily I DNA and RNA helicases and helicase subunits	L	Replication, recombination and repair
304335091	COG0438	Glycosyltransferase	M	Cell wall/membrane/envelope biogenesis
304335127	COG1696	Predicted membrane protein involved in D-alanine export	M	Cell wall/membrane/envelope biogenesis
304335296	COG1213	Predicted sugar nucleotidyltransferases	M	Cell wall/membrane/envelope biogenesis
304335332	COG0399	Predicted pyridoxal phosphate-dependent enzyme apparently involved in regulation of cell wall biogenesis	M	Cell wall/membrane/envelope biogenesis
304335414	COG2027	D-alanyl-D-alanine carboxypeptidase (penicillin-binding protein 4)	M	Cell wall/membrane/envelope biogenesis
304335449	COG1917	Uncharacterized conserved protein, contains double-stranded beta-helix domain	S	Function unknown
304335481	COG1300	Uncharacterized membrane protein	S	Function unknown
304335487	COG1629	Outer membrane receptor proteins, mostly Fe transport	P	Inorganic ion transport and metabolism
304335676	COG4974	Site-specific recombinase XerD	L	Replication, recombination and repair
304335800	COG3590	Predicted metalloendopeptidase	O	Posttranslational modification, protein turnover, chaperones
304336055	COG0234	Co-chaperonin GroES (HSP10)	O	Posttranslational modification, protein turnover, chaperones
304336326	COG4221	Short-chain alcohol dehydrogenase of unknown specificity	R	General function prediction only
304336427	COG0535	Predicted Fe-S oxidoreductases	R	General function prediction only
304336633	COG3757	Lyzozyme M1 (1,4-beta-N-acetylmuramidase)	M	Cell wall/membrane/envelope biogenesis
307344792	COG0712	F0F1-type ATP synthase, delta subunit (mitochondrial oligomycin sensitivity protein)	C	Energy production and conversion
307345002	COG2825	Outer membrane protein	M	Cell wall/membrane/envelope biogenesis
307345158	COG2253	Uncharacterized conserved protein	S	Function unknown
307345468	COG3634	Alkyl hydroperoxide reductase, large subunit	O	Posttranslational modification, protein turnover, chaperones
307345712	COG1629	Outer membrane receptor proteins, mostly Fe transport	P	Inorganic ion transport and metabolism
307346148	COG1841	Ribosomal protein L30/L7E	J	Translation, ribosomal structure and biogenesis
307346164	COG0257	Ribosomal protein L36	J	Translation, ribosomal structure and biogenesis
307346455	COG2825	Outer membrane protein	M	Cell wall/membrane/envelope biogenesis
307346513	COG0438	Glycosyltransferase	M	Cell wall/membrane/envelope biogenesis
307346581	COG0463	Glycosyltransferases involved in cell wall biogenesis	M	Cell wall/membrane/envelope biogenesis
307346592	COG1238	Predicted membrane protein	S	Function unknown
307346606	COG1045	Serine acetyltransferase	E	Amino acid transport and metabolism
307346686	COG4974	Site-specific recombinase XerD	L	Replication, recombination and repair
307346752	COG0657	Esterase/lipase	I	Lipid transport and metabolism
307346774	COG1028	Dehydrogenases with different specificities (related to short-chain alcohol dehydrogenases)	IQR	Multiple classes
307346787	COG1233	Phytoene dehydrogenase and related proteins	Q	Secondary metabolites biosynthesis, transport and catabolism
307346804	COG0677	UDP-N-acetyl-D-mannosaminuronate dehydrogenase	M	Cell wall/membrane/envelope biogenesis
307346846	COG4258	Predicted exporter	R	General function prediction only
315249322	COG1649	Uncharacterized protein conserved in bacteria	S	Function unknown
315249327	COG1216	Predicted glycosyltransferases	R	General function prediction only
315249344	COG2017	Galactose mutarotase and related enzymes	G	Carbohydrate transport and metabolism
315249567	COG0451	Nucleoside-diphosphate-sugar epimerases	MG	Multiple classes
315249894	COG0299	Folate-dependent phosphoribosylglycinamide formyltransferase PurN	F	Nucleotide transport and metabolism
315249968	COG3934	Endo-beta-mannanase	G	Carbohydrate transport and metabolism
315250156	COG2755	Lysophospholipase L1 and related esterases	E	Amino acid transport and metabolism
315250337	COG1260	Myo-inositol-1-phosphate synthase	I	Lipid transport and metabolism
315250417	COG1233	Phytoene dehydrogenase and related proteins	Q	Secondary metabolites biosynthesis, transport and catabolism
315250431	COG0406	Fructose-2,6-bisphosphatase	G	Carbohydrate transport and metabolism
315250432	COG0368	Cobalamin-5-phosphate synthase	H	Coenzyme transport and metabolism
315250452	COG1119	ABC-type molybdenum transport system, ATPase component/photorepair protein PhrA	P	Inorganic ion transport and metabolism
315250478	COG1410	Methionine synthase I, cobalamin-binding domain	E	Amino acid transport and metabolism
315250547	COG0131	Imidazoleglycerol-phosphate dehydratase	E	Amino acid transport and metabolism
315250908	COG0002	Acetylglutamate semialdehyde dehydrogenase	E	Amino acid transport and metabolism
315250939	COG1335	Amidases related to nicotinamidase	Q	Secondary metabolites biosynthesis, transport and catabolism
315250962	COG3533	Uncharacterized protein conserved in bacteria	S	Function unknown
315250995	COG2244	Membrane protein involved in the export of O-antigen and teichoic acid	R	General function prediction only
315251105	COG1397	ADP-ribosylglycohydrolase	O	Posttranslational modification, protein turnover, chaperones
315251110	COG1028	Dehydrogenases with different specificities (related to short-chain alcohol dehydrogenases)	IQR	Multiple classes
315251313	COG3943	Virulence protein	R	General function prediction only
315251322	COG3594	Fucose 4-O-acetylase and related acetyltransferases	G	Carbohydrate transport and metabolism
315251848	COG0737	5'-nucleotidase/2',3'-cyclic phosphodiesterase and related esterases	F	Nucleotide transport and metabolism
315252062	COG1538	Outer membrane protein	MU	Multiple classes
315252065	COG0842	ABC-type multidrug transport system, permease component	V	Defense mechanisms
315663686	COG3525	N-acetyl-beta-hexosaminidase	G	Carbohydrate transport and metabolism
315663883	COG0475	Kef-type K+ transport systems, membrane components	P	Inorganic ion transport and metabolism
315663923	COG3866	Pectate lyase	G	Carbohydrate transport and metabolism
315664176	COG1057	Nicotinic acid mononucleotide adenylyltransferase	H	Coenzyme transport and metabolism
315664375	COG2814	Arabinose efflux permease	G	Carbohydrate transport and metabolism
315664376	COG0635	Coproporphyrinogen III oxidase and related Fe-S oxidoreductases	H	Coenzyme transport and metabolism
315664638	COG0657	Esterase/lipase	I	Lipid transport and metabolism
315664913	COG2138	Uncharacterized conserved protein	S	Function unknown
315665611	COG0635	Coproporphyrinogen III oxidase and related Fe-S oxidoreductases	H	Coenzyme transport and metabolism
315665736	COG4623	Predicted soluble lytic transglycosylase fused to an ABC-type amino acid-binding protein	M	Cell wall/membrane/envelope biogenesis
315666096	COG0534	Na+-driven multidrug efflux pump	V	Defense mechanisms
315666233	COG2731	Beta-galactosidase, beta subunit	G	Carbohydrate transport and metabolism
323093559	COG0057	Glyceraldehyde-3-phosphate dehydrogenase/erythrose-4-phosphate dehydrogenase	G	Carbohydrate transport and metabolism
323093590	COG0153	Galactokinase	G	Carbohydrate transport and metabolism
323093756	COG0755	ABC-type transport system involved in cytochrome c biogenesis, permease component	O	Posttranslational modification, protein turnover, chaperones
323094053	COG2759	Formyltetrahydrofolate synthetase	F	Nucleotide transport and metabolism
323094072	COG1131	ABC-type multidrug transport system, ATPase component	V	Defense mechanisms
323094183	COG0330	Membrane protease subunits, stomatin/prohibitin homologs	O	Posttranslational modification, protein turnover, chaperones
323094324	COG1629	Outer membrane receptor proteins, mostly Fe transport	P	Inorganic ion transport and metabolism
323094352	COG3059	Predicted membrane protein	S	Function unknown
323094424	COG0338	Site-specific DNA methylase	L	Replication, recombination and repair
323094434	COG4412	Uncharacterized protein conserved in bacteria	S	Function unknown
323094466	COG3022	Uncharacterized protein conserved in bacteria	S	Function unknown
323094536	COG4206	Outer membrane cobalamin receptor protein	H	Coenzyme transport and metabolism
323094665	COG0027	Formate-dependent phosphoribosylglycinamide formyltransferase (GAR transformylase)	F	Nucleotide transport and metabolism
323094705	COG2755	Lysophospholipase L1 and related esterases	E	Amino acid transport and metabolism
323094725	COG1121	ABC-type Mn/Zn transport systems, ATPase component	P	Inorganic ion transport and metabolism
323094931	COG0287	Prephenate dehydrogenase	E	Amino acid transport and metabolism
323095223	COG4206	Outer membrane cobalamin receptor protein	H	Coenzyme transport and metabolism
323095304	COG2240	Pyridoxal/pyridoxine/pyridoxamine kinase	H	Coenzyme transport and metabolism
323095379	COG0053	Predicted Co/Zn/Cd cation transporters	P	Inorganic ion transport and metabolism
323095413	COG3876	Uncharacterized protein conserved in bacteria	S	Function unknown
323095428	COG2814	Arabinose efflux permease	G	Carbohydrate transport and metabolism
323095654	COG3507	Beta-xylosidase	G	Carbohydrate transport and metabolism
323095656	COG0239	Integral membrane protein possibly involved in chromosome condensation	D	Cell cycle control, cell division, chromosome partitioning
323095675	COG0071	Molecular chaperone (small heat shock protein)	O	Posttranslational modification, protein turnover, chaperones
324986663	COG3537	Putative alpha-1,2-mannosidase	G	Carbohydrate transport and metabolism
324986675	COG0385	Predicted Na+-dependent transporter	R	General function prediction only
324986690	COG2197	Response regulator containing a CheY-like receiver domain and an HTH DNA-binding domain	TK	Multiple classes
324986820	COG2197	Response regulator containing a CheY-like receiver domain and an HTH DNA-binding domain	TK	Multiple classes
324987144	COG0513	Superfamily II DNA and RNA helicases	LKJ	Multiple classes
324987148	COG0358	DNA primase (bacterial type)	L	Replication, recombination and repair
324987204	COG0776	Bacterial nucleoid DNA-binding protein	L	Replication, recombination and repair
324987419	COG0761	Penicillin tolerance protein	IM	Multiple classes
324987634	COG3475	LPS biosynthesis protein	M	Cell wall/membrane/envelope biogenesis
324987676	COG0642	Signal transduction histidine kinase	T	Signal transduction mechanisms
324987964	COG2704	Anaerobic C4-dicarboxylate transporter	R	General function prediction only
324988460	COG0436	Aspartate/tyrosine/aromatic aminotransferase	E	Amino acid transport and metabolism
324988495	COG4912	Predicted DNA alkylation repair enzyme	L	Replication, recombination and repair
324988552	COG0534	Na+-driven multidrug efflux pump	V	Defense mechanisms
324988571	COG1595	DNA-directed RNA polymerase specialized sigma subunit, sigma24 homolog	K	Transcription
324988623	COG0272	NAD-dependent DNA ligase (contains BRCT domain type II)	L	Replication, recombination and repair
324988745	COG1047	FKBP-type peptidyl-prolyl cis-trans isomerases 2	O	Posttranslational modification, protein turnover, chaperones
324988792	COG2852	Uncharacterized protein conserved in bacteria	S	Function unknown
324988842	COG2919	Septum formation initiator	D	Cell cycle control, cell division, chromosome partitioning
324988982	COG0117	Pyrimidine deaminase	H	Coenzyme transport and metabolism
324989014	COG4260	Putative virion core protein (lumpy skin disease virus)	S	Function unknown
324989053	COG0745	Response regulators consisting of a CheY-like receiver domain and a winged-helix DNA-binding domain	TK	Multiple classes
324989082	COG0366	Glycosidases	G	Carbohydrate transport and metabolism
324989299	COG0365	Acyl-coenzyme A synthetases/AMP-(fatty) acid ligases	I	Lipid transport and metabolism
324989328	COG0622	Predicted phosphoesterase	R	General function prediction only
324989489	COG3275	Putative regulator of cell autolysis	T	Signal transduction mechanisms
324989499	COG1629	Outer membrane receptor proteins, mostly Fe transport	P	Inorganic ion transport and metabolism
325482120	COG1349	Transcriptional regulators of sugar metabolism	KG	Multiple classes
325482202	COG2731	Beta-galactosidase, beta subunit	G	Carbohydrate transport and metabolism
325482365	COG0597	Lipoprotein signal peptidase	MU	Multiple classes
325482498	COG2207	AraC-type DNA-binding domain-containing proteins	K	Transcription
325482734	COG1051	ADP-ribose pyrophosphatase	F	Nucleotide transport and metabolism
325482797	COG3250	Beta-galactosidase/beta-glucuronidase	G	Carbohydrate transport and metabolism
325482995	COG1854	LuxS protein involved in autoinducer AI2 synthesis	T	Signal transduction mechanisms
325483002	COG0810	Periplasmic protein TonB, links inner and outer membranes	M	Cell wall/membrane/envelope biogenesis
325483396	COG1846	Transcriptional regulators	K	Transcription
325483480	COG2207	AraC-type DNA-binding domain-containing proteins	K	Transcription
325484117	COG0486	Predicted GTPase	R	General function prediction only
325484409	COG2017	Galactose mutarotase and related enzymes	G	Carbohydrate transport and metabolism
325484549	COG3209	Rhs family protein	M	Cell wall/membrane/envelope biogenesis
325484666	COG0670	Integral membrane protein, interacts with FtsH	R	General function prediction only
326944450	COG0622	Predicted phosphoesterase	R	General function prediction only
326945089	COG0561	Predicted hydrolases of the HAD superfamily	R	General function prediction only
326945152	COG2846	Regulator of cell morphogenesis and NO signaling	D	Cell cycle control, cell division, chromosome partitioning
326945191	COG5545	Predicted P-loop ATPase and inactivated derivatives	R	General function prediction only
326945213	COG0472	UDP-N-acetylmuramyl pentapeptide phosphotransferase/UDP-N-acetylglucosamine-1-phosphate transferase	M	Cell wall/membrane/envelope biogenesis
326945423	COG1511	Predicted membrane protein	S	Function unknown
326945712	COG0438	Glycosyltransferase	M	Cell wall/membrane/envelope biogenesis
326945736	COG3108	Uncharacterized protein conserved in bacteria	S	Function unknown
326945917	COG4783	Putative Zn-dependent protease, contains TPR repeats	R	General function prediction only
339606361	COG2826	Transposase and inactivated derivatives, IS30 family	L	Replication, recombination and repair
339606744	COG3467	Predicted flavin-nucleotide-binding protein	R	General function prediction only
339607174	COG1074	ATP-dependent exoDNAse (exonuclease V) beta subunit (contains helicase and exonuclease domains)	L	Replication, recombination and repair
339607852	COG2855	Predicted membrane protein	S	Function unknown
339608452	COG3292	Predicted periplasmic ligand-binding sensor domain	T	Signal transduction mechanisms
339608474	COG4886	Leucine-rich repeat (LRR) protein	S	Function unknown
339608777	COG1373	Predicted ATPase (AAA+ superfamily)	R	General function prediction only
339609426	COG1336	Uncharacterized protein predicted to be involved in DNA repair (RAMP superfamily)	L	Replication, recombination and repair
339609988	COG0553	Superfamily II DNA/RNA helicases, SNF2 family	KL	Multiple classes
339610035	COG0737	5'-nucleotidase/2',3'-cyclic phosphodiesterase and related esterases	F	Nucleotide transport and metabolism
339610424	COG4783	Putative Zn-dependent protease, contains TPR repeats	R	General function prediction only
339611204	COG1629	Outer membrane receptor proteins, mostly Fe transport	P	Inorganic ion transport and metabolism
339612094	COG0848	Biopolymer transport protein	U	Intracellular trafficking, secretion, and vesicular transport
339612296	COG2244	Membrane protein involved in the export of O-antigen and teichoic acid	R	General function prediction only
339612604	COG4222	Uncharacterized protein conserved in bacteria	S	Function unknown
339612634	COG0642	Signal transduction histidine kinase	T	Signal transduction mechanisms
339612805	COG3209	Rhs family protein	M	Cell wall/membrane/envelope biogenesis
339613308	COG0110	Acetyltransferase (isoleucine patch superfamily)	R	General function prediction only
339614508	COG1309	Transcriptional regulator	K	Transcription
339616947	COG1013	Pyruvate:ferredoxin oxidoreductase and related 2-oxoacid:ferredoxin oxidoreductases, beta subunit	C	Energy production and conversion
343918568	COG4771	Outer membrane receptor for ferrienterochelin and colicins	P	Inorganic ion transport and metabolism
343918616	COG1373	Predicted ATPase (AAA+ superfamily)	R	General function prediction only
343918699	COG0300	Short-chain dehydrogenases of various substrate specificities	R	General function prediction only
343918704	COG1566	Multidrug resistance efflux pump	V	Defense mechanisms
343920154	COG1136	ABC-type antimicrobial peptide transport system, ATPase component	V	Defense mechanisms
343920776	COG4783	Putative Zn-dependent protease, contains TPR repeats	R	General function prediction only
343920844	COG2768	Uncharacterized Fe-S center protein	R	General function prediction only
343923808	COG4771	Outer membrane receptor for ferrienterochelin and colicins	P	Inorganic ion transport and metabolism
357553307	COG1629	Outer membrane receptor proteins, mostly Fe transport	P	Inorganic ion transport and metabolism
357554678	COG0860	N-acetylmuramoyl-L-alanine amidase	M	Cell wall/membrane/envelope biogenesis
357555130	COG0226	ABC-type phosphate transport system, periplasmic component	P	Inorganic ion transport and metabolism
357556468	COG0358	DNA primase (bacterial type)	L	Replication, recombination and repair
357556629	COG3345	Alpha-galactosidase	G	Carbohydrate transport and metabolism
357556742	COG0738	Fucose permease	G	Carbohydrate transport and metabolism
357557400	COG1136	ABC-type antimicrobial peptide transport system, ATPase component	V	Defense mechanisms
357557490	COG0452	Phosphopantothenoylcysteine synthetase/decarboxylase	H	Coenzyme transport and metabolism
357558171	COG1285	Uncharacterized membrane protein	S	Function unknown
357558664	COG3467	Predicted flavin-nucleotide-binding protein	R	General function prediction only
357559342	COG1629	Outer membrane receptor proteins, mostly Fe transport	P	Inorganic ion transport and metabolism
357560206	COG1585	Membrane protein implicated in regulation of membrane protease activity	OU	Multiple classes
357560515	COG4974	Site-specific recombinase XerD	L	Replication, recombination and repair
357560560	COG3328	Transposase and inactivated derivatives	L	Replication, recombination and repair
383354788	COG0463	Glycosyltransferases involved in cell wall biogenesis	M	Cell wall/membrane/envelope biogenesis
383354975	COG1011	Predicted hydrolase (HAD superfamily)	R	General function prediction only
383355170	COG1595	DNA-directed RNA polymerase specialized sigma subunit, sigma24 homolog	K	Transcription
383355234	COG0318	Acyl-CoA synthetases (AMP-forming)/AMP-acid ligases II	IQ	Multiple classes
383355424	COG0545	FKBP-type peptidyl-prolyl cis-trans isomerases 1	O	Posttranslational modification, protein turnover, chaperones
383355806	COG4412	Uncharacterized protein conserved in bacteria	S	Function unknown
383355868	COG1396	Predicted transcriptional regulators	K	Transcription
383356000	COG0526	Thiol-disulfide isomerase and thioredoxins	OC	Multiple classes
383356132	COG2227	2-polyprenyl-3-methyl-5-hydroxy-6-metoxy-1,4-benzoquinol methylase	H	Coenzyme transport and metabolism
383356165	COG1057	Nicotinic acid mononucleotide adenylyltransferase	H	Coenzyme transport and metabolism
383356947	COG4235	Cytochrome c biogenesis factor	O	Posttranslational modification, protein turnover, chaperones
383357022	COG4942	Membrane-bound metallopeptidase	D	Cell cycle control, cell division, chromosome partitioning

## Sheet: UGT
Additional File 7: Table S3 Details of genes absent from Prevotella strains of UGT
Gene Id	Hit	Description	COG class	Class description
302483028	COG0560	Phosphoserine phosphatase	E	Amino acid transport and metabolism
260535175	COG0286	Type I restriction-modification system methyltransferase subunit	V	Defense mechanisms
260535432	COG3525	N-acetyl-beta-hexosaminidase	G	Carbohydrate transport and metabolism
260634661	COG1397	ADP-ribosylglycohydrolase	O	Posttranslational modification, protein turnover, chaperones
260634862	COG4299	Uncharacterized conserved protein	S	Function unknown
260636286	COG4206	Outer membrane cobalamin receptor protein	H	Coenzyme transport and metabolism
260636431	COG4206	Outer membrane cobalamin receptor protein	H	Coenzyme transport and metabolism
270332587	COG1629	Outer membrane receptor proteins, mostly Fe transport	P	Inorganic ion transport and metabolism
270332590	COG4771	Outer membrane receptor for ferrienterochelin and colicins	P	Inorganic ion transport and metabolism
270334446	COG1629	Outer membrane receptor proteins, mostly Fe transport	P	Inorganic ion transport and metabolism
281299046	COG0720	6-pyruvoyl-tetrahydropterin synthase	H	Coenzyme transport and metabolism
281305049	COG0564	Pseudouridylate synthases, 23S RNA-specific	J	Translation, ribosomal structure and biogenesis
281305510	COG3537	Putative alpha-1,2-mannosidase	G	Carbohydrate transport and metabolism
281399979	COG2963	Transposase and inactivated derivatives	L	Replication, recombination and repair
281403034	COG2103	Predicted sugar phosphate isomerase	R	General function prediction only
281403083	COG3464	Transposase and inactivated derivatives	L	Replication, recombination and repair
281403371	COG1472	Beta-glucosidase-related glycosidases	G	Carbohydrate transport and metabolism
281405250	COG1479	Uncharacterized conserved protein	S	Function unknown
282587096	COG3746	Phosphate-selective porin	P	Inorganic ion transport and metabolism
288328609	COG2608	Copper chaperone	P	Inorganic ion transport and metabolism
288330315	COG2017	Galactose mutarotase and related enzymes	G	Carbohydrate transport and metabolism
288330376	COG0607	Rhodanese-related sulfurtransferase	P	Inorganic ion transport and metabolism
288331233	COG1472	Beta-glucosidase-related glycosidases	G	Carbohydrate transport and metabolism
288335467	COG4268	McrBC 5-methylcytosine restriction system component	V	Defense mechanisms
288336988	COG1629	Outer membrane receptor proteins, mostly Fe transport	P	Inorganic ion transport and metabolism
288337459	COG4206	Outer membrane cobalamin receptor protein	H	Coenzyme transport and metabolism
302149105	COG0580	Glycerol uptake facilitator and related permeases (Major Intrinsic Protein Family)	G	Carbohydrate transport and metabolism
302149386	COG3620	Predicted transcriptional regulator with C-terminal CBS domains	K	Transcription
302150143	COG0513	Superfamily II DNA and RNA helicases	LKJ	Multiple classes
302150803	COG2259	Predicted membrane protein	S	Function unknown
302150868	COG0673	Predicted dehydrogenases and related proteins	R	General function prediction only
302482849	COG3169	Uncharacterized protein conserved in bacteria	S	Function unknown
302483610	COG2060	K+-transporting ATPase, A chain	P	Inorganic ion transport and metabolism
302483700	COG0594	RNase P protein component	J	Translation, ribosomal structure and biogenesis
304335592	COG2220	Predicted Zn-dependent hydrolases of the beta-lactamase fold	R	General function prediction only
304336650	COG3610	Uncharacterized conserved protein	S	Function unknown
315249499	COG4771	Outer membrane receptor for ferrienterochelin and colicins	P	Inorganic ion transport and metabolism
315249623	COG1048	Aconitase A	C	Energy production and conversion
315250704	COG3279	Response regulator of the LytR/AlgR family	KT	Multiple classes
315251597	COG5492	Bacterial surface proteins containing Ig-like domains	N	Cell motility
315251712	COG1629	Outer membrane receptor proteins, mostly Fe transport	P	Inorganic ion transport and metabolism
315663393	COG5434	Endopolygalacturonase	M	Cell wall/membrane/envelope biogenesis
315663922	COG0671	Membrane-associated phospholipid phosphatase	I	Lipid transport and metabolism
323093417	COG0473	Isocitrate/isopropylmalate dehydrogenase	CE	Multiple classes
323095062	COG0810	Periplasmic protein TonB, links inner and outer membranes	M	Cell wall/membrane/envelope biogenesis
323095125	COG3182	Uncharacterized iron-regulated membrane protein	S	Function unknown
323095407	COG4771	Outer membrane receptor for ferrienterochelin and colicins	P	Inorganic ion transport and metabolism
324988180	COG3063	Tfp pilus assembly protein PilF	NU	Multiple classes
324988264	COG1397	ADP-ribosylglycohydrolase	O	Posttranslational modification, protein turnover, chaperones
324989395	COG0451	Nucleoside-diphosphate-sugar epimerases	MG	Multiple classes
324989398	COG5373	Predicted membrane protein	S	Function unknown
325482413	COG3206	Uncharacterized protein involved in exopolysaccharide biosynthesis	M	Cell wall/membrane/envelope biogenesis
339606769	COG1429	Cobalamin biosynthesis protein CobN and related Mg-chelatases	H	Coenzyme transport and metabolism
339609715	COG4886	Leucine-rich repeat (LRR) protein	S	Function unknown
339611177	COG1629	Outer membrane receptor proteins, mostly Fe transport	P	Inorganic ion transport and metabolism
339612807	COG3209	Rhs family protein	M	Cell wall/membrane/envelope biogenesis
343918112	COG0438	Glycosyltransferase	M	Cell wall/membrane/envelope biogenesis
343918446	COG1649	Uncharacterized protein conserved in bacteria	S	Function unknown
343920747	COG1971	Predicted membrane protein	S	Function unknown
357553412	COG3488	Predicted thiol oxidoreductase	C	Energy production and conversion
357554906	COG1629	Outer membrane receptor proteins, mostly Fe transport	P	Inorganic ion transport and metabolism
357558757	COG0436	Aspartate/tyrosine/aromatic aminotransferase	E	Amino acid transport and metabolism
383354902	COG0848	Biopolymer transport protein	U	Intracellular trafficking, secretion, and vesicular transport
383355895	COG3182	Uncharacterized iron-regulated membrane protein	S	Function unknown
383356642	COG4679	Phage-related protein	S	Function unknown
