# Supplementary material for: Divergences in gene repertoire among the reference Prevotella genomes derived from distinct body sites of human
Source: BMC Genomics. 2015 Mar 5;16(1):153. doi: 10.1186/s12864-015-1350-6 (PMC4359502; doi:10.1186/s12864-015-1350-6)
Supplement: Additional file 9: Table S5. — Details of genes under positive selection. [file 12864_2015_1350_MOESM9_ESM.xls]

## Sheet: Sheet1
	Additional File 9: Table S5 Details of genes under positive selection.
	Positively selected genes between core genes of Prevotella denticola CRIS 18C-A & Prevotella denticola F0289
	Name	GI-ids	dN	dS	dN/dS	Hit	Description	COG Class	Class Description
	Prevotella denticola CRIS 18C-A (UGT) & Prevotella denticola F0289 (ORAL)	325483398 & 326944103	0.0044	0.0044	1	COG0772	Bacterial cell division membrane protein	D	Cell cycle control, cell division, chromosome partitioning
		325483381 & 326945632	0.0013	0.0012	1.08	COG0082	Chorismate synthase	E	Amino acid transport and metabolism
		325484345 & 326946281	0.0056	0.005	1.12	COG1208	Nucleoside-diphosphate-sugar pyrophosphorylase. involved in lipopolysaccharide biosynthesis.	M	Cell wall/ membrane/ envelope biogenesis
								J	Translation, ribosomal structure and biogenesis
		325483802 & 326944751	0.014	0.0123	1.13	COG0543	2-polyprenylphenol hydroxylase and related flavodoxin oxidoreductases	H	Coenzyme transport and metabolism
								C	Energy production and conversion
		325483451 & 326944091	0.0012	0.0008	1.5	COG0036	Pentose-5-phosphate-3-epimerase	G	Carbohydrate transport and metabolism
		325483576 & 326944463	0.0019	0.0013	1.5	COG1694	Predicted pyrophosphatase	R	General function prediction only
